# Supplementary material for: An evolutionarily biased distribution of miRNA sites toward regulatory genes with high promoter-driven intrinsic transcriptional noise
Source: BMC Evol Biol. 2014 Apr 4;14:74. doi: 10.1186/1471-2148-14-74 (PMC4031498; doi:10.1186/1471-2148-14-74)
Supplement: Additional file 2 — In Excel format includes a table of genes with their targeting miRNAs and tables of full GO categories for 1st and 4th quartiles groups of genes defined based on the number of targeting miRNAs. [file 1471-2148-14-74-S2.xls]

## Sheet: Genes- miRNA interactions
GeneName	predicted miRNAs
Pzp	mmu-miR-1224	mmu-miR-1940	mmu-miR-1942	mmu-miR-204	mmu-miR-211	mmu-miR-421
Aanat	mmu-miR-103	mmu-miR-107	mmu-miR-1927	mmu-miR-1962	mmu-miR-298	mmu-miR-3096-5p	mmu-miR-3100-5p	mmu-miR-328	mmu-miR-343	mmu-miR-485	mmu-miR-509-5p	mmu-miR-5107	mmu-miR-511-5p	mmu-miR-5110	mmu-miR-5133	mmu-miR-546	mmu-miR-665	mmu-miR-709	mmu-miR-760-3p	mmu-miR-762
Aatk	mmu-miR-1298	mmu-miR-15a	mmu-miR-15b	mmu-miR-16	mmu-miR-182	mmu-miR-1907	mmu-miR-1938	mmu-miR-195	mmu-miR-25	mmu-miR-290-5p	mmu-miR-292-5p	mmu-miR-298	mmu-miR-3072	mmu-miR-3096-5p	mmu-miR-3107	mmu-miR-32	mmu-miR-322	mmu-miR-335-3p	mmu-miR-363-3p	mmu-miR-367	mmu-miR-466g	mmu-miR-486	mmu-miR-490-3p	mmu-miR-491	mmu-miR-497	mmu-miR-509-5p	mmu-miR-5098	mmu-miR-574-5p	mmu-miR-671-5p	mmu-miR-692	mmu-miR-702	mmu-miR-709	mmu-miR-742	mmu-miR-767	mmu-miR-770-5p	mmu-miR-874	mmu-miR-9	mmu-miR-92a	mmu-miR-92b	mmu-miR-96
Abca1	mmu-miR-106a	mmu-miR-106b	mmu-miR-10a	mmu-miR-10b	mmu-miR-124	mmu-miR-1251	mmu-miR-125b-2-3p	mmu-miR-128	mmu-miR-130a	mmu-miR-130b	mmu-miR-134	mmu-miR-135a	mmu-miR-135b	mmu-miR-140	mmu-miR-142-5p	mmu-miR-144	mmu-miR-145	mmu-miR-148a	mmu-miR-148b	mmu-miR-151-3p	mmu-miR-152	mmu-miR-17	mmu-miR-188-5p	mmu-miR-193	mmu-miR-193b	mmu-miR-1947	mmu-miR-1958	mmu-miR-1960	mmu-miR-1967	mmu-miR-1970	mmu-miR-1982.2	mmu-miR-1983	mmu-miR-199a-3p	mmu-miR-199a-5p	mmu-miR-199b	mmu-miR-19a	mmu-miR-19b	mmu-miR-204	mmu-miR-207	mmu-miR-208a-5p	mmu-miR-20a	mmu-miR-20b	mmu-miR-211	mmu-miR-214	mmu-miR-23a	mmu-miR-23b	mmu-miR-26a	mmu-miR-26b	mmu-miR-27a
Abca4	mmu-miR-125a-3p	mmu-miR-1894-5p	mmu-miR-1930	mmu-miR-223	mmu-miR-3097-5p
Abca2	mmu-miR-1192	mmu-miR-129-5p	mmu-miR-133a	mmu-miR-133b	mmu-miR-1943	mmu-miR-324-5p	mmu-miR-325	mmu-miR-344g-3p	mmu-miR-3965	mmu-miR-466b-5p	mmu-miR-466c-5p	mmu-miR-466n-5p	mmu-miR-466o-5p	mmu-miR-495	mmu-miR-5046	mmu-miR-5104	mmu-miR-5120	mmu-miR-542-5p	mmu-miR-669f-3p	mmu-miR-670	mmu-miR-682	mmu-miR-686	mmu-miR-694	mmu-miR-709	mmu-miR-760-3p	mmu-miR-96
Abcb7	mmu-miR-105	mmu-miR-10a	mmu-miR-10b	mmu-miR-1192	mmu-miR-130a	mmu-miR-130b	mmu-miR-146a	mmu-miR-146b	mmu-miR-148a	mmu-miR-148b	mmu-miR-152	mmu-miR-153	mmu-miR-181a	mmu-miR-181b	mmu-miR-181c	mmu-miR-181d	mmu-miR-1892	mmu-miR-1929	mmu-miR-1953	mmu-miR-1957	mmu-miR-1960	mmu-miR-199a-3p	mmu-miR-199b	mmu-miR-19a	mmu-miR-19b	mmu-miR-1a	mmu-miR-206	mmu-miR-23a	mmu-miR-23b	mmu-miR-26a	mmu-miR-26b	mmu-miR-292-5p	mmu-miR-298	mmu-miR-301a	mmu-miR-301b	mmu-miR-3063	mmu-miR-3065	mmu-miR-3071	mmu-miR-3074-5p	mmu-miR-3078	mmu-miR-3088	mmu-miR-3093-3p	mmu-miR-3095-3p	mmu-miR-3100-3p	mmu-miR-331-5p	mmu-miR-335-3p	mmu-miR-344e	mmu-miR-344g-3p	mmu-miR-365
Abcg1	mmu-let-7a	mmu-let-7b	mmu-let-7c	mmu-let-7e	mmu-let-7f	mmu-let-7g	mmu-let-7i	mmu-miR-10a	mmu-miR-10b	mmu-miR-1186	mmu-miR-1264-5p	mmu-miR-1843b-5p	mmu-miR-188-3p	mmu-miR-1894-5p	mmu-miR-1940	mmu-miR-1958	mmu-miR-1970	mmu-miR-19a	mmu-miR-19b	mmu-miR-22	mmu-miR-2861	mmu-miR-3073-5p	mmu-miR-3091-3p	mmu-miR-326	mmu-miR-330	mmu-miR-344d	mmu-miR-344e	mmu-miR-346	mmu-miR-3472	mmu-miR-3473b	mmu-miR-384-3p	mmu-miR-3968	mmu-miR-410	mmu-miR-432	mmu-miR-452-5p	mmu-miR-5103	mmu-miR-5133	mmu-miR-665	mmu-miR-673-3p	mmu-miR-692	mmu-miR-760-5p	mmu-miR-764-3p	mmu-miR-770-3p	mmu-miR-98
Abi1	mmu-miR-1188	mmu-miR-1193-5p	mmu-miR-1199	mmu-miR-140	mmu-miR-144	mmu-miR-154	mmu-miR-182	mmu-miR-1839-5p	mmu-miR-188-3p	mmu-miR-1949	mmu-miR-199a-5p	mmu-miR-202-3p	mmu-miR-219-3p	mmu-miR-28	mmu-miR-297b-3p	mmu-miR-3057-3p	mmu-miR-3069-3p	mmu-miR-3082-3p	mmu-miR-3105-3p	mmu-miR-323-3p	mmu-miR-33	mmu-miR-335-3p	mmu-miR-338-3p	mmu-miR-340-5p	mmu-miR-3473d	mmu-miR-365	mmu-miR-379	mmu-miR-381	mmu-miR-466a-3p	mmu-miR-466d-3p	mmu-miR-466e-3p	mmu-miR-466l-3p	mmu-miR-467g	mmu-miR-494	mmu-miR-509-5p	mmu-miR-539-3p	mmu-miR-540-3p	mmu-miR-544-3p	mmu-miR-666-3p	mmu-miR-669h-3p	mmu-miR-669i	mmu-miR-669j	mmu-miR-669k	mmu-miR-671-5p	mmu-miR-674	mmu-miR-679-3p	mmu-miR-679-5p	mmu-miR-686	mmu-miR-687
Abl1	mmu-miR-101a	mmu-miR-101b	mmu-miR-101c	mmu-miR-128	mmu-miR-132	mmu-miR-1892	mmu-miR-1897-5p	mmu-miR-18a	mmu-miR-18b	mmu-miR-1902	mmu-miR-1946a	mmu-miR-1952	mmu-miR-1962	mmu-miR-212-3p	mmu-miR-296-5p	mmu-miR-3058	mmu-miR-3066	mmu-miR-3086-3p	mmu-miR-3096-5p	mmu-miR-3096b-5p	mmu-miR-30a	mmu-miR-30b	mmu-miR-30c	mmu-miR-30d	mmu-miR-30e	mmu-miR-327	mmu-miR-335-5p	mmu-miR-384-5p	mmu-miR-3967	mmu-miR-453	mmu-miR-466m-3p	mmu-miR-466o-3p	mmu-miR-484	mmu-miR-485	mmu-miR-496	mmu-miR-5098	mmu-miR-5110	mmu-miR-5113	mmu-miR-683	mmu-miR-692	mmu-miR-701	mmu-miR-702	mmu-miR-741	mmu-miR-760-3p	mmu-miR-760-5p	mmu-miR-762	mmu-miR-764-3p	mmu-miR-883a-3p	mmu-miR-883b-3p
Abl2	mmu-let-7a	mmu-let-7b	mmu-let-7c	mmu-let-7d	mmu-let-7e	mmu-let-7f	mmu-let-7g	mmu-let-7i	mmu-miR-10a	mmu-miR-10b	mmu-miR-1187	mmu-miR-128	mmu-miR-1306-5p	mmu-miR-130a	mmu-miR-130b	mmu-miR-141	mmu-miR-142-3p	mmu-miR-143	mmu-miR-146a	mmu-miR-146b	mmu-miR-148a	mmu-miR-148b	mmu-miR-152	mmu-miR-15a	mmu-miR-16	mmu-miR-1904	mmu-miR-193	mmu-miR-193b	mmu-miR-1943	mmu-miR-195	mmu-miR-1952	mmu-miR-1957	mmu-miR-1961	mmu-miR-200a	mmu-miR-202-3p	mmu-miR-202-5p	mmu-miR-204	mmu-miR-208a-5p	mmu-miR-211	mmu-miR-221	mmu-miR-222	mmu-miR-23a	mmu-miR-23b	mmu-miR-26a	mmu-miR-26b	mmu-miR-27a	mmu-miR-27b	mmu-miR-301a	mmu-miR-301b
Abpa	mmu-miR-138	mmu-miR-1950	mmu-miR-208a-5p	mmu-miR-3105-5p	mmu-miR-339-5p	mmu-miR-5110	mmu-miR-670
Acadl	mmu-miR-101a	mmu-miR-101b	mmu-miR-126-5p	mmu-miR-1264-3p	mmu-miR-154	mmu-miR-1896	mmu-miR-192	mmu-miR-1938	mmu-miR-1942	mmu-miR-203	mmu-miR-215	mmu-miR-26a	mmu-miR-26b	mmu-miR-297b-3p	mmu-miR-3061-3p	mmu-miR-3084	mmu-miR-3094	mmu-miR-3100-5p	mmu-miR-3110	mmu-miR-343	mmu-miR-344g-3p	mmu-miR-3473c	mmu-miR-466a-3p	mmu-miR-466d-3p	mmu-miR-466e-3p	mmu-miR-466f-3p	mmu-miR-467g	mmu-miR-5125	mmu-miR-665	mmu-miR-669e	mmu-miR-669f-3p	mmu-miR-693-3p	mmu-miR-742	mmu-miR-743a	mmu-miR-743b-3p	mmu-miR-872	mmu-miR-878-3p
Acadm	mmu-miR-101c	mmu-miR-1195	mmu-miR-129-1-3p	mmu-miR-129-2-3p	mmu-miR-15a	mmu-miR-15b	mmu-miR-16	mmu-miR-1907	mmu-miR-1941-5p	mmu-miR-195	mmu-miR-1956	mmu-miR-1960	mmu-miR-19a	mmu-miR-19b	mmu-miR-208a-5p	mmu-miR-291a-5p	mmu-miR-291b-5p	mmu-miR-3057-5p	mmu-miR-3071	mmu-miR-3079-5p	mmu-miR-3088	mmu-miR-3095-5p	mmu-miR-322	mmu-miR-325	mmu-miR-432	mmu-miR-497	mmu-miR-5118	mmu-miR-5119	mmu-miR-5130	mmu-miR-540-5p	mmu-miR-542-5p	mmu-miR-677	mmu-miR-698	mmu-miR-742	mmu-miR-7a	mmu-miR-7b
Acadvl	mmu-miR-1193-5p	mmu-miR-124	mmu-miR-2861	mmu-miR-3091-3p	mmu-miR-379	mmu-miR-695	mmu-miR-880
Acads	mmu-miR-125a-3p	mmu-miR-125a-5p	mmu-miR-125b-5p	mmu-miR-139-5p	mmu-miR-151-5p	mmu-miR-1895	mmu-miR-292-5p	mmu-miR-3057-3p	mmu-miR-337-3p	mmu-miR-351	mmu-miR-423-5p	mmu-miR-488	mmu-miR-5110	mmu-miR-673-5p	mmu-miR-678
Slc33a1	mmu-miR-1264-3p	mmu-miR-139-5p	mmu-miR-144	mmu-miR-182	mmu-miR-185	mmu-miR-1897-5p	mmu-miR-1943	mmu-miR-1956	mmu-miR-201	mmu-miR-207	mmu-miR-26a	mmu-miR-26b	mmu-miR-296-3p	mmu-miR-3071	mmu-miR-3073-5p	mmu-miR-31	mmu-miR-3100-3p	mmu-miR-329	mmu-miR-340-5p	mmu-miR-3473	mmu-miR-350	mmu-miR-362-3p	mmu-miR-384-3p	mmu-miR-3969	mmu-miR-409-3p	mmu-miR-466i-3p	mmu-miR-466l-3p	mmu-miR-466l-5p	mmu-miR-466m-3p	mmu-miR-466o-3p	mmu-miR-470	mmu-miR-5098	mmu-miR-5124	mmu-miR-540-3p	mmu-miR-542-3p	mmu-miR-590-3p	mmu-miR-599	mmu-miR-664	mmu-miR-669c	mmu-miR-758	mmu-miR-878-5p	mmu-miR-882	mmu-miR-9	mmu-miR-96
Accn1	mmu-miR-1187	mmu-miR-1843b-5p	mmu-miR-185	mmu-miR-1902	mmu-miR-1942	mmu-miR-1970	mmu-miR-208a-3p	mmu-miR-208a-5p	mmu-miR-208b	mmu-miR-3069-5p	mmu-miR-3473	mmu-miR-34a	mmu-miR-34b-5p	mmu-miR-34c	mmu-miR-449a	mmu-miR-449b	mmu-miR-449c	mmu-miR-466a-5p	mmu-miR-466e-5p	mmu-miR-466h-5p	mmu-miR-466j	mmu-miR-466l-3p	mmu-miR-466m-5p	mmu-miR-466n-5p	mmu-miR-466p-5p	mmu-miR-468	mmu-miR-470	mmu-miR-5106	mmu-miR-5110	mmu-miR-5125	mmu-miR-5134	mmu-miR-669m-5p	mmu-miR-672	mmu-miR-679-5p	mmu-miR-686	mmu-miR-693-3p	mmu-miR-762	mmu-miR-770-3p	mmu-miR-882	mmu-miR-883a-5p
Accn2	mmu-miR-101b	mmu-miR-1186b	mmu-miR-125a-3p	mmu-miR-149	mmu-miR-1843-3p	mmu-miR-1898	mmu-miR-1903	mmu-miR-1906	mmu-miR-1930	mmu-miR-1962	mmu-miR-28	mmu-miR-2861	mmu-miR-3064-5p	mmu-miR-3083	mmu-miR-3085-3p	mmu-miR-3091-3p	mmu-miR-3095-3p	mmu-miR-3097-3p	mmu-miR-3097-5p	mmu-miR-3108	mmu-miR-324-3p	mmu-miR-343	mmu-miR-363-5p	mmu-miR-370	mmu-miR-380-5p	mmu-miR-466l-5p	mmu-miR-485	mmu-miR-5110	mmu-miR-5120	mmu-miR-5132	mmu-miR-547	mmu-miR-673-5p	mmu-miR-690	mmu-miR-692	mmu-miR-693-3p	mmu-miR-708	mmu-miR-760-5p	mmu-miR-874	mmu-miR-9
Ace	mmu-miR-1186b	mmu-miR-155	mmu-miR-188-3p	mmu-miR-193	mmu-miR-1938	mmu-miR-193b	mmu-miR-1940	mmu-miR-1953	mmu-miR-1960	mmu-miR-1962	mmu-miR-214	mmu-miR-2861	mmu-miR-290-5p	mmu-miR-292-5p	mmu-miR-302c	mmu-miR-3074-5p	mmu-miR-3091-3p	mmu-miR-380-3p	mmu-miR-3965	mmu-miR-409-3p	mmu-miR-421	mmu-miR-466l-3p	mmu-miR-485	mmu-miR-5107	mmu-miR-5110	mmu-miR-5123	mmu-miR-5129	mmu-miR-615-5p	mmu-miR-761	mmu-miR-871-5p
Ache	mmu-miR-129-1-3p	mmu-miR-129-2-3p	mmu-miR-194	mmu-miR-423-5p	mmu-miR-466l-3p	mmu-miR-615-5p	mmu-miR-669f-3p
Apoc4	mmu-miR-1943	mmu-miR-3085-5p
Macf1	mmu-miR-1190	mmu-miR-1193-5p	mmu-miR-124	mmu-miR-1249	mmu-miR-125b-2-3p	mmu-miR-128	mmu-miR-138	mmu-miR-140	mmu-miR-142-5p	mmu-miR-1957	mmu-miR-19a	mmu-miR-19b	mmu-miR-207	mmu-miR-217	mmu-miR-23a	mmu-miR-23b	mmu-miR-27a	mmu-miR-27b	mmu-miR-3059	mmu-miR-3073-5p	mmu-miR-3078	mmu-miR-3084	mmu-miR-3097-5p	mmu-miR-3105-5p	mmu-miR-3110	mmu-miR-326	mmu-miR-330	mmu-miR-338-5p	mmu-miR-340-5p	mmu-miR-344d	mmu-miR-344e	mmu-miR-369-5p	mmu-miR-374c	mmu-miR-377	mmu-miR-379	mmu-miR-409-5p	mmu-miR-410	mmu-miR-431	mmu-miR-466f-3p	mmu-miR-466i-3p	mmu-miR-466l-3p	mmu-miR-467f	mmu-miR-491	mmu-miR-5125	mmu-miR-5129	mmu-miR-540-3p	mmu-miR-544-5p	mmu-miR-590-3p	mmu-miR-669a-3-3p
Aco1	mmu-miR-10a	mmu-miR-10b	mmu-miR-1186	mmu-miR-1195	mmu-miR-124	mmu-miR-141	mmu-miR-145	mmu-miR-149	mmu-miR-1839-5p	mmu-miR-1912	mmu-miR-1958	mmu-miR-1982.2	mmu-miR-200a	mmu-miR-223	mmu-miR-298	mmu-miR-29a	mmu-miR-29b	mmu-miR-29c	mmu-miR-3064-5p	mmu-miR-3065	mmu-miR-3089-5p	mmu-miR-3102	mmu-miR-3113	mmu-miR-323-5p	mmu-miR-338-3p	mmu-miR-339-5p	mmu-miR-344f-5p	mmu-miR-34a	mmu-miR-34b-5p	mmu-miR-34c	mmu-miR-350	mmu-miR-363-5p	mmu-miR-449a	mmu-miR-449b	mmu-miR-449c	mmu-miR-471-3p	mmu-miR-488	mmu-miR-493	mmu-miR-505-3p	mmu-miR-5112	mmu-miR-5135	mmu-miR-547	mmu-miR-668	mmu-miR-673-3p	mmu-miR-677	mmu-miR-692	mmu-miR-706	mmu-miR-709	mmu-miR-759
Aco2	mmu-miR-1186	mmu-miR-149	mmu-miR-203	mmu-miR-205	mmu-miR-214	mmu-miR-3058	mmu-miR-3100-3p	mmu-miR-3108	mmu-miR-344g-3p	mmu-miR-3473b	mmu-miR-3961	mmu-miR-466l-3p	mmu-miR-5108	mmu-miR-582-5p	mmu-miR-669h-5p	mmu-miR-706	mmu-miR-712	mmu-miR-744	mmu-miR-760-3p
Acox1	mmu-miR-1186b	mmu-miR-1193-3p	mmu-miR-125a-3p	mmu-miR-135a	mmu-miR-135b	mmu-miR-136	mmu-miR-15a	mmu-miR-15b	mmu-miR-16	mmu-miR-185	mmu-miR-190	mmu-miR-1906	mmu-miR-1907	mmu-miR-190b	mmu-miR-195	mmu-miR-1950	mmu-miR-1953	mmu-miR-1955-5p	mmu-miR-1957	mmu-miR-1967	mmu-miR-199a-5p	mmu-miR-200b	mmu-miR-200c	mmu-miR-218	mmu-miR-28b	mmu-miR-28c	mmu-miR-3057-3p	mmu-miR-3058	mmu-miR-3067	mmu-miR-3071	mmu-miR-3073-3p	mmu-miR-3083	mmu-miR-3096b-3p	mmu-miR-3097-5p	mmu-miR-31	mmu-miR-3105-3p	mmu-miR-322	mmu-miR-3473	mmu-miR-34b-3p	mmu-miR-429	mmu-miR-466i-3p	mmu-miR-471-3p	mmu-miR-497	mmu-miR-499	mmu-miR-5117	mmu-miR-5123	mmu-miR-540-3p	mmu-miR-541	mmu-miR-542-3p
Acp1	mmu-let-7a	mmu-let-7b	mmu-let-7c	mmu-let-7d	mmu-let-7e	mmu-let-7f	mmu-let-7g	mmu-let-7i	mmu-miR-1190	mmu-miR-1193-3p	mmu-miR-125a-5p	mmu-miR-125b-5p	mmu-miR-129-1-3p	mmu-miR-129-2-3p	mmu-miR-129-5p	mmu-miR-132	mmu-miR-181c	mmu-miR-1843-3p	mmu-miR-188-3p	mmu-miR-1938	mmu-miR-1962	mmu-miR-1964-5p	mmu-miR-199a-5p	mmu-miR-200b	mmu-miR-200c	mmu-miR-202-3p	mmu-miR-212-3p	mmu-miR-217	mmu-miR-24	mmu-miR-290-5p	mmu-miR-292-5p	mmu-miR-3064-3p	mmu-miR-3076-3p	mmu-miR-3079-3p	mmu-miR-3093-3p	mmu-miR-3096b-5p	mmu-miR-335-3p	mmu-miR-346	mmu-miR-351	mmu-miR-363-5p	mmu-miR-375	mmu-miR-376b	mmu-miR-381	mmu-miR-429	mmu-miR-450b-5p	mmu-miR-466b-3p	mmu-miR-466c-3p	mmu-miR-466d-5p	mmu-miR-466l-5p
Acp2	mmu-miR-101a	mmu-miR-101b	mmu-miR-1187	mmu-miR-1199	mmu-miR-124	mmu-miR-1251	mmu-miR-129-5p	mmu-miR-140	mmu-miR-149	mmu-miR-192	mmu-miR-1935	mmu-miR-1950	mmu-miR-1955-5p	mmu-miR-199a-3p	mmu-miR-199b	mmu-miR-205	mmu-miR-215	mmu-miR-296-3p	mmu-miR-297b-3p	mmu-miR-298	mmu-miR-3074-2-3p	mmu-miR-3083	mmu-miR-3087	mmu-miR-3090	mmu-miR-3097-3p	mmu-miR-3098-3p	mmu-miR-30a	mmu-miR-30b	mmu-miR-30c	mmu-miR-30d	mmu-miR-30e	mmu-miR-3105-5p	mmu-miR-3113	mmu-miR-344	mmu-miR-344c	mmu-miR-3470a	mmu-miR-362-5p	mmu-miR-376c	mmu-miR-384-5p	mmu-miR-3961	mmu-miR-3967	mmu-miR-448-3p	mmu-miR-450b-5p	mmu-miR-466a-3p	mmu-miR-466a-5p	mmu-miR-466d-3p	mmu-miR-466d-5p	mmu-miR-466e-3p	mmu-miR-466e-5p
Acp5	mmu-miR-139-3p	mmu-miR-1935	mmu-miR-1955-3p	mmu-miR-3064-5p	mmu-miR-3085-3p	mmu-miR-325	mmu-miR-3475	mmu-miR-488	mmu-miR-499	mmu-miR-5114	mmu-miR-5133	mmu-miR-542-3p	mmu-miR-669g
Acr	mmu-miR-1843-5p	mmu-miR-1940	mmu-miR-1943	mmu-miR-28b	mmu-miR-28c	mmu-miR-3057-5p	mmu-miR-3105-5p	mmu-miR-381	mmu-miR-5130	mmu-miR-539-3p	mmu-miR-669f-3p	mmu-miR-692
Chrna1	mmu-miR-106a	mmu-miR-106b	mmu-miR-1193-5p	mmu-miR-1249	mmu-miR-141	mmu-miR-143	mmu-miR-145	mmu-miR-146a	mmu-miR-146b	mmu-miR-149	mmu-miR-17	mmu-miR-186	mmu-miR-1899	mmu-miR-1929	mmu-miR-1936	mmu-miR-1942	mmu-miR-1958	mmu-miR-200a	mmu-miR-20a	mmu-miR-20b	mmu-miR-217	mmu-miR-2861	mmu-miR-291b-3p	mmu-miR-297b-3p	mmu-miR-301a	mmu-miR-301b	mmu-miR-3059	mmu-miR-3083	mmu-miR-3090	mmu-miR-3095-3p	mmu-miR-3474	mmu-miR-379	mmu-miR-384-3p	mmu-miR-3967	mmu-miR-450b-5p	mmu-miR-452-5p	mmu-miR-466a-3p	mmu-miR-466d-3p	mmu-miR-466e-3p	mmu-miR-466h-5p	mmu-miR-466j	mmu-miR-466m-5p	mmu-miR-466n-3p	mmu-miR-466n-5p	mmu-miR-467f	mmu-miR-467g	mmu-miR-488	mmu-miR-5099	mmu-miR-5101
Chrna4	mmu-miR-103	mmu-miR-107	mmu-miR-1191	mmu-miR-1193-5p	mmu-miR-1941-5p	mmu-miR-1983	mmu-miR-219-3p	mmu-miR-293	mmu-miR-299	mmu-miR-3057-3p	mmu-miR-3064-3p	mmu-miR-3074-1-3p	mmu-miR-3080-3p	mmu-miR-3094	mmu-miR-3102-5p.2	mmu-miR-3110	mmu-miR-328	mmu-miR-345-3p	mmu-miR-377	mmu-miR-3971	mmu-miR-412-3p	mmu-miR-423-5p	mmu-miR-452-3p	mmu-miR-466n-5p	mmu-miR-500	mmu-miR-501-3p	mmu-miR-504	mmu-miR-505-5p	mmu-miR-5114	mmu-miR-5121	mmu-miR-5135	mmu-miR-667	mmu-miR-673-3p	mmu-miR-706	mmu-miR-709	mmu-miR-717	mmu-miR-767	mmu-miR-7a	mmu-miR-7b	mmu-miR-871-5p	mmu-miR-874
Chrna6	mmu-miR-1251	mmu-miR-134	mmu-miR-136	mmu-miR-150	mmu-miR-1929	mmu-miR-1953	mmu-miR-199a-5p	mmu-miR-214	mmu-miR-3097-5p	mmu-miR-3963	mmu-miR-448-3p	mmu-miR-484	mmu-miR-488	mmu-miR-491	mmu-miR-493	mmu-miR-5046	mmu-miR-505-5p	mmu-miR-5107	mmu-miR-5127	mmu-miR-5129	mmu-miR-574-5p	mmu-miR-666-3p	mmu-miR-669e	mmu-miR-669i	mmu-miR-669j	mmu-miR-669n	mmu-miR-677	mmu-miR-679-5p	mmu-miR-759	mmu-miR-761	mmu-miR-770-5p	mmu-miR-7a	mmu-miR-7b	mmu-miR-804	mmu-miR-871-5p	mmu-miR-96
Chrna7	mmu-miR-10a	mmu-miR-10b	mmu-miR-193	mmu-miR-1930	mmu-miR-1931	mmu-miR-193b	mmu-miR-1968	mmu-miR-203	mmu-miR-2136	mmu-miR-216a	mmu-miR-2182	mmu-miR-298	mmu-miR-3061-5p	mmu-miR-3062	mmu-miR-3070b-5p	mmu-miR-582-3p	mmu-miR-679-3p	mmu-miR-698	mmu-miR-875-5p
Chrnb1	mmu-miR-103	mmu-miR-107	mmu-miR-182	mmu-miR-3065	mmu-miR-3100-3p	mmu-miR-3107	mmu-miR-380-3p	mmu-miR-486	mmu-miR-5106	mmu-miR-590-3p	mmu-miR-712
Chrnb2	mmu-miR-1188	mmu-miR-1190	mmu-miR-1251	mmu-miR-138	mmu-miR-139-5p	mmu-miR-145	mmu-miR-1843-5p	mmu-miR-1843b-5p	mmu-miR-1892	mmu-miR-1958	mmu-miR-1968	mmu-miR-1971	mmu-miR-1981	mmu-miR-207	mmu-miR-22	mmu-miR-28	mmu-miR-28b	mmu-miR-28c	mmu-miR-296-5p	mmu-miR-3058	mmu-miR-3100-5p	mmu-miR-3102	mmu-miR-3107	mmu-miR-326	mmu-miR-330	mmu-miR-337-3p	mmu-miR-345-3p	mmu-miR-3470b	mmu-miR-34a	mmu-miR-34b-5p	mmu-miR-34c	mmu-miR-370	mmu-miR-384-3p	mmu-miR-421	mmu-miR-449a	mmu-miR-449b	mmu-miR-449c	mmu-miR-486	mmu-miR-491	mmu-miR-500	mmu-miR-501-3p	mmu-miR-5112	mmu-miR-5120	mmu-miR-5125	mmu-miR-5129	mmu-miR-5133	mmu-miR-542-3p	mmu-miR-574-5p	mmu-miR-665
Chrnd	mmu-miR-1264-5p	mmu-miR-150	mmu-miR-1895	mmu-miR-1952	mmu-miR-1966	mmu-miR-219-3p	mmu-miR-28b	mmu-miR-28c	mmu-miR-291a-3p	mmu-miR-294	mmu-miR-295	mmu-miR-296-3p	mmu-miR-296-5p	mmu-miR-302a	mmu-miR-302b	mmu-miR-302d	mmu-miR-3064-5p	mmu-miR-3082-5p	mmu-miR-3085-3p	mmu-miR-3102-3p.2	mmu-miR-3105-5p	mmu-miR-326	mmu-miR-330	mmu-miR-345-3p	mmu-miR-346	mmu-miR-363-5p	mmu-miR-465a-5p	mmu-miR-465b-5p	mmu-miR-465c-5p	mmu-miR-466d-5p	mmu-miR-466h-5p	mmu-miR-466i-5p	mmu-miR-466j	mmu-miR-466k	mmu-miR-466m-5p	mmu-miR-467b	mmu-miR-5046	mmu-miR-5125	mmu-miR-5127	mmu-miR-669m-5p	mmu-miR-683	mmu-miR-705	mmu-miR-711	mmu-miR-743b-5p	mmu-miR-7a	mmu-miR-7b	mmu-miR-873
Chrne	mmu-miR-148a	mmu-miR-148b	mmu-miR-152	mmu-miR-216b	mmu-miR-3085-5p	mmu-miR-350
Chrng	mmu-miR-1264-3p	mmu-miR-150	mmu-miR-192	mmu-miR-1935	mmu-miR-1954	mmu-miR-1b-5p	mmu-miR-207	mmu-miR-215	mmu-miR-297b-3p	mmu-miR-3066	mmu-miR-328	mmu-miR-335-5p	mmu-miR-380-5p	mmu-miR-3961	mmu-miR-466a-3p	mmu-miR-466b-3p	mmu-miR-466c-3p	mmu-miR-466d-3p	mmu-miR-466e-3p	mmu-miR-466m-3p	mmu-miR-466o-3p	mmu-miR-466p-3p	mmu-miR-467g	mmu-miR-5127	mmu-miR-541	mmu-miR-665	mmu-miR-671-5p	mmu-miR-692	mmu-miR-707
Adipoq	mmu-miR-1298	mmu-miR-137	mmu-miR-142-5p	mmu-miR-201	mmu-miR-216b	mmu-miR-290-5p	mmu-miR-292-5p	mmu-miR-296-3p	mmu-miR-3091-5p	mmu-miR-335-3p	mmu-miR-338-5p	mmu-miR-340-5p	mmu-miR-378	mmu-miR-466f-5p	mmu-miR-5098	mmu-miR-511-5p	mmu-miR-5135	mmu-miR-669n	mmu-miR-707
Acrv1	mmu-miR-1935	mmu-miR-298	mmu-miR-3092	mmu-miR-3105-5p	mmu-miR-5113	mmu-miR-653	mmu-miR-669c	mmu-miR-743a	mmu-miR-743b-3p
Acta1	mmu-let-7a	mmu-let-7b	mmu-let-7c	mmu-let-7d	mmu-let-7e	mmu-let-7f	mmu-let-7g	mmu-let-7i	mmu-miR-1192	mmu-miR-155	mmu-miR-1961	mmu-miR-202-3p	mmu-miR-3057-5p	mmu-miR-3083	mmu-miR-3473b	mmu-miR-495	mmu-miR-505-5p	mmu-miR-5101	mmu-miR-5130	mmu-miR-676	mmu-miR-684	mmu-miR-882	mmu-miR-98
Actb	mmu-miR-1199	mmu-miR-125b-2-3p	mmu-miR-129-5p	mmu-miR-132	mmu-miR-145	mmu-miR-1892	mmu-miR-1904	mmu-miR-194	mmu-miR-1943	mmu-miR-1a	mmu-miR-205	mmu-miR-206	mmu-miR-212-3p	mmu-miR-3058	mmu-miR-3078	mmu-miR-3094	mmu-miR-3964	mmu-miR-409-3p	mmu-miR-450b-5p	mmu-miR-466h-5p	mmu-miR-466j	mmu-miR-466m-5p	mmu-miR-490-5p	mmu-miR-5112	mmu-miR-5120	mmu-miR-544-3p	mmu-miR-669b	mmu-miR-669m-5p	mmu-miR-669n	mmu-miR-683	mmu-miR-693-5p	mmu-miR-742	mmu-miR-743a	mmu-miR-743b-3p	mmu-miR-764-3p	mmu-miR-802
Actc1	mmu-miR-1192	mmu-miR-3099	mmu-miR-30a	mmu-miR-30b	mmu-miR-30c	mmu-miR-30d	mmu-miR-30e	mmu-miR-3104-5p	mmu-miR-340-5p	mmu-miR-384-5p	mmu-miR-3964	mmu-miR-466l-3p	mmu-miR-468	mmu-miR-495	mmu-miR-5106	mmu-miR-5113	mmu-miR-669d	mmu-miR-741	mmu-miR-883a-3p	mmu-miR-883b-3p
Actg1	mmu-miR-103	mmu-miR-107	mmu-miR-10a	mmu-miR-10b	mmu-miR-1186	mmu-miR-145	mmu-miR-151-3p	mmu-miR-186	mmu-miR-1894-3p	mmu-miR-1902	mmu-miR-1906	mmu-miR-1949	mmu-miR-1960	mmu-miR-1962	mmu-miR-1966	mmu-miR-217	mmu-miR-3067	mmu-miR-3074-1-3p	mmu-miR-3088	mmu-miR-3097-5p	mmu-miR-3098-3p	mmu-miR-3099	mmu-miR-31	mmu-miR-3102-5p.2	mmu-miR-323-5p	mmu-miR-337-3p	mmu-miR-361	mmu-miR-381	mmu-miR-455	mmu-miR-466b-3p	mmu-miR-466c-3p	mmu-miR-466p-3p	mmu-miR-485	mmu-miR-539-3p	mmu-miR-615-3p	mmu-miR-683	mmu-miR-703	mmu-miR-871-3p	mmu-miR-873	mmu-miR-879
Actg2	mmu-miR-138	mmu-miR-491	mmu-miR-5129
Actl7a	mmu-miR-155	mmu-miR-1928	mmu-miR-221	mmu-miR-222	mmu-miR-320	mmu-miR-342-3p	mmu-miR-346	mmu-miR-3961
Actl7b	mmu-miR-2861	mmu-miR-3091-3p	mmu-miR-3097-5p	mmu-miR-423-5p	mmu-miR-491	mmu-miR-5129	mmu-miR-5136
Actn2	mmu-miR-1186b	mmu-miR-1912	mmu-miR-466g	mmu-miR-541
Actn3	mmu-miR-1190	mmu-miR-183	mmu-miR-3062	mmu-miR-3072	mmu-miR-871-5p
Acta2	mmu-miR-1251	mmu-miR-126-5p	mmu-miR-128	mmu-miR-142-5p	mmu-miR-1935	mmu-miR-1970	mmu-miR-1982.2	mmu-miR-1983	mmu-miR-224	mmu-miR-27a	mmu-miR-27b	mmu-miR-291a-5p	mmu-miR-291b-5p	mmu-miR-297a	mmu-miR-297b-5p	mmu-miR-297c	mmu-miR-3073-5p	mmu-miR-3104-5p	mmu-miR-340-5p	mmu-miR-3474	mmu-miR-3475	mmu-miR-374c	mmu-miR-381	mmu-miR-412-3p	mmu-miR-466f	mmu-miR-466f-5p	mmu-miR-466h-5p	mmu-miR-466j	mmu-miR-466l-5p	mmu-miR-466m-5p	mmu-miR-466n-5p	mmu-miR-5107	mmu-miR-539-3p	mmu-miR-547	mmu-miR-568	mmu-miR-582-3p	mmu-miR-582-5p	mmu-miR-590-3p	mmu-miR-592	mmu-miR-599	mmu-miR-654-3p	mmu-miR-668	mmu-miR-669a-5p	mmu-miR-669f-5p	mmu-miR-669h-3p	mmu-miR-669k	mmu-miR-669l	mmu-miR-669m-5p	mmu-miR-669o-5p
Acvr1	mmu-miR-1188	mmu-miR-130a	mmu-miR-130b	mmu-miR-148a	mmu-miR-148b	mmu-miR-152	mmu-miR-182	mmu-miR-1905	mmu-miR-1906	mmu-miR-1935	mmu-miR-1955-3p	mmu-miR-1969	mmu-miR-2136	mmu-miR-27a	mmu-miR-27b	mmu-miR-291b-3p	mmu-miR-301a	mmu-miR-301b	mmu-miR-3057-3p	mmu-miR-3058	mmu-miR-3074-2-3p	mmu-miR-3083	mmu-miR-30a	mmu-miR-30b	mmu-miR-30c	mmu-miR-30d	mmu-miR-30e	mmu-miR-3109	mmu-miR-331-3p	mmu-miR-344g-5p	mmu-miR-362-5p	mmu-miR-365	mmu-miR-381	mmu-miR-384-3p	mmu-miR-384-5p	mmu-miR-466f	mmu-miR-466f-5p	mmu-miR-466i-3p	mmu-miR-466l-3p	mmu-miR-467b	mmu-miR-467f	mmu-miR-5134	mmu-miR-539-3p	mmu-miR-540-3p	mmu-miR-544-3p	mmu-miR-592	mmu-miR-667	mmu-miR-669a-5p	mmu-miR-669f-5p
Acvr1b	mmu-let-7d	mmu-miR-1192	mmu-miR-1199	mmu-miR-134	mmu-miR-135a	mmu-miR-135b	mmu-miR-145	mmu-miR-1935	mmu-miR-1942	mmu-miR-1946a	mmu-miR-1946b	mmu-miR-1961	mmu-miR-1965	mmu-miR-199a-5p	mmu-miR-210	mmu-miR-24	mmu-miR-290-5p	mmu-miR-292-5p	mmu-miR-298	mmu-miR-3079-3p	mmu-miR-3090	mmu-miR-3106	mmu-miR-324-3p	mmu-miR-337-3p	mmu-miR-338-5p	mmu-miR-345-3p	mmu-miR-345-5p	mmu-miR-3473b	mmu-miR-3473d	mmu-miR-3475	mmu-miR-383	mmu-miR-3961	mmu-miR-484	mmu-miR-495	mmu-miR-509-5p	mmu-miR-5101	mmu-miR-5107	mmu-miR-5113	mmu-miR-5114	mmu-miR-541	mmu-miR-664	mmu-miR-666-3p	mmu-miR-669b	mmu-miR-669n	mmu-miR-671-3p	mmu-miR-674	mmu-miR-760-3p	mmu-miR-762	mmu-miR-876-5p
Acvr2a	mmu-let-7a	mmu-let-7b	mmu-let-7c	mmu-let-7d	mmu-let-7e	mmu-let-7f	mmu-let-7g	mmu-let-7i	mmu-miR-128	mmu-miR-130b	mmu-miR-138	mmu-miR-141	mmu-miR-15a	mmu-miR-15b	mmu-miR-16	mmu-miR-181a	mmu-miR-181b	mmu-miR-1907	mmu-miR-1938	mmu-miR-1941-5p	mmu-miR-1943	mmu-miR-1949	mmu-miR-195	mmu-miR-1955-5p	mmu-miR-1961	mmu-miR-199a-3p	mmu-miR-199a-5p	mmu-miR-199b	mmu-miR-200a	mmu-miR-202-3p	mmu-miR-203	mmu-miR-208a-5p	mmu-miR-217	mmu-miR-223	mmu-miR-301a	mmu-miR-301b	mmu-miR-3073-3p	mmu-miR-3076-5p	mmu-miR-3082-5p	mmu-miR-3085-5p	mmu-miR-3092	mmu-miR-3095-5p	mmu-miR-3109	mmu-miR-322	mmu-miR-335-3p	mmu-miR-338-5p	mmu-miR-344b	mmu-miR-3475	mmu-miR-362-5p
Acvr2b	mmu-miR-1199	mmu-miR-185	mmu-miR-3473	mmu-miR-3473d	mmu-miR-466f-5p	mmu-miR-5114	mmu-miR-674	mmu-miR-882
Acvrl1	mmu-miR-1190	mmu-miR-145	mmu-miR-149	mmu-miR-1839-3p	mmu-miR-188-3p	mmu-miR-1935	mmu-miR-1940	mmu-miR-1948	mmu-miR-1962	mmu-miR-1983	mmu-miR-1a	mmu-miR-206	mmu-miR-28	mmu-miR-298	mmu-miR-3057-3p	mmu-miR-3083	mmu-miR-3096-5p	mmu-miR-3098-3p	mmu-miR-31	mmu-miR-3104-5p	mmu-miR-3109	mmu-miR-3113	mmu-miR-325	mmu-miR-328	mmu-miR-329	mmu-miR-337-3p	mmu-miR-342-3p	mmu-miR-343	mmu-miR-3473b	mmu-miR-362-3p	mmu-miR-412-3p	mmu-miR-448-3p	mmu-miR-455	mmu-miR-484	mmu-miR-485	mmu-miR-5046	mmu-miR-509-3p	mmu-miR-5102	mmu-miR-5113	mmu-miR-532-3p	mmu-miR-546	mmu-miR-671-5p	mmu-miR-679-5p	mmu-miR-681	mmu-miR-708	mmu-miR-712	mmu-miR-760-3p	mmu-miR-762
Aspa	mmu-miR-124	mmu-miR-1843b-5p	mmu-miR-186	mmu-miR-1a	mmu-miR-206	mmu-miR-3076-3p	mmu-miR-3082-5p	mmu-miR-3107	mmu-miR-329	mmu-miR-340-5p	mmu-miR-3470b	mmu-miR-362-3p	mmu-miR-369-3p	mmu-miR-370	mmu-miR-377	mmu-miR-432	mmu-miR-452-5p	mmu-miR-466n-5p	mmu-miR-486	mmu-miR-501-5p	mmu-miR-5104	mmu-miR-568	mmu-miR-683
Ada	mmu-miR-1905	mmu-miR-1953	mmu-miR-1954	mmu-miR-219-5p	mmu-miR-24	mmu-miR-3102-5p.2	mmu-miR-325	mmu-miR-326	mmu-miR-330	mmu-miR-331-3p	mmu-miR-344f-5p	mmu-miR-452-3p	mmu-miR-493	mmu-miR-5113	mmu-miR-879
Adam10	mmu-miR-122	mmu-miR-1224	mmu-miR-1251	mmu-miR-125b-2-3p	mmu-miR-128	mmu-miR-129-5p	mmu-miR-148a	mmu-miR-148b	mmu-miR-152	mmu-miR-155	mmu-miR-185	mmu-miR-1934	mmu-miR-1936	mmu-miR-1950	mmu-miR-1951	mmu-miR-1952	mmu-miR-1960	mmu-miR-199a-3p	mmu-miR-199b	mmu-miR-224	mmu-miR-25	mmu-miR-26a	mmu-miR-26b	mmu-miR-3057-5p	mmu-miR-3065	mmu-miR-3068	mmu-miR-3069-5p	mmu-miR-3072	mmu-miR-3093-3p	mmu-miR-3094	mmu-miR-3105-3p	mmu-miR-3108	mmu-miR-32	mmu-miR-320	mmu-miR-323-3p	mmu-miR-335-3p	mmu-miR-363-3p	mmu-miR-365	mmu-miR-367	mmu-miR-369-3p	mmu-miR-374	mmu-miR-374c	mmu-miR-410	mmu-miR-448-3p	mmu-miR-448-5p	mmu-miR-450b-5p	mmu-miR-455	mmu-miR-466n-3p	mmu-miR-466q
Adam11	mmu-miR-1188	mmu-miR-1193-5p	mmu-miR-1197	mmu-miR-1224	mmu-miR-125a-3p	mmu-miR-125b-2-3p	mmu-miR-128	mmu-miR-136	mmu-miR-139-3p	mmu-miR-181a	mmu-miR-181b	mmu-miR-181c	mmu-miR-181d	mmu-miR-184	mmu-miR-185	mmu-miR-1928	mmu-miR-193	mmu-miR-1935	mmu-miR-193b	mmu-miR-1962	mmu-miR-1966	mmu-miR-22	mmu-miR-221	mmu-miR-222	mmu-miR-2861	mmu-miR-296-3p	mmu-miR-296-5p	mmu-miR-298	mmu-miR-3072	mmu-miR-3089-3p	mmu-miR-3091-3p	mmu-miR-3097-5p	mmu-miR-3102-5p.2	mmu-miR-323-5p	mmu-miR-326	mmu-miR-330	mmu-miR-331-3p	mmu-miR-3473	mmu-miR-379	mmu-miR-384-3p	mmu-miR-3966	mmu-miR-466h-5p	mmu-miR-466j	mmu-miR-466m-5p	mmu-miR-466n-5p	mmu-miR-485	mmu-miR-5046	mmu-miR-5107	mmu-miR-5115
Adam12	mmu-miR-1224	mmu-miR-130a	mmu-miR-130b	mmu-miR-15a	mmu-miR-15b	mmu-miR-16	mmu-miR-1843-3p	mmu-miR-185	mmu-miR-1907	mmu-miR-194	mmu-miR-195	mmu-miR-1962	mmu-miR-19a	mmu-miR-19b	mmu-miR-218	mmu-miR-26a	mmu-miR-28b	mmu-miR-28c	mmu-miR-29a	mmu-miR-29b	mmu-miR-29c	mmu-miR-301a	mmu-miR-301b	mmu-miR-3062	mmu-miR-3066	mmu-miR-3075	mmu-miR-3088	mmu-miR-3090	mmu-miR-3105-5p	mmu-miR-3110	mmu-miR-322	mmu-miR-324-3p	mmu-miR-325	mmu-miR-345-3p	mmu-miR-3470b	mmu-miR-3473	mmu-miR-3473c	mmu-miR-34a	mmu-miR-34b-5p	mmu-miR-34c	mmu-miR-369-3p	mmu-miR-369-5p	mmu-miR-374	mmu-miR-384-5p	mmu-miR-432	mmu-miR-449a	mmu-miR-449b	mmu-miR-449c	mmu-miR-453
Adam15	mmu-miR-1892	mmu-miR-1935	mmu-miR-219-5p	mmu-miR-23a	mmu-miR-23b	mmu-miR-298	mmu-miR-3090	mmu-miR-342-3p	mmu-miR-3473b	mmu-miR-463	mmu-miR-509-5p	mmu-miR-5107	mmu-miR-5120	mmu-miR-762
Adam17	mmu-miR-1192	mmu-miR-1198-5p	mmu-miR-125a-5p	mmu-miR-125b-5p	mmu-miR-145	mmu-miR-1904	mmu-miR-1912	mmu-miR-194	mmu-miR-1954	mmu-miR-208a-3p	mmu-miR-208b	mmu-miR-210	mmu-miR-224	mmu-miR-26a	mmu-miR-26b	mmu-miR-27a	mmu-miR-27b	mmu-miR-291a-3p	mmu-miR-291a-5p	mmu-miR-291b-5p	mmu-miR-294	mmu-miR-295	mmu-miR-296-5p	mmu-miR-297b-3p	mmu-miR-302a	mmu-miR-302b	mmu-miR-302d	mmu-miR-3060	mmu-miR-3068	mmu-miR-3078	mmu-miR-3084	mmu-miR-3089-3p	mmu-miR-3096-5p	mmu-miR-3096b-5p	mmu-miR-3105-3p	mmu-miR-3110	mmu-miR-325	mmu-miR-328	mmu-miR-329	mmu-miR-337-3p	mmu-miR-338-3p	mmu-miR-340-5p	mmu-miR-342-3p	mmu-miR-3473c	mmu-miR-351	mmu-miR-374c	mmu-miR-381	mmu-miR-3971	mmu-miR-433
Adam19	mmu-miR-1193-3p	mmu-miR-1199	mmu-miR-124	mmu-miR-125a-5p	mmu-miR-125b-5p	mmu-miR-139-5p	mmu-miR-145	mmu-miR-150	mmu-miR-153	mmu-miR-1892	mmu-miR-1912	mmu-miR-1941-5p	mmu-miR-207	mmu-miR-2183	mmu-miR-23a	mmu-miR-23b	mmu-miR-24	mmu-miR-25	mmu-miR-26a	mmu-miR-26b	mmu-miR-29a	mmu-miR-29b	mmu-miR-29c	mmu-miR-3061-5p	mmu-miR-3065	mmu-miR-30a	mmu-miR-30b	mmu-miR-30c	mmu-miR-30d	mmu-miR-30e	mmu-miR-32	mmu-miR-342-5p	mmu-miR-3470a	mmu-miR-3471	mmu-miR-351	mmu-miR-363-3p	mmu-miR-367	mmu-miR-381	mmu-miR-384-5p	mmu-miR-3966	mmu-miR-432	mmu-miR-434-5p	mmu-miR-448-3p	mmu-miR-450b-5p	mmu-miR-466q	mmu-miR-505-5p	mmu-miR-5101	mmu-miR-5102	mmu-miR-5103
Adam2	mmu-miR-139-3p	mmu-miR-153	mmu-miR-185	mmu-miR-1956	mmu-miR-291a-5p	mmu-miR-291b-5p	mmu-miR-31	mmu-miR-3100-3p	mmu-miR-329	mmu-miR-3473	mmu-miR-362-3p	mmu-miR-374	mmu-miR-466f-3p	mmu-miR-466i-3p	mmu-miR-466n-3p	mmu-miR-467f	mmu-miR-511-3p	mmu-miR-5124	mmu-miR-542-3p	mmu-miR-664	mmu-miR-669f-3p	mmu-miR-741	mmu-miR-758	mmu-miR-882
Adam22	mmu-miR-1264-3p	mmu-miR-134	mmu-miR-142-3p	mmu-miR-146a	mmu-miR-146b	mmu-miR-182	mmu-miR-185	mmu-miR-1896	mmu-miR-1912	mmu-miR-1954	mmu-miR-1956	mmu-miR-1970	mmu-miR-1971	mmu-miR-1981	mmu-miR-1983	mmu-miR-224	mmu-miR-27a	mmu-miR-27b	mmu-miR-293	mmu-miR-3063	mmu-miR-3065	mmu-miR-3074-2-3p	mmu-miR-3078	mmu-miR-3086-3p	mmu-miR-3090	mmu-miR-3095-5p	mmu-miR-30a	mmu-miR-30b	mmu-miR-30c	mmu-miR-30d	mmu-miR-30e	mmu-miR-3100-3p	mmu-miR-3112	mmu-miR-325	mmu-miR-338-5p	mmu-miR-3473	mmu-miR-34a	mmu-miR-34b-5p	mmu-miR-34c	mmu-miR-376c	mmu-miR-384-5p	mmu-miR-412-3p	mmu-miR-423-5p	mmu-miR-449a	mmu-miR-449b	mmu-miR-449c	mmu-miR-450b-5p	mmu-miR-452-5p	mmu-miR-466b-5p
Adam3	mmu-miR-1843b-5p	mmu-miR-1903	mmu-miR-1912	mmu-miR-1940	mmu-miR-3057-5p	mmu-miR-3077	mmu-miR-3097-3p	mmu-miR-693-5p
Adam5	mmu-miR-185	mmu-miR-1892	mmu-miR-1941-5p	mmu-miR-223	mmu-miR-3473	mmu-miR-375	mmu-miR-5120	mmu-miR-684	mmu-miR-705	mmu-miR-882
Adam7	mmu-miR-126-5p	mmu-miR-1264-5p	mmu-miR-129-5p	mmu-miR-1839-5p	mmu-miR-192	mmu-miR-1930	mmu-miR-1958	mmu-miR-215	mmu-miR-28	mmu-miR-28b	mmu-miR-28c	mmu-miR-291a-3p	mmu-miR-294	mmu-miR-295	mmu-miR-302a	mmu-miR-302b	mmu-miR-302c	mmu-miR-302d	mmu-miR-3057-3p	mmu-miR-3069-3p	mmu-miR-3078	mmu-miR-3079-5p	mmu-miR-3086-5p	mmu-miR-3098-5p	mmu-miR-343	mmu-miR-344g-3p	mmu-miR-3475	mmu-miR-380-3p	mmu-miR-452-5p	mmu-miR-467b	mmu-miR-471-3p	mmu-miR-5046	mmu-miR-5104	mmu-miR-5114	mmu-miR-5117	mmu-miR-5124	mmu-miR-5133	mmu-miR-532-3p	mmu-miR-654-3p	mmu-miR-679-5p	mmu-miR-692	mmu-miR-708	mmu-miR-742	mmu-miR-743a	mmu-miR-743b-3p	mmu-miR-875-5p	mmu-miR-879
Adam8	mmu-let-7a	mmu-let-7b	mmu-let-7c	mmu-let-7d	mmu-let-7e	mmu-let-7f	mmu-let-7g	mmu-let-7i	mmu-miR-185	mmu-miR-1942	mmu-miR-1961	mmu-miR-28	mmu-miR-3065	mmu-miR-3088	mmu-miR-3096-5p	mmu-miR-3113	mmu-miR-328	mmu-miR-335-5p	mmu-miR-342-5p	mmu-miR-3473	mmu-miR-421	mmu-miR-432	mmu-miR-5117	mmu-miR-691	mmu-miR-693-5p	mmu-miR-696	mmu-miR-707	mmu-miR-708	mmu-miR-873	mmu-miR-882	mmu-miR-98
Adam9	mmu-miR-105	mmu-miR-106a	mmu-miR-106b	mmu-miR-1190	mmu-miR-1192	mmu-miR-125a-5p	mmu-miR-125b-5p	mmu-miR-126-5p	mmu-miR-140	mmu-miR-17	mmu-miR-182	mmu-miR-1933-3p	mmu-miR-20a	mmu-miR-20b	mmu-miR-26a	mmu-miR-26b	mmu-miR-291a-3p	mmu-miR-291b-3p	mmu-miR-294	mmu-miR-295	mmu-miR-300	mmu-miR-302a	mmu-miR-302b	mmu-miR-302d	mmu-miR-3065	mmu-miR-30a	mmu-miR-30b	mmu-miR-30c	mmu-miR-30d	mmu-miR-30e	mmu-miR-3102-3p.2	mmu-miR-3102-5p.2	mmu-miR-323-5p	mmu-miR-329	mmu-miR-338-5p	mmu-miR-344	mmu-miR-344c	mmu-miR-351	mmu-miR-362-3p	mmu-miR-369-5p	mmu-miR-374c	mmu-miR-384-5p	mmu-miR-3971	mmu-miR-466f-3p	mmu-miR-466n-3p	mmu-miR-467f	mmu-miR-495	mmu-miR-5117	mmu-miR-543
Adamts1	mmu-miR-132	mmu-miR-135a	mmu-miR-135b	mmu-miR-142-5p	mmu-miR-148a	mmu-miR-148b	mmu-miR-149	mmu-miR-152	mmu-miR-181a	mmu-miR-181b	mmu-miR-181c	mmu-miR-181d	mmu-miR-1904	mmu-miR-1958	mmu-miR-212-3p	mmu-miR-219-3p	mmu-miR-28b	mmu-miR-28c	mmu-miR-297b-3p	mmu-miR-302c	mmu-miR-3058	mmu-miR-3064-3p	mmu-miR-3064-5p	mmu-miR-3084	mmu-miR-3085-3p	mmu-miR-3105-3p	mmu-miR-329	mmu-miR-340-5p	mmu-miR-344d	mmu-miR-344e	mmu-miR-345-3p	mmu-miR-361	mmu-miR-362-3p	mmu-miR-3963	mmu-miR-410	mmu-miR-466a-3p	mmu-miR-466d-3p	mmu-miR-466e-3p	mmu-miR-466l-3p	mmu-miR-467g	mmu-miR-509-5p	mmu-miR-5098	mmu-miR-511-3p	mmu-miR-511-5p	mmu-miR-5120	mmu-miR-568	mmu-miR-582-3p	mmu-miR-592	mmu-miR-669f-3p
Adcy6	mmu-miR-1190	mmu-miR-133a	mmu-miR-133b	mmu-miR-140	mmu-miR-182	mmu-miR-1950	mmu-miR-1953	mmu-miR-1954	mmu-miR-1955-5p	mmu-miR-204	mmu-miR-211	mmu-miR-27a	mmu-miR-27b	mmu-miR-290-5p	mmu-miR-292-5p	mmu-miR-3064-5p	mmu-miR-3074-5p	mmu-miR-3076-3p	mmu-miR-3085-3p	mmu-miR-3090	mmu-miR-3093-3p	mmu-miR-3096b-5p	mmu-miR-31	mmu-miR-3110	mmu-miR-325	mmu-miR-331-3p	mmu-miR-344f-5p	mmu-miR-3470b	mmu-miR-3473d	mmu-miR-365	mmu-miR-409-5p	mmu-miR-466n-3p	mmu-miR-494	mmu-miR-5113	mmu-miR-5125	mmu-miR-539-3p	mmu-miR-666-3p	mmu-miR-674	mmu-miR-702	mmu-miR-763	mmu-miR-871-3p	mmu-miR-875-5p	mmu-miR-876-3p	mmu-miR-96
Adcy7	mmu-miR-106a	mmu-miR-106b	mmu-miR-128	mmu-miR-130a	mmu-miR-130b	mmu-miR-136	mmu-miR-141	mmu-miR-17	mmu-miR-1897-3p	mmu-miR-1912	mmu-miR-1928	mmu-miR-193	mmu-miR-193b	mmu-miR-1942	mmu-miR-1955-3p	mmu-miR-1960	mmu-miR-1962	mmu-miR-1969	mmu-miR-19a	mmu-miR-19b	mmu-miR-200a	mmu-miR-20a	mmu-miR-20b	mmu-miR-223	mmu-miR-301a	mmu-miR-301b	mmu-miR-302c	mmu-miR-3057-3p	mmu-miR-3058	mmu-miR-3080-3p	mmu-miR-3098-3p	mmu-miR-3102	mmu-miR-3470a	mmu-miR-3471	mmu-miR-3475	mmu-miR-34a	mmu-miR-34b-5p	mmu-miR-34c	mmu-miR-3572	mmu-miR-362-5p	mmu-miR-363-5p	mmu-miR-380-5p	mmu-miR-411	mmu-miR-423-5p	mmu-miR-448-5p	mmu-miR-449a	mmu-miR-449b	mmu-miR-449c	mmu-miR-466l-3p
Adcy8	mmu-miR-344d	mmu-miR-344e	mmu-miR-410	mmu-miR-703
Adcy9	mmu-miR-124	mmu-miR-1902	mmu-miR-1942	mmu-miR-212-5p	mmu-miR-2183	mmu-miR-3069-3p	mmu-miR-3070a	mmu-miR-3070b-3p	mmu-miR-3083	mmu-miR-3109	mmu-miR-331-3p	mmu-miR-3968	mmu-miR-504	mmu-miR-719	mmu-miR-762	mmu-miR-873	mmu-miR-881
Adcyap1	mmu-miR-1186	mmu-miR-1190	mmu-miR-1251	mmu-miR-126-5p	mmu-miR-133a	mmu-miR-133b	mmu-miR-135a	mmu-miR-135b	mmu-miR-145	mmu-miR-188-5p	mmu-miR-1896	mmu-miR-1954	mmu-miR-1965	mmu-miR-1968	mmu-miR-27a	mmu-miR-27b	mmu-miR-291a-5p	mmu-miR-291b-5p	mmu-miR-297b-3p	mmu-miR-301a	mmu-miR-301b	mmu-miR-302c	mmu-miR-3065	mmu-miR-3070b-5p	mmu-miR-3076-5p	mmu-miR-3108	mmu-miR-3110	mmu-miR-3113	mmu-miR-331-3p	mmu-miR-335-3p	mmu-miR-338-5p	mmu-miR-344f-5p	mmu-miR-344g-5p	mmu-miR-3470a	mmu-miR-3473c	mmu-miR-350	mmu-miR-362-5p	mmu-miR-374	mmu-miR-465a-3p	mmu-miR-465b-3p	mmu-miR-465c-3p	mmu-miR-466a-3p	mmu-miR-466d-3p	mmu-miR-466e-3p	mmu-miR-466f-3p	mmu-miR-466l-3p	mmu-miR-466n-3p	mmu-miR-467f	mmu-miR-467g
Adcyap1r1	mmu-miR-122	mmu-miR-138	mmu-miR-139-5p	mmu-miR-149	mmu-miR-1843-5p	mmu-miR-1902	mmu-miR-1906	mmu-miR-1933-3p	mmu-miR-1935	mmu-miR-1941-5p	mmu-miR-201	mmu-miR-24	mmu-miR-3079-3p	mmu-miR-3082-3p	mmu-miR-320	mmu-miR-324-3p	mmu-miR-325	mmu-miR-345-5p	mmu-miR-3473b	mmu-miR-3473c	mmu-miR-423-5p	mmu-miR-463	mmu-miR-466a-5p	mmu-miR-466e-5p	mmu-miR-466g	mmu-miR-466p-5p	mmu-miR-5108	mmu-miR-5110	mmu-miR-5128	mmu-miR-5132	mmu-miR-532-3p	mmu-miR-673-5p	mmu-miR-688	mmu-miR-697	mmu-miR-705	mmu-miR-709	mmu-miR-742	mmu-miR-878-3p
Add1	mmu-miR-1197	mmu-miR-129-1-3p	mmu-miR-129-2-3p	mmu-miR-153	mmu-miR-1843-5p	mmu-miR-1843b-5p	mmu-miR-186	mmu-miR-1906	mmu-miR-1933-3p	mmu-miR-1936	mmu-miR-1943	mmu-miR-1962	mmu-miR-27a	mmu-miR-27b	mmu-miR-2861	mmu-miR-298	mmu-miR-299	mmu-miR-300	mmu-miR-3058	mmu-miR-3083	mmu-miR-3091-3p	mmu-miR-3098-3p	mmu-miR-3104-5p	mmu-miR-3105-3p	mmu-miR-3109	mmu-miR-33	mmu-miR-339-3p	mmu-miR-34a	mmu-miR-34b-5p	mmu-miR-34c	mmu-miR-370	mmu-miR-374c	mmu-miR-448-3p	mmu-miR-449a	mmu-miR-449b	mmu-miR-449c	mmu-miR-452-5p	mmu-miR-5097	mmu-miR-511-3p	mmu-miR-666-3p	mmu-miR-669i	mmu-miR-669j	mmu-miR-758	mmu-miR-770-3p	mmu-miR-804
Add2	mmu-miR-1906	mmu-miR-1930	mmu-miR-1935	mmu-miR-212-5p	mmu-miR-214	mmu-miR-24	mmu-miR-3057-3p	mmu-miR-3098-5p	mmu-miR-3106	mmu-miR-326	mmu-miR-328	mmu-miR-330	mmu-miR-331-3p	mmu-miR-344g-3p	mmu-miR-346	mmu-miR-3474	mmu-miR-34a	mmu-miR-34b-5p	mmu-miR-34c	mmu-miR-3961	mmu-miR-3966	mmu-miR-449a	mmu-miR-449b	mmu-miR-449c	mmu-miR-466g	mmu-miR-484	mmu-miR-5106	mmu-miR-5112	mmu-miR-5125	mmu-miR-5129	mmu-miR-574-5p	mmu-miR-760-3p	mmu-miR-761	mmu-miR-763	mmu-miR-871-5p
Plin2	mmu-miR-1264-5p	mmu-miR-143	mmu-miR-22	mmu-miR-291b-3p	mmu-miR-3089-3p	mmu-miR-467b	mmu-miR-706	mmu-miR-742
Adh1	mmu-miR-138	mmu-miR-185	mmu-miR-3108	mmu-miR-3473	mmu-miR-743b-5p	mmu-miR-882
Adh7	mmu-miR-1187	mmu-miR-138	mmu-miR-141	mmu-miR-153	mmu-miR-155	mmu-miR-200a	mmu-miR-3065	mmu-miR-3082-3p	mmu-miR-3090	mmu-miR-326	mmu-miR-330	mmu-miR-380-3p	mmu-miR-431	mmu-miR-466a-5p	mmu-miR-466e-5p	mmu-miR-466n-5p	mmu-miR-466p-5p	mmu-miR-494	mmu-miR-5104	mmu-miR-590-3p	mmu-miR-664	mmu-miR-669a-3-3p	mmu-miR-669a-3p	mmu-miR-669e	mmu-miR-669h-3p	mmu-miR-669k	mmu-miR-669o-3p	mmu-miR-875-3p
Adh5	mmu-miR-15a	mmu-miR-15b	mmu-miR-16	mmu-miR-186	mmu-miR-1907	mmu-miR-195	mmu-miR-1958	mmu-miR-205	mmu-miR-3067	mmu-miR-3087	mmu-miR-3096-3p	mmu-miR-322	mmu-miR-342-3p	mmu-miR-344f-3p	mmu-miR-3572	mmu-miR-377	mmu-miR-409-3p	mmu-miR-433	mmu-miR-452-3p	mmu-miR-467f	mmu-miR-497	mmu-miR-539-5p	mmu-miR-582-5p	mmu-miR-692	mmu-miR-706	mmu-miR-883a-5p
Adk	mmu-miR-1188	mmu-miR-1192	mmu-miR-183	mmu-miR-1843-5p	mmu-miR-1938	mmu-miR-1940	mmu-miR-1942	mmu-miR-200b	mmu-miR-200c	mmu-miR-203	mmu-miR-21	mmu-miR-25	mmu-miR-291a-5p	mmu-miR-291b-5p	mmu-miR-3073-5p	mmu-miR-3101	mmu-miR-3102-3p.2	mmu-miR-32	mmu-miR-33	mmu-miR-363-3p	mmu-miR-367	mmu-miR-429	mmu-miR-466q	mmu-miR-495	mmu-miR-5109	mmu-miR-5113	mmu-miR-590-5p	mmu-miR-654-3p	mmu-miR-674	mmu-miR-694	mmu-miR-704	mmu-miR-872	mmu-miR-92a	mmu-miR-92b
Adm	mmu-miR-1192	mmu-miR-181c	mmu-miR-1896	mmu-miR-1952	mmu-miR-1955-3p	mmu-miR-1958	mmu-miR-219-5p	mmu-miR-24	mmu-miR-25	mmu-miR-26a	mmu-miR-26b	mmu-miR-3061-3p	mmu-miR-338-5p	mmu-miR-344d	mmu-miR-344e	mmu-miR-3473b	mmu-miR-363-3p	mmu-miR-365	mmu-miR-374c	mmu-miR-410	mmu-miR-466i-3p	mmu-miR-495	mmu-miR-666-5p	mmu-miR-678	mmu-miR-703	mmu-miR-706	mmu-miR-879	mmu-miR-883a-5p	mmu-miR-92a	mmu-miR-92b
Gpr182	mmu-miR-1894-5p	mmu-miR-1940	mmu-miR-1958	mmu-miR-3057-3p	mmu-miR-328	mmu-miR-345-3p	mmu-miR-3971
Cfd	mmu-miR-125a-5p	mmu-miR-125b-5p	mmu-miR-187	mmu-miR-326	mmu-miR-330	mmu-miR-351	mmu-miR-670
Adnp	mmu-miR-154	mmu-miR-183	mmu-miR-1905	mmu-miR-1931	mmu-miR-1956	mmu-miR-1969	mmu-miR-1970	mmu-miR-19a	mmu-miR-19b	mmu-miR-21	mmu-miR-3070a	mmu-miR-3070b-3p	mmu-miR-3073-5p	mmu-miR-3086-5p	mmu-miR-3088	mmu-miR-3102-5p.2	mmu-miR-343	mmu-miR-344b	mmu-miR-3473d	mmu-miR-369-3p	mmu-miR-370	mmu-miR-376b	mmu-miR-377	mmu-miR-3971	mmu-miR-450b-5p	mmu-miR-465a-5p	mmu-miR-465b-5p	mmu-miR-465c-5p	mmu-miR-466f	mmu-miR-466g	mmu-miR-466h-5p	mmu-miR-466j	mmu-miR-466m-5p	mmu-miR-466n-3p	mmu-miR-466n-5p	mmu-miR-5098	mmu-miR-539-5p	mmu-miR-590-5p	mmu-miR-599	mmu-miR-669f-3p	mmu-miR-669h-3p	mmu-miR-669k	mmu-miR-669m-3p	mmu-miR-669m-5p	mmu-miR-674	mmu-miR-679-3p	mmu-miR-682	mmu-miR-764-5p	mmu-miR-871-5p
Adora1	mmu-miR-1188	mmu-miR-150	mmu-miR-1894-5p	mmu-miR-1896	mmu-miR-1935	mmu-miR-1940	mmu-miR-1943	mmu-miR-1958	mmu-miR-1969	mmu-miR-1970	mmu-miR-1982.1	mmu-miR-1982.2	mmu-miR-1a	mmu-miR-206	mmu-miR-207	mmu-miR-24	mmu-miR-3057-3p	mmu-miR-3073-3p	mmu-miR-3074-5p	mmu-miR-3096-5p	mmu-miR-3102	mmu-miR-3105-5p	mmu-miR-324-5p	mmu-miR-339-5p	mmu-miR-342-5p	mmu-miR-345-3p	mmu-miR-3470a	mmu-miR-3473	mmu-miR-466d-5p	mmu-miR-466l-5p	mmu-miR-466q	mmu-miR-505-5p	mmu-miR-511-3p	mmu-miR-5110	mmu-miR-5127	mmu-miR-574-5p	mmu-miR-654-5p	mmu-miR-669n	mmu-miR-680	mmu-miR-709	mmu-miR-759	mmu-miR-760-5p	mmu-miR-762	mmu-miR-804	mmu-miR-879	mmu-miR-882
Adora2a	mmu-miR-1192	mmu-miR-125a-5p	mmu-miR-125b-5p	mmu-miR-128	mmu-miR-133a	mmu-miR-133b	mmu-miR-134	mmu-miR-1946a	mmu-miR-214	mmu-miR-24	mmu-miR-290-3p	mmu-miR-292-3p	mmu-miR-3071	mmu-miR-3073-3p	mmu-miR-3106	mmu-miR-3113	mmu-miR-345-3p	mmu-miR-3472	mmu-miR-351	mmu-miR-470	mmu-miR-495	mmu-miR-5046	mmu-miR-5115	mmu-miR-5119	mmu-miR-5133	mmu-miR-683	mmu-miR-709	mmu-miR-761	mmu-miR-764-3p
Adora2b	mmu-miR-1190	mmu-miR-128	mmu-miR-1902	mmu-miR-1903	mmu-miR-1967	mmu-miR-1968	mmu-miR-1b-3p	mmu-miR-207	mmu-miR-22	mmu-miR-27a	mmu-miR-27b	mmu-miR-3074-2-3p	mmu-miR-3089-5p	mmu-miR-3473c	mmu-miR-377	mmu-miR-3964	mmu-miR-466f-3p	mmu-miR-592	mmu-miR-664	mmu-miR-669b	mmu-miR-669n	mmu-miR-673-5p	mmu-miR-684	mmu-miR-709	mmu-miR-873	mmu-miR-877	mmu-miR-9
Adora3	mmu-miR-1197	mmu-miR-1264-3p	mmu-miR-129-1-3p	mmu-miR-129-2-3p	mmu-miR-149	mmu-miR-1935	mmu-miR-1943	mmu-miR-208a-3p	mmu-miR-208b	mmu-miR-28	mmu-miR-3075	mmu-miR-3097-5p	mmu-miR-3102-3p.2	mmu-miR-344g-5p	mmu-miR-363-5p	mmu-miR-377	mmu-miR-3971	mmu-miR-465a-3p	mmu-miR-465b-3p	mmu-miR-465c-3p	mmu-miR-500	mmu-miR-501-3p	mmu-miR-654-3p	mmu-miR-684	mmu-miR-708	mmu-miR-760-3p
Adprh	mmu-miR-1192	mmu-miR-1306-5p	mmu-miR-154	mmu-miR-1894-3p	mmu-miR-1953	mmu-miR-207	mmu-miR-320	mmu-miR-345-5p	mmu-miR-381	mmu-miR-450b-5p	mmu-miR-466q	mmu-miR-495	mmu-miR-539-3p	mmu-miR-542-5p	mmu-miR-544-5p
Parp1	mmu-miR-103	mmu-miR-107	mmu-miR-129-1-3p	mmu-miR-129-2-3p	mmu-miR-134	mmu-miR-146a	mmu-miR-146b	mmu-miR-1894-5p	mmu-miR-1943	mmu-miR-2136	mmu-miR-2183	mmu-miR-24	mmu-miR-298	mmu-miR-3072	mmu-miR-3112	mmu-miR-33	mmu-miR-376c	mmu-miR-381	mmu-miR-3968	mmu-miR-466g	mmu-miR-484	mmu-miR-5112	mmu-miR-539-3p	mmu-miR-679-5p	mmu-miR-683	mmu-miR-702	mmu-miR-760-5p	mmu-miR-7a	mmu-miR-7b
Parp2	mmu-miR-137	mmu-miR-149	mmu-miR-1843-3p	mmu-miR-291a-5p	mmu-miR-291b-5p	mmu-miR-3064-5p	mmu-miR-3085-3p	mmu-miR-330	mmu-miR-3967	mmu-miR-5101	mmu-miR-698
Adra1b	mmu-miR-1187	mmu-miR-1955-5p	mmu-miR-1957	mmu-miR-297b-3p	mmu-miR-3057-3p	mmu-miR-3071	mmu-miR-3077	mmu-miR-329	mmu-miR-3470a	mmu-miR-3470b	mmu-miR-3471	mmu-miR-350	mmu-miR-362-3p	mmu-miR-383	mmu-miR-431	mmu-miR-466a-3p	mmu-miR-466a-5p	mmu-miR-466d-3p	mmu-miR-466d-5p	mmu-miR-466e-3p	mmu-miR-466e-5p	mmu-miR-466h-3p	mmu-miR-466i-5p	mmu-miR-466k	mmu-miR-466l-3p	mmu-miR-466l-5p	mmu-miR-466n-5p	mmu-miR-466p-5p	mmu-miR-467g	mmu-miR-484	mmu-miR-5110	mmu-miR-5121	mmu-miR-539-5p	mmu-miR-592	mmu-miR-665	mmu-miR-666-5p	mmu-miR-669a-3-3p	mmu-miR-669a-3p	mmu-miR-669d	mmu-miR-669f-3p	mmu-miR-669h-5p	mmu-miR-669o-3p	mmu-miR-669o-5p	mmu-miR-684	mmu-miR-875-5p	mmu-miR-877	mmu-miR-883a-5p
Adra1a	mmu-miR-1192	mmu-miR-1195	mmu-miR-138	mmu-miR-140	mmu-miR-188-5p	mmu-miR-1905	mmu-miR-204	mmu-miR-205	mmu-miR-207	mmu-miR-211	mmu-miR-297b-3p	mmu-miR-3069-5p	mmu-miR-3075	mmu-miR-31	mmu-miR-3100-5p	mmu-miR-3105-5p	mmu-miR-3108	mmu-miR-3109	mmu-miR-320	mmu-miR-331-3p	mmu-miR-337-3p	mmu-miR-34a	mmu-miR-34b-5p	mmu-miR-34c	mmu-miR-434-3p	mmu-miR-449a	mmu-miR-449b	mmu-miR-449c	mmu-miR-452-5p	mmu-miR-465a-3p	mmu-miR-465b-3p	mmu-miR-465c-3p	mmu-miR-466a-3p	mmu-miR-466d-3p	mmu-miR-466e-3p	mmu-miR-467g	mmu-miR-470	mmu-miR-490-5p	mmu-miR-540-3p	mmu-miR-574-5p	mmu-miR-592	mmu-miR-672	mmu-miR-704	mmu-miR-759	mmu-miR-760-3p	mmu-miR-763	mmu-miR-764-3p	mmu-miR-874	mmu-miR-876-3p
Adra1d	mmu-miR-128	mmu-miR-151-3p	mmu-miR-15a	mmu-miR-16	mmu-miR-1897-5p	mmu-miR-1938	mmu-miR-195	mmu-miR-28	mmu-miR-3069-5p	mmu-miR-3093-5p	mmu-miR-30a	mmu-miR-30b	mmu-miR-30c	mmu-miR-30d	mmu-miR-30e	mmu-miR-3102	mmu-miR-3104-5p	mmu-miR-3110	mmu-miR-384-5p	mmu-miR-491	mmu-miR-497	mmu-miR-5129	mmu-miR-540-3p	mmu-miR-666-5p
Adra2a	mmu-miR-105	mmu-miR-1186	mmu-miR-135a	mmu-miR-135b	mmu-miR-182	mmu-miR-1903	mmu-miR-1956	mmu-miR-199a-3p	mmu-miR-199b	mmu-miR-212-5p	mmu-miR-23a	mmu-miR-23b	mmu-miR-291a-3p	mmu-miR-294	mmu-miR-295	mmu-miR-302a	mmu-miR-302b	mmu-miR-302d	mmu-miR-3064-5p	mmu-miR-3079-5p	mmu-miR-3083	mmu-miR-3085-3p	mmu-miR-30a	mmu-miR-30b	mmu-miR-30c	mmu-miR-30d	mmu-miR-30e	mmu-miR-3106	mmu-miR-3110	mmu-miR-33	mmu-miR-339-5p	mmu-miR-342-3p	mmu-miR-346	mmu-miR-3470a	mmu-miR-384-5p	mmu-miR-3970	mmu-miR-5097	mmu-miR-5120	mmu-miR-702	mmu-miR-759	mmu-miR-762
Adra2b	mmu-miR-10a	mmu-miR-10b	mmu-miR-1191	mmu-miR-1192	mmu-miR-1195	mmu-miR-125a-5p	mmu-miR-125b-5p	mmu-miR-1894-3p	mmu-miR-1933-3p	mmu-miR-1943	mmu-miR-1964-5p	mmu-miR-1967	mmu-miR-203	mmu-miR-28b	mmu-miR-28c	mmu-miR-296-5p	mmu-miR-3057-3p	mmu-miR-3058	mmu-miR-3063	mmu-miR-3070b-5p	mmu-miR-3073-5p	mmu-miR-3075	mmu-miR-3076-5p	mmu-miR-3083	mmu-miR-3089-5p	mmu-miR-3096b-5p	mmu-miR-3097-5p	mmu-miR-3100-5p	mmu-miR-3104-5p	mmu-miR-324-5p	mmu-miR-325	mmu-miR-339-5p	mmu-miR-343	mmu-miR-344f-3p	mmu-miR-3472	mmu-miR-3473c	mmu-miR-3474	mmu-miR-351	mmu-miR-3963	mmu-miR-3965	mmu-miR-3966	mmu-miR-491	mmu-miR-495	mmu-miR-504	mmu-miR-5112	mmu-miR-5129	mmu-miR-654-5p	mmu-miR-670	mmu-miR-681
Adra2c	mmu-miR-129-1-3p	mmu-miR-129-2-3p	mmu-miR-182	mmu-miR-185	mmu-miR-1956	mmu-miR-3058	mmu-miR-3064-3p	mmu-miR-343	mmu-miR-346	mmu-miR-3473	mmu-miR-380-5p	mmu-miR-5114	mmu-miR-532-5p	mmu-miR-665	mmu-miR-669c	mmu-miR-673-5p	mmu-miR-764-3p	mmu-miR-802	mmu-miR-873	mmu-miR-874	mmu-miR-882	mmu-miR-96
Adrb1	mmu-let-7a	mmu-let-7b	mmu-let-7c	mmu-let-7d	mmu-let-7e	mmu-let-7f	mmu-let-7g	mmu-let-7i	mmu-miR-129-5p	mmu-miR-141	mmu-miR-149	mmu-miR-150	mmu-miR-1934	mmu-miR-1961	mmu-miR-1983	mmu-miR-19a	mmu-miR-19b	mmu-miR-200a	mmu-miR-204	mmu-miR-208a-5p	mmu-miR-211	mmu-miR-216a	mmu-miR-297b-3p	mmu-miR-3064-3p	mmu-miR-3072	mmu-miR-3082-5p	mmu-miR-3095-5p	mmu-miR-3098-5p	mmu-miR-30c	mmu-miR-3113	mmu-miR-324-3p	mmu-miR-331-3p	mmu-miR-412-3p	mmu-miR-463	mmu-miR-466a-3p	mmu-miR-466d-3p	mmu-miR-466e-3p	mmu-miR-466l-3p	mmu-miR-467g	mmu-miR-511-5p	mmu-miR-5127	mmu-miR-590-3p	mmu-miR-669n	mmu-miR-673-3p	mmu-miR-693-5p	mmu-miR-702	mmu-miR-710	mmu-miR-760-3p	mmu-miR-98
Adrb2	mmu-let-7a	mmu-let-7b	mmu-let-7c	mmu-let-7d	mmu-let-7e	mmu-let-7f	mmu-let-7g	mmu-let-7i	mmu-miR-1192	mmu-miR-136	mmu-miR-151-3p	mmu-miR-15a	mmu-miR-15b	mmu-miR-16	mmu-miR-1839-5p	mmu-miR-1907	mmu-miR-195	mmu-miR-1961	mmu-miR-1968	mmu-miR-1b-3p	mmu-miR-202-3p	mmu-miR-216b	mmu-miR-3065	mmu-miR-3078	mmu-miR-30a	mmu-miR-30b	mmu-miR-30c	mmu-miR-30d	mmu-miR-30e	mmu-miR-322	mmu-miR-338-3p	mmu-miR-345-3p	mmu-miR-381	mmu-miR-384-5p	mmu-miR-450b-5p	mmu-miR-452-5p	mmu-miR-466n-3p	mmu-miR-471-3p	mmu-miR-495	mmu-miR-497	mmu-miR-5101	mmu-miR-5125	mmu-miR-539-3p	mmu-miR-544-3p	mmu-miR-590-3p	mmu-miR-673-5p	mmu-miR-703	mmu-miR-717	mmu-miR-876-5p
Adrb3	mmu-let-7a	mmu-let-7b	mmu-let-7c	mmu-let-7d	mmu-let-7e	mmu-let-7f	mmu-let-7g	mmu-let-7i	mmu-miR-181a	mmu-miR-181b	mmu-miR-181c	mmu-miR-181d	mmu-miR-1839-5p	mmu-miR-1903	mmu-miR-1905	mmu-miR-191	mmu-miR-1940	mmu-miR-1943	mmu-miR-1958	mmu-miR-1961	mmu-miR-1964-5p	mmu-miR-196a	mmu-miR-196b	mmu-miR-202-3p	mmu-miR-202-5p	mmu-miR-2183	mmu-miR-290-5p	mmu-miR-292-5p	mmu-miR-3074-5p	mmu-miR-338-5p	mmu-miR-342-5p	mmu-miR-3470b	mmu-miR-3475	mmu-miR-3967	mmu-miR-409-3p	mmu-miR-465a-3p	mmu-miR-465b-3p	mmu-miR-465c-3p	mmu-miR-467e	mmu-miR-467h	mmu-miR-5114	mmu-miR-5120	mmu-miR-5130	mmu-miR-5133	mmu-miR-5135	mmu-miR-669b	mmu-miR-691	mmu-miR-741	mmu-miR-759
Adsl	mmu-miR-141	mmu-miR-146a	mmu-miR-146b	mmu-miR-1928	mmu-miR-1933-3p	mmu-miR-199a-3p	mmu-miR-199b	mmu-miR-200a	mmu-miR-221	mmu-miR-222	mmu-miR-293	mmu-miR-3064-5p	mmu-miR-3065	mmu-miR-3066	mmu-miR-3085-3p	mmu-miR-3086-3p	mmu-miR-337-3p	mmu-miR-500	mmu-miR-501-3p	mmu-miR-5101	mmu-miR-5114	mmu-miR-5125	mmu-miR-544-3p	mmu-miR-574-5p	mmu-miR-664	mmu-miR-669b	mmu-miR-709
Adssl1	mmu-miR-128	mmu-miR-24	mmu-miR-297b-3p	mmu-miR-3071	mmu-miR-3079-3p	mmu-miR-3082-3p	mmu-miR-3100-3p	mmu-miR-3106	mmu-miR-3112	mmu-miR-331-3p	mmu-miR-344g-3p	mmu-miR-376c	mmu-miR-377	mmu-miR-466m-3p	mmu-miR-466o-3p	mmu-miR-546	mmu-miR-668	mmu-miR-677	mmu-miR-875-3p
Adss	mmu-miR-1186b	mmu-miR-1190	mmu-miR-122	mmu-miR-125a-3p	mmu-miR-125b-1-3p	mmu-miR-146a	mmu-miR-146b	mmu-miR-1956	mmu-miR-1965	mmu-miR-19a	mmu-miR-19b	mmu-miR-216a	mmu-miR-23a	mmu-miR-23b	mmu-miR-290-5p	mmu-miR-292-5p	mmu-miR-298	mmu-miR-3059	mmu-miR-3066	mmu-miR-3067	mmu-miR-3071	mmu-miR-3096b-5p	mmu-miR-3109	mmu-miR-323-5p	mmu-miR-331-5p	mmu-miR-350	mmu-miR-380-5p	mmu-miR-383	mmu-miR-3970	mmu-miR-409-3p	mmu-miR-450b-5p	mmu-miR-453	mmu-miR-5113	mmu-miR-690	mmu-miR-742	mmu-miR-743a	mmu-miR-743b-3p	mmu-miR-875-3p	mmu-miR-883a-3p	mmu-miR-883b-3p
Avil	mmu-miR-1193-5p	mmu-miR-1892	mmu-miR-1906	mmu-miR-1931	mmu-miR-1946a	mmu-miR-24	mmu-miR-299	mmu-miR-302c	mmu-miR-3057-5p	mmu-miR-3058	mmu-miR-3073-5p	mmu-miR-3082-3p	mmu-miR-3110	mmu-miR-379	mmu-miR-668	mmu-miR-693-5p	mmu-miR-742	mmu-miR-96
Aebp1	mmu-miR-1306-3p	mmu-miR-1902	mmu-miR-27a	mmu-miR-27b	mmu-miR-3073-3p	mmu-miR-3076-5p	mmu-miR-3471	mmu-miR-5128	mmu-miR-615-5p	mmu-miR-673-5p
Aebp2	mmu-miR-101a	mmu-miR-101b	mmu-miR-1224	mmu-miR-135a	mmu-miR-135b	mmu-miR-139-5p	mmu-miR-154	mmu-miR-1935	mmu-miR-1953	mmu-miR-1960	mmu-miR-1966	mmu-miR-19a	mmu-miR-19b	mmu-miR-200b	mmu-miR-200c	mmu-miR-223	mmu-miR-290-5p	mmu-miR-302c	mmu-miR-3057-3p	mmu-miR-3062	mmu-miR-3078	mmu-miR-3097-3p	mmu-miR-3098-3p	mmu-miR-3103	mmu-miR-3112	mmu-miR-327	mmu-miR-338-5p	mmu-miR-340-5p	mmu-miR-344f-5p	mmu-miR-344g-5p	mmu-miR-3470a	mmu-miR-3473c	mmu-miR-3473d	mmu-miR-361	mmu-miR-376c	mmu-miR-378	mmu-miR-378b	mmu-miR-429	mmu-miR-452-5p	mmu-miR-463	mmu-miR-466f-3p	mmu-miR-466i-3p	mmu-miR-467f	mmu-miR-471-3p	mmu-miR-488	mmu-miR-494	mmu-miR-499	mmu-miR-503	mmu-miR-5101
Crisp1	mmu-miR-1839-5p	mmu-miR-1892	mmu-miR-1904	mmu-miR-1938	mmu-miR-1970	mmu-miR-3077	mmu-miR-3095-5p	mmu-miR-3096b-5p	mmu-miR-3098-3p	mmu-miR-3113	mmu-miR-3964	mmu-miR-466g	mmu-miR-468	mmu-miR-470	mmu-miR-5104	mmu-miR-5117	mmu-miR-5120	mmu-miR-539-5p	mmu-miR-599	mmu-miR-873
Crisp3	mmu-miR-133a	mmu-miR-133b	mmu-miR-154	mmu-miR-1839-5p	mmu-miR-1892	mmu-miR-1938	mmu-miR-1970	mmu-miR-219-3p	mmu-miR-3074-1-3p	mmu-miR-3086-3p	mmu-miR-3113	mmu-miR-3964	mmu-miR-466g	mmu-miR-468	mmu-miR-470	mmu-miR-5117	mmu-miR-5120	mmu-miR-539-5p	mmu-miR-599	mmu-miR-653	mmu-miR-743a	mmu-miR-743b-3p	mmu-miR-873
Afp	mmu-miR-216a	mmu-miR-3079-3p	mmu-miR-342-3p	mmu-miR-3475	mmu-miR-3964	mmu-miR-505-3p	mmu-miR-5102	mmu-miR-5114	mmu-miR-5133	mmu-miR-539-5p	mmu-miR-694	mmu-miR-712
Aga	mmu-miR-1903	mmu-miR-205	mmu-miR-223	mmu-miR-329	mmu-miR-362-3p	mmu-miR-433	mmu-miR-466i-3p	mmu-miR-5108	mmu-miR-712
Acan	mmu-miR-1199	mmu-miR-124	mmu-miR-125b-1-3p	mmu-miR-126-5p	mmu-miR-183	mmu-miR-186	mmu-miR-1892	mmu-miR-1903	mmu-miR-1934	mmu-miR-1938	mmu-miR-1982.1	mmu-miR-299	mmu-miR-3065	mmu-miR-3086-3p	mmu-miR-3108	mmu-miR-337-3p	mmu-miR-380-5p	mmu-miR-425	mmu-miR-455	mmu-miR-466l-3p	mmu-miR-471-3p	mmu-miR-489	mmu-miR-667	mmu-miR-671-5p	mmu-miR-712
Ager	mmu-miR-1a	mmu-miR-201	mmu-miR-206	mmu-miR-290-3p	mmu-miR-292-3p	mmu-miR-299	mmu-miR-3063	mmu-miR-3109	mmu-miR-467a	mmu-miR-484	mmu-miR-490-5p	mmu-miR-5129	mmu-miR-760-3p
Angpt1	mmu-miR-124	mmu-miR-139-3p	mmu-miR-146a	mmu-miR-146b	mmu-miR-1896	mmu-miR-1903	mmu-miR-1904	mmu-miR-1928	mmu-miR-193	mmu-miR-1930	mmu-miR-1935	mmu-miR-1936	mmu-miR-1938	mmu-miR-193b	mmu-miR-1955-5p	mmu-miR-1983	mmu-miR-200b	mmu-miR-200c	mmu-miR-201	mmu-miR-204	mmu-miR-207	mmu-miR-208a-5p	mmu-miR-211	mmu-miR-221	mmu-miR-222	mmu-miR-3062	mmu-miR-3071	mmu-miR-3082-5p	mmu-miR-3084	mmu-miR-3090	mmu-miR-3095-5p	mmu-miR-3100-5p	mmu-miR-3110	mmu-miR-3112	mmu-miR-320	mmu-miR-325	mmu-miR-338-5p	mmu-miR-340-5p	mmu-miR-344g-3p	mmu-miR-3470a	mmu-miR-34a	mmu-miR-34b-5p	mmu-miR-34c	mmu-miR-350	mmu-miR-376b	mmu-miR-3968	mmu-miR-409-3p	mmu-miR-411	mmu-miR-412-3p
Angpt2	mmu-miR-103	mmu-miR-107	mmu-miR-1198-5p	mmu-miR-129-5p	mmu-miR-142-3p	mmu-miR-145	mmu-miR-1897-5p	mmu-miR-205	mmu-miR-207	mmu-miR-299	mmu-miR-3058	mmu-miR-3068	mmu-miR-3100-3p	mmu-miR-3102	mmu-miR-323-5p	mmu-miR-3962	mmu-miR-432	mmu-miR-452-3p	mmu-miR-466n-5p	mmu-miR-467e	mmu-miR-467h	mmu-miR-5102	mmu-miR-532-3p	mmu-miR-542-3p	mmu-miR-652	mmu-miR-684	mmu-miR-691	mmu-miR-702	mmu-miR-767	mmu-miR-877	mmu-miR-9
Agrn	mmu-miR-148a	mmu-miR-148b	mmu-miR-150	mmu-miR-152	mmu-miR-1902	mmu-miR-1962	mmu-miR-1968	mmu-miR-1969	mmu-miR-1982.1	mmu-miR-1b-5p	mmu-miR-212-5p	mmu-miR-27a	mmu-miR-27b	mmu-miR-298	mmu-miR-3058	mmu-miR-3074-2-3p	mmu-miR-3097-3p	mmu-miR-3107	mmu-miR-3110	mmu-miR-3473b	mmu-miR-378	mmu-miR-378b	mmu-miR-380-5p	mmu-miR-381	mmu-miR-3961	mmu-miR-3964	mmu-miR-411	mmu-miR-450b-3p	mmu-miR-485	mmu-miR-486	mmu-miR-493	mmu-miR-5097	mmu-miR-5127	mmu-miR-539-3p	mmu-miR-540-3p	mmu-miR-665	mmu-miR-668	mmu-miR-681	mmu-miR-682	mmu-miR-717	mmu-miR-741	mmu-miR-760-5p	mmu-miR-764-3p	mmu-miR-770-5p	mmu-miR-804	mmu-miR-883b-5p
Agrp	mmu-miR-448-5p
Gla	mmu-let-7a	mmu-let-7b	mmu-let-7c	mmu-let-7d	mmu-let-7e	mmu-let-7f	mmu-let-7g	mmu-let-7i	mmu-miR-1186b	mmu-miR-125a-5p	mmu-miR-125b-5p	mmu-miR-126-5p	mmu-miR-1894-3p	mmu-miR-1943	mmu-miR-1951	mmu-miR-1961	mmu-miR-1971	mmu-miR-1981	mmu-miR-199a-5p	mmu-miR-203	mmu-miR-208a-5p	mmu-miR-24	mmu-miR-25	mmu-miR-291a-3p	mmu-miR-294	mmu-miR-295	mmu-miR-296-3p	mmu-miR-300	mmu-miR-302a	mmu-miR-302b	mmu-miR-302d	mmu-miR-3064-5p	mmu-miR-3066	mmu-miR-3078	mmu-miR-3082-5p	mmu-miR-3085-3p	mmu-miR-3086-5p	mmu-miR-3089-3p	mmu-miR-3110	mmu-miR-32	mmu-miR-331-3p	mmu-miR-339-5p	mmu-miR-3470a	mmu-miR-351	mmu-miR-363-3p	mmu-miR-367	mmu-miR-3961	mmu-miR-409-3p	mmu-miR-423-5p
Agt	mmu-miR-133a	mmu-miR-133b	mmu-miR-139-3p	mmu-miR-1970	mmu-miR-3064-5p	mmu-miR-3085-3p	mmu-miR-342-5p	mmu-miR-3473d	mmu-miR-350	mmu-miR-674	mmu-miR-678	mmu-miR-698
Agtr1a	mmu-miR-1187	mmu-miR-136	mmu-miR-139-5p	mmu-miR-148a	mmu-miR-148b	mmu-miR-152	mmu-miR-1892	mmu-miR-190	mmu-miR-1903	mmu-miR-1904	mmu-miR-190b	mmu-miR-1928	mmu-miR-1934	mmu-miR-1940	mmu-miR-1942	mmu-miR-1964-3p	mmu-miR-2183	mmu-miR-221	mmu-miR-222	mmu-miR-297b-3p	mmu-miR-3064-5p	mmu-miR-3077	mmu-miR-3085-3p	mmu-miR-3086-5p	mmu-miR-3095-5p	mmu-miR-30a	mmu-miR-30b	mmu-miR-30c	mmu-miR-30d	mmu-miR-30e	mmu-miR-3105-3p	mmu-miR-320	mmu-miR-344b	mmu-miR-346	mmu-miR-380-3p	mmu-miR-384-5p	mmu-miR-434-3p	mmu-miR-434-5p	mmu-miR-465a-5p	mmu-miR-465b-5p	mmu-miR-465c-5p	mmu-miR-466a-3p	mmu-miR-466a-5p	mmu-miR-466b-5p	mmu-miR-466c-5p	mmu-miR-466d-3p	mmu-miR-466e-3p	mmu-miR-466e-5p	mmu-miR-466m-3p
Agtr1b	mmu-miR-129-5p	mmu-miR-142-3p	mmu-miR-185	mmu-miR-186	mmu-miR-1934	mmu-miR-1941-5p	mmu-miR-1b-5p	mmu-miR-201	mmu-miR-21	mmu-miR-2183	mmu-miR-297b-3p	mmu-miR-3064-5p	mmu-miR-3065	mmu-miR-3082-5p	mmu-miR-3084	mmu-miR-3085-3p	mmu-miR-3094	mmu-miR-3100-3p	mmu-miR-3105-3p	mmu-miR-326	mmu-miR-330	mmu-miR-344d	mmu-miR-344e	mmu-miR-3473	mmu-miR-3473b	mmu-miR-3474	mmu-miR-350	mmu-miR-369-3p	mmu-miR-374	mmu-miR-374c	mmu-miR-3967	mmu-miR-410	mmu-miR-421	mmu-miR-434-3p	mmu-miR-466a-3p	mmu-miR-466b-5p	mmu-miR-466c-5p	mmu-miR-466d-3p	mmu-miR-466e-3p	mmu-miR-466f-3p	mmu-miR-466l-3p	mmu-miR-466o-5p	mmu-miR-467f	mmu-miR-467g	mmu-miR-468	mmu-miR-505-3p	mmu-miR-5101	mmu-miR-590-5p	mmu-miR-654-5p
Agtr2	mmu-miR-1196	mmu-miR-124	mmu-miR-125b-2-3p	mmu-miR-138	mmu-miR-150	mmu-miR-1935	mmu-miR-1963	mmu-miR-216a	mmu-miR-291a-5p	mmu-miR-291b-5p	mmu-miR-29a	mmu-miR-29b	mmu-miR-29c	mmu-miR-3059	mmu-miR-3062	mmu-miR-3069-3p	mmu-miR-320	mmu-miR-324-5p	mmu-miR-325	mmu-miR-338-3p	mmu-miR-340-5p	mmu-miR-344	mmu-miR-344b	mmu-miR-344c	mmu-miR-465a-3p	mmu-miR-465b-3p	mmu-miR-465c-3p	mmu-miR-466a-5p	mmu-miR-466e-5p	mmu-miR-466n-3p	mmu-miR-466p-5p	mmu-miR-471-5p	mmu-miR-493	mmu-miR-5098	mmu-miR-5101	mmu-miR-5127	mmu-miR-532-3p	mmu-miR-592	mmu-miR-669n	mmu-miR-684	mmu-miR-706	mmu-miR-770-3p	mmu-miR-883a-3p	mmu-miR-883b-3p
Agtrap	mmu-miR-1199	mmu-miR-122	mmu-miR-125a-5p	mmu-miR-125b-5p	mmu-miR-128	mmu-miR-129-1-3p	mmu-miR-129-2-3p	mmu-miR-1843-5p	mmu-miR-1843b-5p	mmu-miR-1927	mmu-miR-1929	mmu-miR-1956	mmu-miR-207	mmu-miR-210	mmu-miR-24	mmu-miR-28b	mmu-miR-28c	mmu-miR-290-3p	mmu-miR-292-3p	mmu-miR-3064-3p	mmu-miR-3069-5p	mmu-miR-3090	mmu-miR-3097-3p	mmu-miR-3097-5p	mmu-miR-3113	mmu-miR-344g-3p	mmu-miR-3470a	mmu-miR-3473d	mmu-miR-351	mmu-miR-370	mmu-miR-3971	mmu-miR-466f	mmu-miR-466n-3p	mmu-miR-467a	mmu-miR-484	mmu-miR-5101	mmu-miR-5113	mmu-miR-5114	mmu-miR-5125	mmu-miR-574-5p	mmu-miR-582-5p	mmu-miR-670	mmu-miR-674
Agxt	mmu-miR-149	mmu-miR-325	mmu-miR-665	mmu-miR-694
Nr0b1	mmu-miR-136	mmu-miR-205	mmu-miR-298	mmu-miR-3076-3p	mmu-miR-3093-3p	mmu-miR-3096-3p	mmu-miR-3110	mmu-miR-340-5p	mmu-miR-350	mmu-miR-381	mmu-miR-452-5p	mmu-miR-5101	mmu-miR-532-5p	mmu-miR-539-3p	mmu-miR-541	mmu-miR-544-5p	mmu-miR-590-3p	mmu-miR-712
Ahr	mmu-miR-105	mmu-miR-1188	mmu-miR-124	mmu-miR-126-5p	mmu-miR-148a	mmu-miR-148b	mmu-miR-152	mmu-miR-153	mmu-miR-182	mmu-miR-1839-5p	mmu-miR-1902	mmu-miR-1933-3p	mmu-miR-194	mmu-miR-1955-3p	mmu-miR-1966	mmu-miR-203	mmu-miR-27a	mmu-miR-27b	mmu-miR-28	mmu-miR-290-5p	mmu-miR-292-5p	mmu-miR-29a	mmu-miR-29b	mmu-miR-29c	mmu-miR-3074-5p	mmu-miR-3076-3p	mmu-miR-3097-3p	mmu-miR-3102-5p.2	mmu-miR-3108	mmu-miR-3113	mmu-miR-323-5p	mmu-miR-338-5p	mmu-miR-34b-3p	mmu-miR-370	mmu-miR-375	mmu-miR-376c	mmu-miR-466b-3p	mmu-miR-466c-3p	mmu-miR-466g	mmu-miR-466p-3p	mmu-miR-467e	mmu-miR-467h	mmu-miR-499	mmu-miR-500	mmu-miR-501-3p	mmu-miR-503	mmu-miR-5102	mmu-miR-5116	mmu-miR-5121
Ahrr	mmu-miR-105	mmu-miR-106a	mmu-miR-106b	mmu-miR-1198-3p	mmu-miR-1224	mmu-miR-125a-5p	mmu-miR-125b-5p	mmu-miR-142-3p	mmu-miR-17	mmu-miR-1843-3p	mmu-miR-1896	mmu-miR-1928	mmu-miR-1941-5p	mmu-miR-1951	mmu-miR-1982.1	mmu-miR-200b	mmu-miR-200c	mmu-miR-203	mmu-miR-20a	mmu-miR-20b	mmu-miR-212-3p	mmu-miR-216b	mmu-miR-221	mmu-miR-222	mmu-miR-290-5p	mmu-miR-292-5p	mmu-miR-298	mmu-miR-29a	mmu-miR-29b	mmu-miR-29c	mmu-miR-3069-3p	mmu-miR-3074-5p	mmu-miR-3079-5p	mmu-miR-3080-3p	mmu-miR-3089-3p	mmu-miR-3093-5p	mmu-miR-3094	mmu-miR-3103	mmu-miR-3112	mmu-miR-3113	mmu-miR-327	mmu-miR-33	mmu-miR-338-3p	mmu-miR-342-5p	mmu-miR-3470a	mmu-miR-3473d	mmu-miR-350	mmu-miR-351	mmu-miR-370
Ahsg	mmu-miR-135a	mmu-miR-135b	mmu-miR-1895	mmu-miR-1896	mmu-miR-1935	mmu-miR-24	mmu-miR-3063	mmu-miR-3066	mmu-miR-3069-5p	mmu-miR-3070b-5p	mmu-miR-3084	mmu-miR-31	mmu-miR-335-5p	mmu-miR-346	mmu-miR-532-5p	mmu-miR-546	mmu-miR-706
Aicda	mmu-miR-125a-5p	mmu-miR-125b-5p	mmu-miR-129-1-3p	mmu-miR-129-2-3p	mmu-miR-155	mmu-miR-1903	mmu-miR-193	mmu-miR-193b	mmu-miR-1953	mmu-miR-2136	mmu-miR-2183	mmu-miR-224	mmu-miR-25	mmu-miR-26a	mmu-miR-26b	mmu-miR-2861	mmu-miR-296-3p	mmu-miR-3064-5p	mmu-miR-3085-3p	mmu-miR-3090	mmu-miR-3098-3p	mmu-miR-3100-3p	mmu-miR-3113	mmu-miR-32	mmu-miR-324-3p	mmu-miR-327	mmu-miR-340-3p	mmu-miR-351	mmu-miR-363-3p	mmu-miR-367	mmu-miR-380-3p	mmu-miR-431	mmu-miR-452-3p	mmu-miR-466b-3p	mmu-miR-466c-3p	mmu-miR-466f-5p	mmu-miR-466m-3p	mmu-miR-466o-3p	mmu-miR-466p-3p	mmu-miR-495	mmu-miR-496	mmu-miR-5101	mmu-miR-5112	mmu-miR-5121	mmu-miR-539-5p	mmu-miR-544-5p	mmu-miR-551b	mmu-miR-582-3p	mmu-miR-665
Aif1	mmu-miR-149	mmu-miR-28	mmu-miR-3100-3p	mmu-miR-542-3p	mmu-miR-683	mmu-miR-708
Aim1	mmu-miR-1192	mmu-miR-135a	mmu-miR-135b	mmu-miR-139-5p	mmu-miR-140	mmu-miR-143	mmu-miR-151-3p	mmu-miR-152	mmu-miR-1955-5p	mmu-miR-1957	mmu-miR-1964-5p	mmu-miR-1968	mmu-miR-200b	mmu-miR-200c	mmu-miR-212-5p	mmu-miR-296-5p	mmu-miR-3065	mmu-miR-3079-5p	mmu-miR-3083	mmu-miR-3088	mmu-miR-3090	mmu-miR-3092	mmu-miR-3096-3p	mmu-miR-320	mmu-miR-331-3p	mmu-miR-337-3p	mmu-miR-338-3p	mmu-miR-346	mmu-miR-34a	mmu-miR-34b-5p	mmu-miR-34c	mmu-miR-362-5p	mmu-miR-380-3p	mmu-miR-381	mmu-miR-429	mmu-miR-449a	mmu-miR-449b	mmu-miR-449c	mmu-miR-495	mmu-miR-511-5p	mmu-miR-5115	mmu-miR-532-5p	mmu-miR-539-3p	mmu-miR-582-3p	mmu-miR-664	mmu-miR-666-3p	mmu-miR-669e	mmu-miR-671-5p	mmu-miR-682
Aip	mmu-miR-1906	mmu-miR-3080-5p	mmu-miR-466f-3p	mmu-miR-466l-3p	mmu-miR-467f	mmu-miR-5107	mmu-miR-5111	mmu-miR-542-3p	mmu-miR-544-3p	mmu-miR-546	mmu-miR-669f-3p	mmu-miR-741
Aire	mmu-miR-133a	mmu-miR-133b	mmu-miR-3109	mmu-miR-3113	mmu-miR-342-5p	mmu-miR-3474	mmu-miR-376c	mmu-miR-465a-3p	mmu-miR-465b-3p	mmu-miR-465c-3p	mmu-miR-665	mmu-miR-702	mmu-miR-762
Ak1	mmu-miR-139-3p	mmu-miR-182	mmu-miR-1894-3p	mmu-miR-1902	mmu-miR-1936	mmu-miR-1958	mmu-miR-1966	mmu-miR-212-5p	mmu-miR-224	mmu-miR-3064-3p	mmu-miR-3076-5p	mmu-miR-3082-3p	mmu-miR-3087	mmu-miR-3096-5p	mmu-miR-3096b-5p	mmu-miR-3109	mmu-miR-342-3p	mmu-miR-3470b	mmu-miR-3962	mmu-miR-453	mmu-miR-509-5p	mmu-miR-665	mmu-miR-671-5p	mmu-miR-706	mmu-miR-709
Ak2	mmu-miR-101c	mmu-miR-103	mmu-miR-107	mmu-miR-1186	mmu-miR-1198-5p	mmu-miR-124	mmu-miR-128	mmu-miR-133a	mmu-miR-133b	mmu-miR-141	mmu-miR-151-5p	mmu-miR-1952	mmu-miR-1962	mmu-miR-200a	mmu-miR-204	mmu-miR-208a-5p	mmu-miR-211	mmu-miR-223	mmu-miR-26a	mmu-miR-26b	mmu-miR-27a	mmu-miR-27b	mmu-miR-2861	mmu-miR-291a-3p	mmu-miR-291b-3p	mmu-miR-294	mmu-miR-295	mmu-miR-298	mmu-miR-302a	mmu-miR-302b	mmu-miR-302c	mmu-miR-302d	mmu-miR-3076-3p	mmu-miR-3082-3p	mmu-miR-3091-3p	mmu-miR-3105-3p	mmu-miR-3105-5p	mmu-miR-324-3p	mmu-miR-325	mmu-miR-3473	mmu-miR-362-5p	mmu-miR-3971	mmu-miR-421	mmu-miR-467b	mmu-miR-467c	mmu-miR-467d	mmu-miR-467e	mmu-miR-467h	mmu-miR-485
Ak4	mmu-miR-103	mmu-miR-105	mmu-miR-107	mmu-miR-1198-3p	mmu-miR-128	mmu-miR-1306-5p	mmu-miR-141	mmu-miR-15a	mmu-miR-15b	mmu-miR-16	mmu-miR-1907	mmu-miR-1927	mmu-miR-1935	mmu-miR-1938	mmu-miR-195	mmu-miR-1955-3p	mmu-miR-1966	mmu-miR-1968	mmu-miR-199a-3p	mmu-miR-199b	mmu-miR-1b-3p	mmu-miR-200a	mmu-miR-2183	mmu-miR-298	mmu-miR-3060	mmu-miR-3061-5p	mmu-miR-3071	mmu-miR-3102-3p.2	mmu-miR-322	mmu-miR-344b	mmu-miR-344g-3p	mmu-miR-34b-3p	mmu-miR-365	mmu-miR-376c	mmu-miR-378	mmu-miR-3970	mmu-miR-450b-5p	mmu-miR-497	mmu-miR-503	mmu-miR-5124	mmu-miR-532-5p	mmu-miR-590-3p	mmu-miR-654-3p	mmu-miR-668	mmu-miR-679-3p	mmu-miR-686	mmu-miR-717	mmu-miR-760-3p	mmu-miR-763
Akap1	mmu-miR-1195	mmu-miR-130a	mmu-miR-130b	mmu-miR-148a	mmu-miR-148b	mmu-miR-152	mmu-miR-1931	mmu-miR-1953	mmu-miR-199a-5p	mmu-miR-19a	mmu-miR-19b	mmu-miR-201	mmu-miR-204	mmu-miR-211	mmu-miR-25	mmu-miR-301a	mmu-miR-301b	mmu-miR-3074-5p	mmu-miR-3080-3p	mmu-miR-3082-5p	mmu-miR-3085-5p	mmu-miR-3092	mmu-miR-3096b-5p	mmu-miR-31	mmu-miR-32	mmu-miR-3473b	mmu-miR-3474	mmu-miR-363-3p	mmu-miR-367	mmu-miR-381	mmu-miR-421	mmu-miR-466g	mmu-miR-505-3p	mmu-miR-505-5p	mmu-miR-5127	mmu-miR-5129	mmu-miR-532-3p	mmu-miR-539-3p	mmu-miR-666-3p	mmu-miR-669e	mmu-miR-670	mmu-miR-677	mmu-miR-679-3p	mmu-miR-721	mmu-miR-743a	mmu-miR-743b-3p	mmu-miR-92a	mmu-miR-92b
Akap2	mmu-miR-1187	mmu-miR-1194	mmu-miR-125a-3p	mmu-miR-135a	mmu-miR-135b	mmu-miR-140	mmu-miR-141	mmu-miR-181a	mmu-miR-181b	mmu-miR-181c	mmu-miR-181d	mmu-miR-1896	mmu-miR-1897-5p	mmu-miR-1930	mmu-miR-1934	mmu-miR-1954	mmu-miR-1958	mmu-miR-1964-5p	mmu-miR-200a	mmu-miR-296-3p	mmu-miR-3067	mmu-miR-3069-5p	mmu-miR-3070b-5p	mmu-miR-3074-5p	mmu-miR-3077	mmu-miR-3082-5p	mmu-miR-3089-3p	mmu-miR-3108	mmu-miR-3110	mmu-miR-3113	mmu-miR-324-3p	mmu-miR-324-5p	mmu-miR-331-3p	mmu-miR-335-3p	mmu-miR-3473d	mmu-miR-3474	mmu-miR-3475	mmu-miR-362-3p	mmu-miR-370	mmu-miR-375	mmu-miR-3968	mmu-miR-3969	mmu-miR-3971	mmu-miR-466a-5p	mmu-miR-466d-5p	mmu-miR-466e-5p	mmu-miR-466f	mmu-miR-466h-5p	mmu-miR-466i-5p
Akap4	mmu-miR-128	mmu-miR-148a	mmu-miR-148b	mmu-miR-152	mmu-miR-1942	mmu-miR-27a	mmu-miR-27b	mmu-miR-5097	mmu-miR-664	mmu-miR-665
Alpl	mmu-miR-122	mmu-miR-1224	mmu-miR-1843-5p	mmu-miR-1843b-5p	mmu-miR-1894-5p	mmu-miR-18a	mmu-miR-18b	mmu-miR-1935	mmu-miR-1940	mmu-miR-1971	mmu-miR-1981	mmu-miR-1a	mmu-miR-204	mmu-miR-206	mmu-miR-207	mmu-miR-211	mmu-miR-3064-5p	mmu-miR-3074-5p	mmu-miR-3085-3p	mmu-miR-3093-5p	mmu-miR-343	mmu-miR-3473	mmu-miR-3474	mmu-miR-370	mmu-miR-431	mmu-miR-450b-3p	mmu-miR-466d-5p	mmu-miR-466k	mmu-miR-493	mmu-miR-5114	mmu-miR-5121	mmu-miR-5129	mmu-miR-539-5p	mmu-miR-540-3p	mmu-miR-574-5p	mmu-miR-666-5p	mmu-miR-669d	mmu-miR-669e	mmu-miR-677	mmu-miR-682	mmu-miR-705	mmu-miR-770-3p
Alppl2	mmu-miR-101a	mmu-miR-101b	mmu-miR-124	mmu-miR-1839-5p	mmu-miR-194	mmu-miR-1955-5p	mmu-miR-1964-5p	mmu-miR-196a	mmu-miR-196b	mmu-miR-331-5p	mmu-miR-339-5p	mmu-miR-3964	mmu-miR-3971	mmu-miR-466l-5p	mmu-miR-504	mmu-miR-5133	mmu-miR-5134	mmu-miR-540-5p	mmu-miR-542-5p	mmu-miR-582-5p	mmu-miR-713	mmu-miR-763	mmu-miR-764-3p
Akt1	mmu-miR-105	mmu-miR-1843b-5p	mmu-miR-1896	mmu-miR-1940	mmu-miR-25	mmu-miR-290-5p	mmu-miR-291a-3p	mmu-miR-292-5p	mmu-miR-294	mmu-miR-295	mmu-miR-302a	mmu-miR-302b	mmu-miR-302d	mmu-miR-3057-3p	mmu-miR-3057-5p	mmu-miR-3083	mmu-miR-325	mmu-miR-328	mmu-miR-331-3p	mmu-miR-342-5p	mmu-miR-363-3p	mmu-miR-367	mmu-miR-369-3p	mmu-miR-374	mmu-miR-409-3p	mmu-miR-679-3p	mmu-miR-684	mmu-miR-706	mmu-miR-709	mmu-miR-92a	mmu-miR-92b
Akt2	mmu-miR-1188	mmu-miR-1194	mmu-miR-124	mmu-miR-137	mmu-miR-142-5p	mmu-miR-146a	mmu-miR-146b	mmu-miR-151-5p	mmu-miR-1902	mmu-miR-1935	mmu-miR-1938	mmu-miR-194	mmu-miR-1958	mmu-miR-203	mmu-miR-290-5p	mmu-miR-292-5p	mmu-miR-298	mmu-miR-3063	mmu-miR-3093-5p	mmu-miR-3102-5p.2	mmu-miR-3105-5p	mmu-miR-3110	mmu-miR-329	mmu-miR-3473c	mmu-miR-362-3p	mmu-miR-3967	mmu-miR-432	mmu-miR-466b-5p	mmu-miR-466c-5p	mmu-miR-466f-3p	mmu-miR-466i-3p	mmu-miR-466m-3p	mmu-miR-466o-3p	mmu-miR-466o-5p	mmu-miR-5106	mmu-miR-5110	mmu-miR-5121	mmu-miR-5125	mmu-miR-5134	mmu-miR-546	mmu-miR-574-5p	mmu-miR-665	mmu-miR-667	mmu-miR-690	mmu-miR-705	mmu-miR-709	mmu-miR-742	mmu-miR-761
Alas1	mmu-miR-105	mmu-miR-1199	mmu-miR-142-5p	mmu-miR-149	mmu-miR-1936	mmu-miR-214	mmu-miR-23a	mmu-miR-23b	mmu-miR-28	mmu-miR-298	mmu-miR-299	mmu-miR-3064-5p	mmu-miR-3085-3p	mmu-miR-3086-5p	mmu-miR-3098-5p	mmu-miR-3105-5p	mmu-miR-340-5p	mmu-miR-342-5p	mmu-miR-344d	mmu-miR-344e	mmu-miR-381	mmu-miR-410	mmu-miR-466g	mmu-miR-503	mmu-miR-568	mmu-miR-654-5p	mmu-miR-672	mmu-miR-708	mmu-miR-709	mmu-miR-743a	mmu-miR-743b-3p
Alas2	mmu-miR-125b-2-3p	mmu-miR-149	mmu-miR-1958	mmu-miR-1968	mmu-miR-763
Alb	mmu-miR-103	mmu-miR-107	mmu-miR-1199	mmu-miR-186	mmu-miR-1906	mmu-miR-3970	mmu-miR-466b-5p	mmu-miR-466c-5p	mmu-miR-466o-5p	mmu-miR-5097	mmu-miR-669n
Alcam	mmu-miR-105	mmu-miR-142-3p	mmu-miR-150	mmu-miR-1839-3p	mmu-miR-1843-5p	mmu-miR-185	mmu-miR-186	mmu-miR-188-3p	mmu-miR-1896	mmu-miR-18a	mmu-miR-18b	mmu-miR-190	mmu-miR-1902	mmu-miR-190b	mmu-miR-192	mmu-miR-1948	mmu-miR-199a-5p	mmu-miR-201	mmu-miR-202-5p	mmu-miR-204	mmu-miR-211	mmu-miR-215	mmu-miR-223	mmu-miR-290-3p	mmu-miR-291a-5p	mmu-miR-291b-5p	mmu-miR-292-3p	mmu-miR-3058	mmu-miR-3059	mmu-miR-30a	mmu-miR-30b	mmu-miR-30c	mmu-miR-30d	mmu-miR-30e	mmu-miR-31	mmu-miR-3108	mmu-miR-342-5p	mmu-miR-3473	mmu-miR-34a	mmu-miR-34b-5p	mmu-miR-34c	mmu-miR-376c	mmu-miR-384-5p	mmu-miR-3965	mmu-miR-3966	mmu-miR-434-3p	mmu-miR-448-5p	mmu-miR-449a	mmu-miR-449b
Abcd1	mmu-miR-182	mmu-miR-1935	mmu-miR-1955-5p	mmu-miR-202-5p	mmu-miR-205	mmu-miR-24	mmu-miR-296-5p	mmu-miR-3064-3p	mmu-miR-3064-5p	mmu-miR-3085-3p	mmu-miR-3109	mmu-miR-363-5p	mmu-miR-3970	mmu-miR-453	mmu-miR-5107	mmu-miR-5114	mmu-miR-5133	mmu-miR-712	mmu-miR-759	mmu-miR-874	mmu-miR-96
Aldh1a1	mmu-miR-1187	mmu-miR-1190	mmu-miR-1194	mmu-miR-141	mmu-miR-1931	mmu-miR-1968	mmu-miR-200a	mmu-miR-224	mmu-miR-3098-3p	mmu-miR-3473d	mmu-miR-374	mmu-miR-466a-5p	mmu-miR-466b-5p	mmu-miR-466c-5p	mmu-miR-466e-5p	mmu-miR-466o-5p	mmu-miR-466p-5p	mmu-miR-470	mmu-miR-511-5p	mmu-miR-5114	mmu-miR-542-3p	mmu-miR-674	mmu-miR-679-3p	mmu-miR-682	mmu-miR-683	mmu-miR-692	mmu-miR-693-5p	mmu-miR-802	mmu-miR-878-3p	mmu-miR-883a-5p
Aldh2	mmu-miR-137	mmu-miR-28	mmu-miR-3079-5p	mmu-miR-3098-3p	mmu-miR-3105-3p	mmu-miR-33	mmu-miR-345-5p	mmu-miR-3470a	mmu-miR-683	mmu-miR-692	mmu-miR-708
Aldh3a1	mmu-miR-125a-3p	mmu-miR-129-1-3p	mmu-miR-129-2-3p	mmu-miR-344g-5p	mmu-miR-764-5p	mmu-miR-877	mmu-miR-879
Aldh3a2	mmu-miR-130a	mmu-miR-130b	mmu-miR-134	mmu-miR-136	mmu-miR-140	mmu-miR-141	mmu-miR-148a	mmu-miR-148b	mmu-miR-152	mmu-miR-181a	mmu-miR-181b	mmu-miR-181c	mmu-miR-181d	mmu-miR-1932	mmu-miR-1940	mmu-miR-1964-5p	mmu-miR-1967	mmu-miR-19a	mmu-miR-19b	mmu-miR-1b-3p	mmu-miR-200a	mmu-miR-205	mmu-miR-290-5p	mmu-miR-291b-3p	mmu-miR-292-5p	mmu-miR-301a	mmu-miR-301b	mmu-miR-3067	mmu-miR-3086-3p	mmu-miR-3096-5p	mmu-miR-3096b-5p	mmu-miR-31	mmu-miR-3100-3p	mmu-miR-3106	mmu-miR-3113	mmu-miR-327	mmu-miR-33	mmu-miR-339-5p	mmu-miR-3473d	mmu-miR-3475	mmu-miR-362-5p	mmu-miR-467b	mmu-miR-467c	mmu-miR-467d	mmu-miR-484	mmu-miR-5102	mmu-miR-5104	mmu-miR-5107	mmu-miR-590-3p
Aldoa	mmu-miR-122	mmu-miR-15a	mmu-miR-15b	mmu-miR-1953	mmu-miR-3061-5p	mmu-miR-3069-5p	mmu-miR-3091-3p	mmu-miR-337-3p	mmu-miR-344b	mmu-miR-3473b	mmu-miR-34a	mmu-miR-34b-5p	mmu-miR-34c	mmu-miR-449a	mmu-miR-449b	mmu-miR-449c	mmu-miR-5134	mmu-miR-669c	mmu-miR-762
Aldoc	mmu-miR-143	mmu-miR-1964-5p	mmu-miR-3064-5p	mmu-miR-3071	mmu-miR-3085-3p	mmu-miR-328	mmu-miR-544-3p	mmu-miR-762
Akr1b3	mmu-miR-1197	mmu-miR-18a	mmu-miR-18b	mmu-miR-1931	mmu-miR-212-5p	mmu-miR-2182	mmu-miR-23a	mmu-miR-23b	mmu-miR-3095-3p	mmu-miR-3096b-3p	mmu-miR-3097-5p	mmu-miR-327	mmu-miR-345-5p	mmu-miR-3473b	mmu-miR-350	mmu-miR-467e	mmu-miR-467h	mmu-miR-5107	mmu-miR-5110	mmu-miR-669d	mmu-miR-679-3p	mmu-miR-686	mmu-miR-709	mmu-miR-9
Alk	mmu-miR-186	mmu-miR-1951	mmu-miR-2183	mmu-miR-3076-5p	mmu-miR-505-5p	mmu-miR-703	mmu-miR-713	mmu-miR-96
Alox12	mmu-miR-10a	mmu-miR-10b	mmu-miR-1198-5p	mmu-miR-122	mmu-miR-124	mmu-miR-146a	mmu-miR-146b	mmu-miR-15a	mmu-miR-15b	mmu-miR-16	mmu-miR-1892	mmu-miR-18a	mmu-miR-18b	mmu-miR-1906	mmu-miR-1907	mmu-miR-195	mmu-miR-1952	mmu-miR-1955-5p	mmu-miR-1957	mmu-miR-28b	mmu-miR-28c	mmu-miR-3057-5p	mmu-miR-3059	mmu-miR-3063	mmu-miR-3089-3p	mmu-miR-3098-3p	mmu-miR-3113	mmu-miR-322	mmu-miR-3470b	mmu-miR-3969	mmu-miR-465a-5p	mmu-miR-465b-5p	mmu-miR-465c-5p	mmu-miR-470	mmu-miR-497	mmu-miR-504	mmu-miR-5101	mmu-miR-5106	mmu-miR-5118	mmu-miR-5120	mmu-miR-5125	mmu-miR-5130	mmu-miR-669a-3-3p	mmu-miR-669a-3p	mmu-miR-669b	mmu-miR-669o-3p	mmu-miR-694	mmu-miR-704	mmu-miR-770-5p
Alox12e	mmu-miR-143	mmu-miR-185	mmu-miR-1892	mmu-miR-3094	mmu-miR-3096-5p	mmu-miR-3096b-5p	mmu-miR-3102-5p.2	mmu-miR-3473	mmu-miR-376b	mmu-miR-466q	mmu-miR-5101	mmu-miR-5120	mmu-miR-541	mmu-miR-568	mmu-miR-741	mmu-miR-882	mmu-miR-883a-5p
Alox12b	mmu-miR-1843-5p	mmu-miR-34a	mmu-miR-34b-5p	mmu-miR-34c	mmu-miR-449a	mmu-miR-449b	mmu-miR-449c	mmu-miR-5107	mmu-miR-709
Alox15	mmu-miR-151-3p	mmu-miR-1935	mmu-miR-1982.2	mmu-miR-326	mmu-miR-330	mmu-miR-342-5p	mmu-miR-34b-3p	mmu-miR-376b	mmu-miR-466b-5p	mmu-miR-466c-5p	mmu-miR-466o-5p	mmu-miR-511-3p	mmu-miR-669n	mmu-miR-690	mmu-miR-744
Alox8	mmu-let-7a	mmu-let-7b	mmu-let-7c	mmu-let-7d	mmu-let-7e	mmu-let-7f	mmu-let-7g	mmu-let-7i	mmu-miR-1193-3p	mmu-miR-125a-3p	mmu-miR-1839-5p	mmu-miR-1897-5p	mmu-miR-1898	mmu-miR-1956	mmu-miR-1960	mmu-miR-1961	mmu-miR-1969	mmu-miR-1982.1	mmu-miR-207	mmu-miR-22	mmu-miR-3071	mmu-miR-3077	mmu-miR-3098-3p	mmu-miR-3473c	mmu-miR-3968	mmu-miR-466d-5p	mmu-miR-466i-5p	mmu-miR-466k	mmu-miR-466l-5p	mmu-miR-505-5p	mmu-miR-5100	mmu-miR-5114	mmu-miR-592	mmu-miR-599	mmu-miR-665	mmu-miR-669b	mmu-miR-676	mmu-miR-683	mmu-miR-691	mmu-miR-694	mmu-miR-705	mmu-miR-98
Alox5	mmu-let-7a	mmu-let-7b	mmu-let-7c	mmu-let-7d	mmu-let-7e	mmu-let-7f	mmu-let-7g	mmu-let-7i	mmu-miR-1192	mmu-miR-1894-5p	mmu-miR-193	mmu-miR-193b	mmu-miR-1940	mmu-miR-1943	mmu-miR-1961	mmu-miR-1966	mmu-miR-196a	mmu-miR-196b	mmu-miR-208a-5p	mmu-miR-223	mmu-miR-300	mmu-miR-3108	mmu-miR-3109	mmu-miR-345-5p	mmu-miR-411	mmu-miR-425	mmu-miR-465a-5p	mmu-miR-465b-5p	mmu-miR-465c-5p	mmu-miR-466l-5p	mmu-miR-466n-5p	mmu-miR-489	mmu-miR-495	mmu-miR-5110	mmu-miR-551b	mmu-miR-592	mmu-miR-666-3p	mmu-miR-667	mmu-miR-669n	mmu-miR-693-3p	mmu-miR-705	mmu-miR-714	mmu-miR-742	mmu-miR-760-3p	mmu-miR-762	mmu-miR-98
Alox5ap	mmu-miR-187	mmu-miR-1896	mmu-miR-3079-5p	mmu-miR-338-3p	mmu-miR-3473b	mmu-miR-509-3p	mmu-miR-665
Gfer	mmu-miR-138	mmu-miR-1930	mmu-miR-1933-3p	mmu-miR-1935	mmu-miR-1954	mmu-miR-1964-5p	mmu-miR-1968	mmu-miR-1982.2	mmu-miR-224	mmu-miR-24	mmu-miR-290-5p	mmu-miR-292-5p	mmu-miR-3061-5p	mmu-miR-3092	mmu-miR-3096b-5p	mmu-miR-3098-3p	mmu-miR-3099	mmu-miR-3106	mmu-miR-344f-3p	mmu-miR-34a	mmu-miR-34b-5p	mmu-miR-34c	mmu-miR-370	mmu-miR-375	mmu-miR-383	mmu-miR-3967	mmu-miR-449a	mmu-miR-449b	mmu-miR-449c	mmu-miR-452-3p	mmu-miR-465a-5p	mmu-miR-465b-5p	mmu-miR-465c-5p	mmu-miR-466g	mmu-miR-466q	mmu-miR-500	mmu-miR-501-3p	mmu-miR-5110	mmu-miR-5117	mmu-miR-5120	mmu-miR-5133	mmu-miR-5134	mmu-miR-615-3p	mmu-miR-653	mmu-miR-666-3p	mmu-miR-742	mmu-miR-871-5p
Alx3	mmu-miR-10a	mmu-miR-10b	mmu-miR-132	mmu-miR-1843-5p	mmu-miR-1843b-5p	mmu-miR-188-5p	mmu-miR-1956	mmu-miR-207	mmu-miR-212-3p	mmu-miR-3072	mmu-miR-3075	mmu-miR-3076-5p	mmu-miR-3079-5p	mmu-miR-3090	mmu-miR-3104-5p	mmu-miR-331-3p	mmu-miR-339-5p	mmu-miR-343	mmu-miR-344f-5p	mmu-miR-369-5p	mmu-miR-432	mmu-miR-504	mmu-miR-505-5p	mmu-miR-5107	mmu-miR-5112	mmu-miR-670
Alx4	mmu-miR-1186	mmu-miR-125b-2-3p	mmu-miR-128	mmu-miR-1306-5p	mmu-miR-130a	mmu-miR-130b	mmu-miR-137	mmu-miR-149	mmu-miR-186	mmu-miR-1903	mmu-miR-199a-3p	mmu-miR-199b	mmu-miR-2861	mmu-miR-290-3p	mmu-miR-291a-3p	mmu-miR-291b-3p	mmu-miR-292-3p	mmu-miR-294	mmu-miR-295	mmu-miR-301a	mmu-miR-301b	mmu-miR-302a	mmu-miR-302b	mmu-miR-302d	mmu-miR-3080-3p	mmu-miR-3082-3p	mmu-miR-3091-3p	mmu-miR-3096-3p	mmu-miR-32	mmu-miR-323-5p	mmu-miR-337-3p	mmu-miR-342-5p	mmu-miR-345-5p	mmu-miR-3473c	mmu-miR-363-3p	mmu-miR-367	mmu-miR-380-3p	mmu-miR-467a	mmu-miR-467b	mmu-miR-467c	mmu-miR-467d	mmu-miR-504	mmu-miR-5098	mmu-miR-511-3p	mmu-miR-5110	mmu-miR-532-3p	mmu-miR-590-3p	mmu-miR-671-5p	mmu-miR-702
Ambn	mmu-miR-105	mmu-miR-1186	mmu-miR-1839-3p	mmu-miR-1970	mmu-miR-22	mmu-miR-224	mmu-miR-291a-3p	mmu-miR-294	mmu-miR-295	mmu-miR-302a	mmu-miR-302b	mmu-miR-302c	mmu-miR-302d	mmu-miR-320	mmu-miR-344f-3p	mmu-miR-3474	mmu-miR-380-3p	mmu-miR-384-3p	mmu-miR-466l-3p	mmu-miR-467b	mmu-miR-467c	mmu-miR-467d	mmu-miR-467e	mmu-miR-467h	mmu-miR-5116	mmu-miR-5121	mmu-miR-539-5p	mmu-miR-582-5p	mmu-miR-590-3p	mmu-miR-669n	mmu-miR-677	mmu-miR-684	mmu-miR-706	mmu-miR-874	mmu-miR-875-3p
Ambp	mmu-miR-3100-3p	mmu-miR-871-3p
Amd1	mmu-miR-1190	mmu-miR-129-5p	mmu-miR-1306-5p	mmu-miR-132	mmu-miR-139-5p	mmu-miR-181d	mmu-miR-183	mmu-miR-1897-5p	mmu-miR-18a	mmu-miR-18b	mmu-miR-1903	mmu-miR-1904	mmu-miR-193	mmu-miR-1933-5p	mmu-miR-193b	mmu-miR-194	mmu-miR-1950	mmu-miR-1954	mmu-miR-1963	mmu-miR-208a-3p	mmu-miR-208b	mmu-miR-212-3p	mmu-miR-25	mmu-miR-290-5p	mmu-miR-292-5p	mmu-miR-300	mmu-miR-3057-3p	mmu-miR-3058	mmu-miR-3064-5p	mmu-miR-3078	mmu-miR-3085-3p	mmu-miR-3092	mmu-miR-3097-3p	mmu-miR-32	mmu-miR-320	mmu-miR-323-5p	mmu-miR-325	mmu-miR-337-3p	mmu-miR-34b-3p	mmu-miR-363-3p	mmu-miR-367	mmu-miR-374	mmu-miR-384-3p	mmu-miR-3961	mmu-miR-3971	mmu-miR-411	mmu-miR-450a	mmu-miR-455	mmu-miR-483
Amelx	mmu-miR-124	mmu-miR-140	mmu-miR-1912	mmu-miR-3062	mmu-miR-3071	mmu-miR-335-3p	mmu-miR-3969	mmu-miR-466g	mmu-miR-590-3p	mmu-miR-876-3p
Ampd3	mmu-miR-106a	mmu-miR-106b	mmu-miR-1191	mmu-miR-125a-5p	mmu-miR-125b-5p	mmu-miR-128	mmu-miR-1298	mmu-miR-130a	mmu-miR-130b	mmu-miR-143	mmu-miR-149	mmu-miR-17	mmu-miR-1843-5p	mmu-miR-1953	mmu-miR-20a	mmu-miR-20b	mmu-miR-24	mmu-miR-27a	mmu-miR-27b	mmu-miR-28	mmu-miR-291b-3p	mmu-miR-301a	mmu-miR-301b	mmu-miR-3071	mmu-miR-3074-5p	mmu-miR-3093-3p	mmu-miR-325	mmu-miR-342-5p	mmu-miR-3470a	mmu-miR-3474	mmu-miR-351	mmu-miR-466d-5p	mmu-miR-466i-5p	mmu-miR-466k	mmu-miR-466l-5p	mmu-miR-493	mmu-miR-496	mmu-miR-511-3p	mmu-miR-5116	mmu-miR-5128	mmu-miR-544-3p	mmu-miR-574-5p	mmu-miR-654-3p	mmu-miR-671-5p	mmu-miR-721	mmu-miR-879	mmu-miR-880	mmu-miR-93
Mat1a	mmu-miR-135a	mmu-miR-135b	mmu-miR-136	mmu-miR-143	mmu-miR-1843-5p	mmu-miR-1896	mmu-miR-1931	mmu-miR-1940	mmu-miR-1949	mmu-miR-1955-3p	mmu-miR-1958	mmu-miR-1b-3p	mmu-miR-224	mmu-miR-29a	mmu-miR-29b	mmu-miR-29c	mmu-miR-3064-5p	mmu-miR-3075	mmu-miR-3079-3p	mmu-miR-3085-3p	mmu-miR-3088	mmu-miR-3095-3p	mmu-miR-3098-3p	mmu-miR-3105-5p	mmu-miR-3106	mmu-miR-326	mmu-miR-3470b	mmu-miR-3471	mmu-miR-384-3p	mmu-miR-409-3p	mmu-miR-450b-5p	mmu-miR-452-5p	mmu-miR-488	mmu-miR-5108	mmu-miR-5110	mmu-miR-653	mmu-miR-671-5p	mmu-miR-679-3p	mmu-miR-683	mmu-miR-684	mmu-miR-743a	mmu-miR-743b-3p	mmu-miR-760-3p	mmu-miR-873	mmu-miR-874	mmu-miR-879	mmu-miR-883a-5p
Amy1	mmu-miR-1187	mmu-miR-1198-5p	mmu-miR-466a-5p	mmu-miR-466e-5p	mmu-miR-466p-5p	mmu-miR-511-3p
Ang	mmu-miR-135a	mmu-miR-135b	mmu-miR-1941-5p	mmu-miR-199a-5p	mmu-miR-2861	mmu-miR-3070b-5p	mmu-miR-3091-3p	mmu-miR-33	mmu-miR-370	mmu-miR-5106	mmu-miR-669g
Ang3	mmu-miR-1941-5p	mmu-miR-3070b-5p	mmu-miR-370	mmu-miR-5106	mmu-miR-683	mmu-miR-873
Ank	mmu-miR-1249	mmu-miR-125b-2-3p	mmu-miR-137	mmu-miR-139-5p	mmu-miR-181a	mmu-miR-181b	mmu-miR-181c	mmu-miR-181d	mmu-miR-1958	mmu-miR-208a-3p	mmu-miR-208b	mmu-miR-219-3p	mmu-miR-219-5p	mmu-miR-3070b-5p	mmu-miR-3094	mmu-miR-3103	mmu-miR-325	mmu-miR-337-3p	mmu-miR-342-5p	mmu-miR-345-5p	mmu-miR-431	mmu-miR-499	mmu-miR-5110	mmu-miR-5117	mmu-miR-582-3p	mmu-miR-582-5p	mmu-miR-669a-3-3p	mmu-miR-669a-3p	mmu-miR-669b	mmu-miR-669i	mmu-miR-669j	mmu-miR-669o-3p	mmu-miR-694	mmu-miR-707	mmu-miR-720	mmu-miR-742	mmu-miR-872	mmu-miR-876-5p	mmu-miR-9
Ank1	mmu-miR-103	mmu-miR-107	mmu-miR-1188	mmu-miR-1224	mmu-miR-1251	mmu-miR-129-1-3p	mmu-miR-129-2-3p	mmu-miR-138	mmu-miR-145	mmu-miR-153	mmu-miR-187	mmu-miR-188-3p	mmu-miR-18a	mmu-miR-18b	mmu-miR-1902	mmu-miR-1906	mmu-miR-1934	mmu-miR-194	mmu-miR-1956	mmu-miR-199a-5p	mmu-miR-200b	mmu-miR-200c	mmu-miR-2136	mmu-miR-27a	mmu-miR-27b	mmu-miR-3057-3p	mmu-miR-3062	mmu-miR-3076-3p	mmu-miR-3082-5p	mmu-miR-3089-5p	mmu-miR-3103	mmu-miR-3108	mmu-miR-3113	mmu-miR-327	mmu-miR-335-3p	mmu-miR-343	mmu-miR-344g-3p	mmu-miR-3470a	mmu-miR-3471	mmu-miR-429	mmu-miR-452-5p	mmu-miR-466d-5p	mmu-miR-466h-5p	mmu-miR-466j	mmu-miR-466m-5p	mmu-miR-511-3p	mmu-miR-5110	mmu-miR-5120	mmu-miR-574-5p
Ank3	mmu-miR-103	mmu-miR-107	mmu-miR-10a	mmu-miR-10b	mmu-miR-1198-3p	mmu-miR-1251	mmu-miR-126-5p	mmu-miR-1264-3p	mmu-miR-142-3p	mmu-miR-182	mmu-miR-185	mmu-miR-1906	mmu-miR-1912	mmu-miR-193	mmu-miR-1938	mmu-miR-193b	mmu-miR-1956	mmu-miR-1968	mmu-miR-1970	mmu-miR-1a	mmu-miR-200b	mmu-miR-200c	mmu-miR-206	mmu-miR-214	mmu-miR-216b	mmu-miR-27a	mmu-miR-27b	mmu-miR-296-5p	mmu-miR-3064-5p	mmu-miR-3069-5p	mmu-miR-3070b-5p	mmu-miR-3074-5p	mmu-miR-3082-3p	mmu-miR-3085-3p	mmu-miR-3091-3p	mmu-miR-3106	mmu-miR-331-3p	mmu-miR-335-3p	mmu-miR-340-5p	mmu-miR-345-5p	mmu-miR-3473	mmu-miR-3473b	mmu-miR-34a	mmu-miR-34b-5p	mmu-miR-34c	mmu-miR-370	mmu-miR-374c	mmu-miR-378	mmu-miR-381
Ankfy1	mmu-miR-106a	mmu-miR-106b	mmu-miR-10a	mmu-miR-10b	mmu-miR-1190	mmu-miR-1199	mmu-miR-126-5p	mmu-miR-1264-5p	mmu-miR-130a	mmu-miR-130b	mmu-miR-141	mmu-miR-17	mmu-miR-1896	mmu-miR-1906	mmu-miR-193	mmu-miR-1934	mmu-miR-193b	mmu-miR-1950	mmu-miR-1954	mmu-miR-1968	mmu-miR-1970	mmu-miR-200a	mmu-miR-20a	mmu-miR-20b	mmu-miR-2183	mmu-miR-291b-3p	mmu-miR-298	mmu-miR-301a	mmu-miR-301b	mmu-miR-3066	mmu-miR-3069-5p	mmu-miR-3095-5p	mmu-miR-326	mmu-miR-327	mmu-miR-329	mmu-miR-330	mmu-miR-337-3p	mmu-miR-3470b	mmu-miR-3474	mmu-miR-362-3p	mmu-miR-434-3p	mmu-miR-465a-3p	mmu-miR-465b-3p	mmu-miR-465c-3p	mmu-miR-466n-5p	mmu-miR-5115	mmu-miR-544-5p	mmu-miR-547	mmu-miR-590-3p
Anp32a	mmu-miR-1298	mmu-miR-132	mmu-miR-188-3p	mmu-miR-1912	mmu-miR-1935	mmu-miR-1966	mmu-miR-203	mmu-miR-212-3p	mmu-miR-3057-3p	mmu-miR-3066	mmu-miR-3069-5p	mmu-miR-325	mmu-miR-330	mmu-miR-342-5p	mmu-miR-34a	mmu-miR-34b-5p	mmu-miR-34c	mmu-miR-3572	mmu-miR-3971	mmu-miR-432	mmu-miR-449a	mmu-miR-449b	mmu-miR-449c	mmu-miR-452-5p	mmu-miR-494	mmu-miR-5101	mmu-miR-544-3p	mmu-miR-568	mmu-miR-760-3p
Slc25a4	mmu-miR-202-3p	mmu-miR-3059	mmu-miR-5101	mmu-miR-692
Slc25a5	mmu-miR-1197	mmu-miR-134	mmu-miR-135a	mmu-miR-135b	mmu-miR-137	mmu-miR-188-3p	mmu-miR-465a-3p	mmu-miR-465b-3p	mmu-miR-465c-3p	mmu-miR-5124	mmu-miR-540-3p	mmu-miR-542-5p	mmu-miR-686
Anxa11	mmu-miR-124	mmu-miR-181a	mmu-miR-181b	mmu-miR-181c	mmu-miR-181d	mmu-miR-182	mmu-miR-185	mmu-miR-1892	mmu-miR-1901	mmu-miR-1982.1	mmu-miR-204	mmu-miR-211	mmu-miR-3064-3p	mmu-miR-3064-5p	mmu-miR-3072	mmu-miR-3084	mmu-miR-3085-3p	mmu-miR-3089-3p	mmu-miR-3104-5p	mmu-miR-3110	mmu-miR-3113	mmu-miR-323-3p	mmu-miR-324-3p	mmu-miR-343	mmu-miR-3473	mmu-miR-3960	mmu-miR-425	mmu-miR-466g	mmu-miR-489	mmu-miR-532-3p	mmu-miR-669h-5p	mmu-miR-693-3p	mmu-miR-693-5p	mmu-miR-741	mmu-miR-804	mmu-miR-871-3p	mmu-miR-878-3p	mmu-miR-882	mmu-miR-96
Anxa3	mmu-miR-1186	mmu-miR-129-5p	mmu-miR-143	mmu-miR-144	mmu-miR-1958	mmu-miR-204	mmu-miR-211	mmu-miR-25	mmu-miR-3065	mmu-miR-367	mmu-miR-431	mmu-miR-466f-3p	mmu-miR-466h-5p	mmu-miR-505-5p	mmu-miR-5106	mmu-miR-687	mmu-miR-713	mmu-miR-875-3p	mmu-miR-92a	mmu-miR-92b	mmu-miR-96
Anxa4	mmu-miR-124	mmu-miR-128	mmu-miR-132	mmu-miR-146a	mmu-miR-146b	mmu-miR-148a	mmu-miR-148b	mmu-miR-152	mmu-miR-181a	mmu-miR-181b	mmu-miR-181c	mmu-miR-181d	mmu-miR-1941-3p	mmu-miR-1950	mmu-miR-1a	mmu-miR-206	mmu-miR-212-3p	mmu-miR-212-5p	mmu-miR-297b-5p	mmu-miR-300	mmu-miR-3058	mmu-miR-3063	mmu-miR-3064-3p	mmu-miR-3088	mmu-miR-3096b-3p	mmu-miR-3103	mmu-miR-3104-5p	mmu-miR-3105-5p	mmu-miR-324-5p	mmu-miR-3470a	mmu-miR-3472	mmu-miR-3475	mmu-miR-361	mmu-miR-3960	mmu-miR-433	mmu-miR-491	mmu-miR-5101	mmu-miR-5128	mmu-miR-665	mmu-miR-669d	mmu-miR-669e	mmu-miR-742	mmu-miR-743b-5p	mmu-miR-871-3p	mmu-miR-875-3p
Anxa5	mmu-miR-1193-3p	mmu-miR-1843b-5p	mmu-miR-1897-5p	mmu-miR-1912	mmu-miR-1940	mmu-miR-1a	mmu-miR-206	mmu-miR-296-3p	mmu-miR-3089-5p	mmu-miR-3102-5p.2	mmu-miR-338-5p	mmu-miR-376b	mmu-miR-450b-5p	mmu-miR-493	mmu-miR-509-3p	mmu-miR-667	mmu-miR-717	mmu-miR-741	mmu-miR-883b-5p	mmu-miR-9
Anxa6	mmu-miR-1249	mmu-miR-125b-2-3p	mmu-miR-1839-5p	mmu-miR-1964-5p	mmu-miR-1965	mmu-miR-28	mmu-miR-3100-3p	mmu-miR-344f-5p	mmu-miR-344g-5p	mmu-miR-361	mmu-miR-376b	mmu-miR-5126	mmu-miR-5133	mmu-miR-547	mmu-miR-708	mmu-miR-763
Anxa7	mmu-miR-1192	mmu-miR-124	mmu-miR-1298	mmu-miR-135a	mmu-miR-135b	mmu-miR-145	mmu-miR-153	mmu-miR-190	mmu-miR-190b	mmu-miR-1933-3p	mmu-miR-1941-3p	mmu-miR-19a	mmu-miR-19b	mmu-miR-224	mmu-miR-2861	mmu-miR-3082-3p	mmu-miR-3083	mmu-miR-3086-5p	mmu-miR-3089-3p	mmu-miR-3091-3p	mmu-miR-3098-5p	mmu-miR-3100-3p	mmu-miR-3102-3p.2	mmu-miR-323-3p	mmu-miR-342-3p	mmu-miR-344f-5p	mmu-miR-3470b	mmu-miR-370	mmu-miR-377	mmu-miR-409-5p	mmu-miR-452-3p	mmu-miR-452-5p	mmu-miR-495	mmu-miR-5113	mmu-miR-590-3p	mmu-miR-598	mmu-miR-669h-5p	mmu-miR-670	mmu-miR-758	mmu-miR-802	mmu-miR-879	mmu-miR-883a-5p
Anxa8	mmu-miR-1197	mmu-miR-129-5p	mmu-miR-1902	mmu-miR-1930	mmu-miR-1935	mmu-miR-1952	mmu-miR-3097-3p	mmu-miR-3098-5p	mmu-miR-342-3p	mmu-miR-466f-3p	mmu-miR-468	mmu-miR-484	mmu-miR-504	mmu-miR-5097	mmu-miR-5103	mmu-miR-5113	mmu-miR-5125	mmu-miR-5134	mmu-miR-532-3p	mmu-miR-540-3p	mmu-miR-665
Aoc3	mmu-miR-103	mmu-miR-107	mmu-miR-1186b	mmu-miR-1264-5p	mmu-miR-139-5p	mmu-miR-150	mmu-miR-186	mmu-miR-1906	mmu-miR-1927	mmu-miR-1956	mmu-miR-1958	mmu-miR-1970	mmu-miR-201	mmu-miR-208a-5p	mmu-miR-24	mmu-miR-296-5p	mmu-miR-297a	mmu-miR-297b-5p	mmu-miR-297c	mmu-miR-299	mmu-miR-3067	mmu-miR-3070b-5p	mmu-miR-3071	mmu-miR-3086-5p	mmu-miR-3095-3p	mmu-miR-3105-5p	mmu-miR-342-5p	mmu-miR-3470b	mmu-miR-3473b	mmu-miR-484	mmu-miR-491	mmu-miR-505-5p	mmu-miR-509-5p	mmu-miR-5101	mmu-miR-5107	mmu-miR-5127	mmu-miR-5129	mmu-miR-5132	mmu-miR-665	mmu-miR-690	mmu-miR-692	mmu-miR-707	mmu-miR-742	mmu-miR-743b-5p	mmu-miR-873	mmu-miR-879
Prdx3	mmu-miR-101c	mmu-miR-1186	mmu-miR-1197	mmu-miR-138	mmu-miR-1953	mmu-miR-205	mmu-miR-291a-3p	mmu-miR-294	mmu-miR-295	mmu-miR-302a	mmu-miR-302b	mmu-miR-302d	mmu-miR-3070a	mmu-miR-3070b-3p	mmu-miR-3078	mmu-miR-3095-3p	mmu-miR-350	mmu-miR-383	mmu-miR-409-3p	mmu-miR-433	mmu-miR-466l-3p	mmu-miR-467b	mmu-miR-672	mmu-miR-712	mmu-miR-763	mmu-miR-804	mmu-miR-875-5p
Prdx6	mmu-miR-1197	mmu-miR-124	mmu-miR-133a	mmu-miR-133b	mmu-miR-140	mmu-miR-186	mmu-miR-18a	mmu-miR-18b	mmu-miR-1902	mmu-miR-1904	mmu-miR-1906	mmu-miR-1928	mmu-miR-1933-3p	mmu-miR-194	mmu-miR-1949	mmu-miR-1958	mmu-miR-1960	mmu-miR-199a-3p	mmu-miR-199b	mmu-miR-207	mmu-miR-214	mmu-miR-222	mmu-miR-291a-5p	mmu-miR-291b-5p	mmu-miR-3069-5p	mmu-miR-3082-5p	mmu-miR-3085-5p	mmu-miR-3098-5p	mmu-miR-3105-5p	mmu-miR-320	mmu-miR-324-3p	mmu-miR-344f-3p	mmu-miR-3473c	mmu-miR-34a	mmu-miR-34b-5p	mmu-miR-34c	mmu-miR-370	mmu-miR-3968	mmu-miR-3971	mmu-miR-409-3p	mmu-miR-423-5p	mmu-miR-434-3p	mmu-miR-449a	mmu-miR-449b	mmu-miR-449c	mmu-miR-466b-3p	mmu-miR-466c-3p	mmu-miR-466f	mmu-miR-466f-5p
Aox1	mmu-miR-1186	mmu-miR-125a-3p	mmu-miR-127	mmu-miR-1306-5p	mmu-miR-145	mmu-miR-1894-3p	mmu-miR-1930	mmu-miR-1960	mmu-miR-19a	mmu-miR-19b	mmu-miR-344b	mmu-miR-5097	mmu-miR-5106	mmu-miR-5108	mmu-miR-5124
Ap1b1	mmu-miR-1306-5p	mmu-miR-135a	mmu-miR-135b	mmu-miR-136	mmu-miR-149	mmu-miR-188-3p	mmu-miR-193	mmu-miR-193b	mmu-miR-1952	mmu-miR-1964-5p	mmu-miR-216b	mmu-miR-3058	mmu-miR-3073-3p	mmu-miR-3102	mmu-miR-326	mmu-miR-330	mmu-miR-338-5p	mmu-miR-3470a	mmu-miR-3470b	mmu-miR-3473d	mmu-miR-381	mmu-miR-5110	mmu-miR-5114	mmu-miR-539-3p	mmu-miR-542-3p	mmu-miR-615-5p	mmu-miR-665	mmu-miR-669f-3p	mmu-miR-673-3p	mmu-miR-674	mmu-miR-692	mmu-miR-713	mmu-miR-717	mmu-miR-760-5p	mmu-miR-762	mmu-miR-873
Ap1g1	mmu-miR-1186	mmu-miR-1187	mmu-miR-1192	mmu-miR-126-5p	mmu-miR-129-1-3p	mmu-miR-129-2-3p	mmu-miR-145	mmu-miR-181a	mmu-miR-181c	mmu-miR-181d	mmu-miR-1943	mmu-miR-1950	mmu-miR-199a-5p	mmu-miR-205	mmu-miR-22	mmu-miR-290-5p	mmu-miR-292-5p	mmu-miR-299	mmu-miR-29a	mmu-miR-29b	mmu-miR-29c	mmu-miR-3062	mmu-miR-3063	mmu-miR-3064-5p	mmu-miR-3070a	mmu-miR-3070b-3p	mmu-miR-3074-2-3p	mmu-miR-3085-3p	mmu-miR-3089-3p	mmu-miR-3096b-5p	mmu-miR-3104-5p	mmu-miR-324-5p	mmu-miR-327	mmu-miR-343	mmu-miR-344d	mmu-miR-344e	mmu-miR-346	mmu-miR-381	mmu-miR-3968	mmu-miR-410	mmu-miR-434-3p	mmu-miR-466a-5p	mmu-miR-466e-5p	mmu-miR-466f-3p	mmu-miR-466i-3p	mmu-miR-466l-5p	mmu-miR-466p-5p	mmu-miR-495	mmu-miR-496
Ap1g2	mmu-miR-125a-5p	mmu-miR-125b-5p	mmu-miR-142-5p	mmu-miR-351	mmu-miR-499	mmu-miR-511-5p	mmu-miR-574-3p	mmu-miR-665	mmu-miR-670	mmu-miR-679-5p
Ap1m1	mmu-miR-103	mmu-miR-107	mmu-miR-1251	mmu-miR-138	mmu-miR-141	mmu-miR-1898	mmu-miR-1935	mmu-miR-1956	mmu-miR-200a	mmu-miR-291b-3p	mmu-miR-298	mmu-miR-3058	mmu-miR-3095-3p	mmu-miR-344d	mmu-miR-344e	mmu-miR-377	mmu-miR-3961	mmu-miR-410	mmu-miR-467b	mmu-miR-5134	mmu-miR-546	mmu-miR-574-5p	mmu-miR-762	mmu-miR-874	mmu-miR-876-5p
Ap1m2	mmu-miR-124	mmu-miR-1843-5p	mmu-miR-1894-5p	mmu-miR-1903	mmu-miR-1938	mmu-miR-1968	mmu-miR-1982.2	mmu-miR-207	mmu-miR-343	mmu-miR-425	mmu-miR-466b-5p	mmu-miR-466c-5p	mmu-miR-466o-5p	mmu-miR-466q	mmu-miR-489	mmu-miR-664	mmu-miR-667	mmu-miR-671-5p	mmu-miR-696	mmu-miR-763	mmu-miR-770-3p
Ap1s1	mmu-let-7a	mmu-let-7b	mmu-let-7c	mmu-let-7d	mmu-let-7e	mmu-let-7f	mmu-let-7g	mmu-let-7i	mmu-miR-105	mmu-miR-1892	mmu-miR-1903	mmu-miR-1935	mmu-miR-1941-5p	mmu-miR-1955-5p	mmu-miR-1971	mmu-miR-1981	mmu-miR-1a	mmu-miR-204	mmu-miR-206	mmu-miR-211	mmu-miR-3058	mmu-miR-3064-5p	mmu-miR-3083	mmu-miR-3085-3p	mmu-miR-3093-5p	mmu-miR-3095-3p	mmu-miR-343	mmu-miR-3473	mmu-miR-3473b	mmu-miR-5118	mmu-miR-5120	mmu-miR-669e	mmu-miR-671-5p	mmu-miR-679-3p	mmu-miR-762	mmu-miR-882	mmu-miR-98
Fabp4	mmu-miR-142-3p	mmu-miR-1951	mmu-miR-3965
Ap2a1	mmu-miR-15a	mmu-miR-15b	mmu-miR-16	mmu-miR-1894-5p	mmu-miR-1906	mmu-miR-1907	mmu-miR-193	mmu-miR-193b	mmu-miR-1943	mmu-miR-195	mmu-miR-1956	mmu-miR-1966	mmu-miR-3070b-5p	mmu-miR-30a	mmu-miR-30b	mmu-miR-30c	mmu-miR-30d	mmu-miR-30e	mmu-miR-322	mmu-miR-331-3p	mmu-miR-369-3p	mmu-miR-384-5p	mmu-miR-497
Ap2a2	mmu-miR-1199	mmu-miR-145	mmu-miR-185	mmu-miR-1902	mmu-miR-1934	mmu-miR-1936	mmu-miR-1957	mmu-miR-1962	mmu-miR-204	mmu-miR-211	mmu-miR-2861	mmu-miR-290-5p	mmu-miR-292-5p	mmu-miR-3059	mmu-miR-3064-3p	mmu-miR-3069-5p	mmu-miR-3083	mmu-miR-3091-3p	mmu-miR-3095-3p	mmu-miR-3101	mmu-miR-3473	mmu-miR-34a	mmu-miR-34b-5p	mmu-miR-34c	mmu-miR-378	mmu-miR-434-3p	mmu-miR-449a	mmu-miR-449b	mmu-miR-449c	mmu-miR-466g	mmu-miR-466q	mmu-miR-484	mmu-miR-485	mmu-miR-5046	mmu-miR-5102	mmu-miR-5106	mmu-miR-5114	mmu-miR-652	mmu-miR-666-3p	mmu-miR-702	mmu-miR-717	mmu-miR-743a	mmu-miR-762	mmu-miR-764-3p	mmu-miR-770-3p	mmu-miR-874	mmu-miR-882
Ap2m1	mmu-miR-1906	mmu-miR-193	mmu-miR-193b	mmu-miR-1943	mmu-miR-1958	mmu-miR-216a	mmu-miR-224	mmu-miR-296-5p	mmu-miR-298	mmu-miR-3073-5p	mmu-miR-323-5p	mmu-miR-5123	mmu-miR-669h-5p	mmu-miR-770-3p
Ap3b1	mmu-miR-103	mmu-miR-107	mmu-miR-1186b	mmu-miR-126-5p	mmu-miR-129-5p	mmu-miR-151-5p	mmu-miR-15a	mmu-miR-15b	mmu-miR-16	mmu-miR-186	mmu-miR-1906	mmu-miR-1907	mmu-miR-1935	mmu-miR-1942	mmu-miR-195	mmu-miR-1969	mmu-miR-291a-5p	mmu-miR-291b-5p	mmu-miR-3067	mmu-miR-3074-5p	mmu-miR-3081	mmu-miR-322	mmu-miR-370	mmu-miR-3966	mmu-miR-433	mmu-miR-466n-5p	mmu-miR-466q	mmu-miR-471-3p	mmu-miR-488	mmu-miR-497	mmu-miR-669a-5p	mmu-miR-669f-5p	mmu-miR-669l	mmu-miR-669p	mmu-miR-683	mmu-miR-713	mmu-miR-9
Ap3b2	mmu-miR-1186	mmu-miR-132	mmu-miR-1839-5p	mmu-miR-1928	mmu-miR-194	mmu-miR-1943	mmu-miR-1960	mmu-miR-1966	mmu-miR-212-3p	mmu-miR-221	mmu-miR-222	mmu-miR-224	mmu-miR-296-3p	mmu-miR-3099	mmu-miR-320	mmu-miR-325	mmu-miR-3473	mmu-miR-669h-3p	mmu-miR-669k	mmu-miR-882	mmu-miR-883a-5p
Ap3d1	mmu-miR-101a	mmu-miR-101b	mmu-miR-1193-3p	mmu-miR-128	mmu-miR-155	mmu-miR-1927	mmu-miR-1968	mmu-miR-1a	mmu-miR-206	mmu-miR-208a-3p	mmu-miR-208b	mmu-miR-2136	mmu-miR-3062	mmu-miR-3076-3p	mmu-miR-3093-3p	mmu-miR-3100-3p	mmu-miR-3109	mmu-miR-363-3p	mmu-miR-378	mmu-miR-421	mmu-miR-466b-5p	mmu-miR-466c-5p	mmu-miR-466i-3p	mmu-miR-466o-5p	mmu-miR-491	mmu-miR-493	mmu-miR-497	mmu-miR-503	mmu-miR-505-3p	mmu-miR-5106	mmu-miR-542-3p	mmu-miR-582-3p	mmu-miR-582-5p	mmu-miR-654-3p	mmu-miR-667	mmu-miR-671-5p	mmu-miR-697	mmu-miR-758	mmu-miR-763	mmu-miR-764-3p
Ap3s1	mmu-miR-101a	mmu-miR-101b	mmu-miR-137	mmu-miR-141	mmu-miR-145	mmu-miR-150	mmu-miR-1b-5p	mmu-miR-200a	mmu-miR-200b	mmu-miR-200c	mmu-miR-205	mmu-miR-299	mmu-miR-3062	mmu-miR-3068	mmu-miR-3086-5p	mmu-miR-30a	mmu-miR-30b	mmu-miR-30c	mmu-miR-30d	mmu-miR-30e	mmu-miR-3100-3p	mmu-miR-3105-5p	mmu-miR-335-5p	mmu-miR-3472	mmu-miR-3473d	mmu-miR-3474	mmu-miR-374c	mmu-miR-384-5p	mmu-miR-429	mmu-miR-432	mmu-miR-465a-5p	mmu-miR-465b-5p	mmu-miR-465c-5p	mmu-miR-466b-3p	mmu-miR-466c-3p	mmu-miR-466p-3p	mmu-miR-471-3p	mmu-miR-494	mmu-miR-505-3p	mmu-miR-511-5p	mmu-miR-5124	mmu-miR-5127	mmu-miR-532-3p	mmu-miR-532-5p	mmu-miR-539-5p	mmu-miR-547	mmu-miR-582-5p	mmu-miR-669h-5p	mmu-miR-674
Ap3s2	mmu-miR-1188	mmu-miR-1247	mmu-miR-135a	mmu-miR-135b	mmu-miR-145	mmu-miR-1903	mmu-miR-1904	mmu-miR-1942	mmu-miR-1951	mmu-miR-1952	mmu-miR-1953	mmu-miR-214	mmu-miR-2182	mmu-miR-296-5p	mmu-miR-298	mmu-miR-3070a	mmu-miR-3070b-3p	mmu-miR-3079-3p	mmu-miR-3083	mmu-miR-3096-5p	mmu-miR-3096b-3p	mmu-miR-3097-5p	mmu-miR-3102	mmu-miR-3105-5p	mmu-miR-326	mmu-miR-330	mmu-miR-331-3p	mmu-miR-3473c	mmu-miR-3475	mmu-miR-378	mmu-miR-3961	mmu-miR-3966	mmu-miR-466d-5p	mmu-miR-466i-5p	mmu-miR-466k	mmu-miR-491	mmu-miR-509-5p	mmu-miR-5102	mmu-miR-544-5p	mmu-miR-615-5p	mmu-miR-673-5p	mmu-miR-678	mmu-miR-760-3p	mmu-miR-764-3p	mmu-miR-873	mmu-miR-874	mmu-miR-880
Ap4m1	mmu-miR-1956	mmu-miR-362-5p	mmu-miR-3971	mmu-miR-501-5p	mmu-miR-5125	mmu-miR-693-5p
Ap4s1	mmu-miR-125b-2-3p	mmu-miR-1843-3p	mmu-miR-1898	mmu-miR-212-5p	mmu-miR-219-3p	mmu-miR-292-5p	mmu-miR-511-3p	mmu-miR-673-5p	mmu-miR-683	mmu-miR-692
Apaf1	mmu-miR-10a	mmu-miR-10b	mmu-miR-1306-5p	mmu-miR-130a	mmu-miR-130b	mmu-miR-144	mmu-miR-186	mmu-miR-1902	mmu-miR-1903	mmu-miR-1912	mmu-miR-1931	mmu-miR-1933-5p	mmu-miR-1936	mmu-miR-1950	mmu-miR-19a	mmu-miR-19b	mmu-miR-1b-5p	mmu-miR-200b	mmu-miR-200c	mmu-miR-205	mmu-miR-217	mmu-miR-27a	mmu-miR-27b	mmu-miR-28	mmu-miR-291a-5p	mmu-miR-291b-5p	mmu-miR-301a	mmu-miR-301b	mmu-miR-30a	mmu-miR-30b	mmu-miR-30c	mmu-miR-30d	mmu-miR-30e	mmu-miR-3109	mmu-miR-323-3p	mmu-miR-339-5p	mmu-miR-342-3p	mmu-miR-345-3p	mmu-miR-3473c	mmu-miR-3473d	mmu-miR-365	mmu-miR-381	mmu-miR-384-5p	mmu-miR-425	mmu-miR-429	mmu-miR-452-5p	mmu-miR-466l-3p	mmu-miR-489	mmu-miR-490-3p
Apba2	mmu-miR-1197	mmu-miR-149	mmu-miR-188-3p	mmu-miR-1912	mmu-miR-1968	mmu-miR-2136	mmu-miR-23a	mmu-miR-23b	mmu-miR-298	mmu-miR-3062	mmu-miR-3070b-5p	mmu-miR-3102	mmu-miR-3113	mmu-miR-324-5p	mmu-miR-329	mmu-miR-5107	mmu-miR-5125	mmu-miR-5134	mmu-miR-671-5p	mmu-miR-672	mmu-miR-673-5p	mmu-miR-874	mmu-miR-875-3p	mmu-miR-96
Apbb1	mmu-miR-1902	mmu-miR-1935	mmu-miR-199a-5p	mmu-miR-290-5p	mmu-miR-292-5p	mmu-miR-296-5p	mmu-miR-298	mmu-miR-3070b-5p	mmu-miR-3074-1-3p	mmu-miR-455	mmu-miR-5113	mmu-miR-5117	mmu-miR-5124	mmu-miR-5132	mmu-miR-686
Apbb2	mmu-miR-1193-3p	mmu-miR-1251	mmu-miR-129-5p	mmu-miR-134	mmu-miR-139-3p	mmu-miR-141	mmu-miR-1905	mmu-miR-1912	mmu-miR-1930	mmu-miR-1942	mmu-miR-1954	mmu-miR-1957	mmu-miR-1958	mmu-miR-1971	mmu-miR-1981	mmu-miR-200a	mmu-miR-216b	mmu-miR-217	mmu-miR-24	mmu-miR-298	mmu-miR-3064-3p	mmu-miR-3064-5p	mmu-miR-3072	mmu-miR-3079-3p	mmu-miR-3085-3p	mmu-miR-3090	mmu-miR-3098-3p	mmu-miR-30a	mmu-miR-30b	mmu-miR-30c	mmu-miR-30d	mmu-miR-30e	mmu-miR-3100-3p	mmu-miR-324-3p	mmu-miR-3473d	mmu-miR-369-3p	mmu-miR-374c	mmu-miR-384-5p	mmu-miR-3967	mmu-miR-421	mmu-miR-448-3p	mmu-miR-466l-3p	mmu-miR-484	mmu-miR-505-3p	mmu-miR-5098	mmu-miR-5101	mmu-miR-511-3p	mmu-miR-5114	mmu-miR-5121
Apc	mmu-miR-1196	mmu-miR-1224	mmu-miR-125a-3p	mmu-miR-125a-5p	mmu-miR-125b-5p	mmu-miR-129-5p	mmu-miR-1298	mmu-miR-137	mmu-miR-142-3p	mmu-miR-142-5p	mmu-miR-150	mmu-miR-153	mmu-miR-186	mmu-miR-187	mmu-miR-1894-5p	mmu-miR-1902	mmu-miR-1903	mmu-miR-1912	mmu-miR-1958	mmu-miR-1969	mmu-miR-1971	mmu-miR-1981	mmu-miR-199a-3p	mmu-miR-199b	mmu-miR-203	mmu-miR-208a-3p	mmu-miR-208a-5p	mmu-miR-208b	mmu-miR-27a	mmu-miR-27b	mmu-miR-290-5p	mmu-miR-291a-5p	mmu-miR-291b-5p	mmu-miR-292-5p	mmu-miR-29a	mmu-miR-29b	mmu-miR-29c	mmu-miR-3058	mmu-miR-3060	mmu-miR-3070a	mmu-miR-3070b-3p	mmu-miR-3074-1-3p	mmu-miR-3077	mmu-miR-3079-3p	mmu-miR-3083	mmu-miR-3096b-5p	mmu-miR-3097-3p	mmu-miR-3097-5p	mmu-miR-3098-5p
Speg	mmu-miR-1251	mmu-miR-125a-5p	mmu-miR-125b-5p	mmu-miR-133a	mmu-miR-133b	mmu-miR-149	mmu-miR-15a	mmu-miR-15b	mmu-miR-16	mmu-miR-188-3p	mmu-miR-1902	mmu-miR-1904	mmu-miR-1907	mmu-miR-1943	mmu-miR-195	mmu-miR-1950	mmu-miR-1952	mmu-miR-1968	mmu-miR-1982.1	mmu-miR-1a	mmu-miR-1b-3p	mmu-miR-202-3p	mmu-miR-206	mmu-miR-208a-5p	mmu-miR-212-5p	mmu-miR-292-5p	mmu-miR-3058	mmu-miR-3072	mmu-miR-3076-5p	mmu-miR-3100-3p	mmu-miR-322	mmu-miR-340-3p	mmu-miR-342-5p	mmu-miR-3472	mmu-miR-34a	mmu-miR-34b-5p	mmu-miR-34c	mmu-miR-351	mmu-miR-378	mmu-miR-378b	mmu-miR-409-3p	mmu-miR-449a	mmu-miR-449b	mmu-miR-449c	mmu-miR-466l-3p	mmu-miR-490-5p	mmu-miR-497	mmu-miR-504	mmu-miR-5046
Apex1	mmu-miR-1954	mmu-miR-1966	mmu-miR-217	mmu-miR-219-5p	mmu-miR-3109	mmu-miR-350	mmu-miR-380-3p	mmu-miR-470	mmu-miR-690	mmu-miR-742
Atg5	mmu-miR-1197	mmu-miR-1198-3p	mmu-miR-125b-2-3p	mmu-miR-141	mmu-miR-151-3p	mmu-miR-151-5p	mmu-miR-181a	mmu-miR-181b	mmu-miR-181c	mmu-miR-181d	mmu-miR-1906	mmu-miR-1927	mmu-miR-1941-5p	mmu-miR-1958	mmu-miR-200a	mmu-miR-201	mmu-miR-207	mmu-miR-212-5p	mmu-miR-214	mmu-miR-216b	mmu-miR-224	mmu-miR-27a	mmu-miR-27b	mmu-miR-291a-5p	mmu-miR-291b-5p	mmu-miR-297a	mmu-miR-297b-5p	mmu-miR-297c	mmu-miR-3061-3p	mmu-miR-3079-5p	mmu-miR-3085-3p	mmu-miR-3086-5p	mmu-miR-3093-3p	mmu-miR-30a	mmu-miR-30b	mmu-miR-30c	mmu-miR-30d	mmu-miR-30e	mmu-miR-3102-5p.2	mmu-miR-3103	mmu-miR-325	mmu-miR-335-3p	mmu-miR-376b	mmu-miR-384-5p	mmu-miR-452-5p	mmu-miR-505-5p	mmu-miR-5110	mmu-miR-542-3p	mmu-miR-543
Birc3	mmu-miR-1191	mmu-miR-126-5p	mmu-miR-1264-3p	mmu-miR-1298	mmu-miR-188-5p	mmu-miR-196a	mmu-miR-196b	mmu-miR-297b-3p	mmu-miR-3064-5p	mmu-miR-3085-3p	mmu-miR-3100-5p	mmu-miR-3113	mmu-miR-335-3p	mmu-miR-340-5p	mmu-miR-342-3p	mmu-miR-344d	mmu-miR-344e	mmu-miR-345-3p	mmu-miR-350	mmu-miR-3962	mmu-miR-410	mmu-miR-450b-3p	mmu-miR-466a-3p	mmu-miR-466d-3p	mmu-miR-466e-3p	mmu-miR-466l-5p	mmu-miR-467g	mmu-miR-5046	mmu-miR-5097	mmu-miR-542-3p	mmu-miR-592	mmu-miR-664	mmu-miR-669e	mmu-miR-669m-3p	mmu-miR-669n	mmu-miR-671-3p	mmu-miR-717	mmu-miR-873	mmu-miR-878-3p
Birc2	mmu-miR-128	mmu-miR-1298	mmu-miR-1983	mmu-miR-199a-3p	mmu-miR-199b	mmu-miR-205	mmu-miR-29a	mmu-miR-29b	mmu-miR-29c	mmu-miR-3073-3p	mmu-miR-3095-5p	mmu-miR-3097-3p	mmu-miR-324-5p	mmu-miR-342-3p	mmu-miR-350	mmu-miR-370	mmu-miR-375	mmu-miR-412-3p	mmu-miR-466f-3p	mmu-miR-466q	mmu-miR-467f	mmu-miR-669f-3p	mmu-miR-717	mmu-miR-876-5p
Xiap	mmu-miR-1186	mmu-miR-1190	mmu-miR-1191	mmu-miR-1196	mmu-miR-125a-3p	mmu-miR-125b-2-3p	mmu-miR-136	mmu-miR-141	mmu-miR-146a	mmu-miR-146b	mmu-miR-181a	mmu-miR-181b	mmu-miR-181c	mmu-miR-181d	mmu-miR-186	mmu-miR-1912	mmu-miR-1955-3p	mmu-miR-1960	mmu-miR-1b-5p	mmu-miR-200a	mmu-miR-25	mmu-miR-27a	mmu-miR-27b	mmu-miR-296-3p	mmu-miR-297b-3p	mmu-miR-302c	mmu-miR-3065	mmu-miR-3074-2-3p	mmu-miR-3082-5p	mmu-miR-3085-5p	mmu-miR-3093-5p	mmu-miR-3102-5p.2	mmu-miR-3105-5p	mmu-miR-3107	mmu-miR-3108	mmu-miR-325	mmu-miR-34b-3p	mmu-miR-350	mmu-miR-367	mmu-miR-369-3p	mmu-miR-374c	mmu-miR-377	mmu-miR-450b-5p	mmu-miR-466a-3p	mmu-miR-466b-3p	mmu-miR-466c-3p	mmu-miR-466d-3p	mmu-miR-466e-3p	mmu-miR-466n-3p
Birc5	mmu-let-7a	mmu-let-7b	mmu-let-7c	mmu-let-7d	mmu-let-7e	mmu-let-7f	mmu-let-7g	mmu-let-7i	mmu-miR-1190	mmu-miR-1306-5p	mmu-miR-137	mmu-miR-145	mmu-miR-146a	mmu-miR-146b	mmu-miR-1938	mmu-miR-1946a	mmu-miR-1956	mmu-miR-1958	mmu-miR-1961	mmu-miR-202-3p	mmu-miR-24	mmu-miR-26a	mmu-miR-26b	mmu-miR-297b-3p	mmu-miR-299	mmu-miR-3067	mmu-miR-3079-3p	mmu-miR-3084	mmu-miR-3090	mmu-miR-31	mmu-miR-3102	mmu-miR-3108	mmu-miR-344d	mmu-miR-3473b	mmu-miR-378	mmu-miR-434-3p	mmu-miR-455	mmu-miR-466a-3p	mmu-miR-466d-3p	mmu-miR-466e-3p	mmu-miR-467g	mmu-miR-5102	mmu-miR-5107	mmu-miR-5108	mmu-miR-5129	mmu-miR-532-3p	mmu-miR-668	mmu-miR-669m-3p	mmu-miR-693-5p
Api5	mmu-miR-1187	mmu-miR-1190	mmu-miR-1194	mmu-miR-125b-2-3p	mmu-miR-135a	mmu-miR-135b	mmu-miR-136	mmu-miR-151-3p	mmu-miR-181a	mmu-miR-181b	mmu-miR-181c	mmu-miR-181d	mmu-miR-1839-5p	mmu-miR-1894-3p	mmu-miR-1898	mmu-miR-1906	mmu-miR-191	mmu-miR-1932	mmu-miR-1954	mmu-miR-1964-3p	mmu-miR-1966	mmu-miR-199a-3p	mmu-miR-199b	mmu-miR-1a	mmu-miR-1b-5p	mmu-miR-202-5p	mmu-miR-203	mmu-miR-206	mmu-miR-207	mmu-miR-216a	mmu-miR-297b-3p	mmu-miR-3059	mmu-miR-3064-5p	mmu-miR-3069-3p	mmu-miR-3085-3p	mmu-miR-3086-3p	mmu-miR-3095-3p	mmu-miR-3097-5p	mmu-miR-3099	mmu-miR-323-3p	mmu-miR-324-3p	mmu-miR-337-3p	mmu-miR-365	mmu-miR-3961	mmu-miR-3963	mmu-miR-3971	mmu-miR-434-5p	mmu-miR-466a-3p	mmu-miR-466a-5p
Cd5l	mmu-miR-1193-5p	mmu-miR-1843-5p	mmu-miR-1843b-5p	mmu-miR-1892	mmu-miR-1896	mmu-miR-1898	mmu-miR-1903	mmu-miR-1943	mmu-miR-1962	mmu-miR-1966	mmu-miR-28b	mmu-miR-28c	mmu-miR-300	mmu-miR-3093-3p	mmu-miR-3107	mmu-miR-323-5p	mmu-miR-327	mmu-miR-3470b	mmu-miR-377	mmu-miR-379	mmu-miR-485	mmu-miR-486	mmu-miR-544-5p	mmu-miR-710	mmu-miR-743b-5p	mmu-miR-763
Aplp1	mmu-miR-1190	mmu-miR-1938	mmu-miR-1953	mmu-miR-24	mmu-miR-3090	mmu-miR-3474	mmu-miR-5117	mmu-miR-876-5p
Aplp2	mmu-miR-101a	mmu-miR-101b	mmu-miR-1187	mmu-miR-1191	mmu-miR-1192	mmu-miR-128	mmu-miR-139-5p	mmu-miR-144	mmu-miR-148a	mmu-miR-148b	mmu-miR-152	mmu-miR-153	mmu-miR-181c	mmu-miR-181d	mmu-miR-186	mmu-miR-1896	mmu-miR-1906	mmu-miR-1936	mmu-miR-1963	mmu-miR-1970	mmu-miR-199a-3p	mmu-miR-199b	mmu-miR-200b	mmu-miR-200c	mmu-miR-217	mmu-miR-3073-3p	mmu-miR-3074-1-3p	mmu-miR-3089-3p	mmu-miR-3109	mmu-miR-323-5p	mmu-miR-325	mmu-miR-337-3p	mmu-miR-377	mmu-miR-380-3p	mmu-miR-409-5p	mmu-miR-423-5p	mmu-miR-429	mmu-miR-452-5p	mmu-miR-466a-5p	mmu-miR-466e-5p	mmu-miR-466p-5p	mmu-miR-488	mmu-miR-495	mmu-miR-5108	mmu-miR-511-5p	mmu-miR-5110	mmu-miR-540-3p	mmu-miR-665	mmu-miR-669m-3p
Apoa1	mmu-miR-471-3p	mmu-miR-666-5p	mmu-miR-671-5p	mmu-miR-742
Apoa2	mmu-miR-2861	mmu-miR-3091-3p	mmu-miR-423-5p
Apoa4	mmu-miR-292-3p	mmu-miR-3057-3p	mmu-miR-325	mmu-miR-532-3p	mmu-miR-759
Apobec1	mmu-miR-1198-5p	mmu-miR-122	mmu-miR-129-5p	mmu-miR-1306-5p	mmu-miR-185	mmu-miR-1941-5p	mmu-miR-1962	mmu-miR-1969	mmu-miR-217	mmu-miR-3069-5p	mmu-miR-3082-3p	mmu-miR-3087	mmu-miR-3473	mmu-miR-3475	mmu-miR-365	mmu-miR-378	mmu-miR-3967	mmu-miR-421	mmu-miR-425	mmu-miR-466f	mmu-miR-466f-3p	mmu-miR-466n-3p	mmu-miR-470	mmu-miR-485	mmu-miR-5101	mmu-miR-539-3p	mmu-miR-667	mmu-miR-668	mmu-miR-669b	mmu-miR-703	mmu-miR-764-3p	mmu-miR-770-5p	mmu-miR-874	mmu-miR-881	mmu-miR-882
Apobec2	mmu-miR-1195	mmu-miR-148a	mmu-miR-148b	mmu-miR-152	mmu-miR-1896	mmu-miR-1903	mmu-miR-1906	mmu-miR-1942	mmu-miR-1967	mmu-miR-214	mmu-miR-27a	mmu-miR-27b	mmu-miR-3093-5p	mmu-miR-325	mmu-miR-331-3p	mmu-miR-5103	mmu-miR-5106	mmu-miR-5124	mmu-miR-582-3p	mmu-miR-582-5p	mmu-miR-671-5p	mmu-miR-712	mmu-miR-761	mmu-miR-871-5p
Apoc1	mmu-miR-5106	mmu-miR-511-5p
Apoc2	mmu-miR-3071	mmu-miR-326	mmu-miR-330	mmu-miR-378	mmu-miR-490-3p	mmu-miR-5120	mmu-miR-684
Apoc3	mmu-miR-1843-5p	mmu-miR-1943	mmu-miR-1b-5p	mmu-miR-214	mmu-miR-693-3p
Apod	mmu-miR-1190	mmu-miR-1192	mmu-miR-1195	mmu-miR-1896	mmu-miR-1938	mmu-miR-1955-5p	mmu-miR-224	mmu-miR-3066	mmu-miR-3072	mmu-miR-3095-5p	mmu-miR-3096b-5p	mmu-miR-323-5p	mmu-miR-342-5p	mmu-miR-343	mmu-miR-378	mmu-miR-383	mmu-miR-490-3p	mmu-miR-491	mmu-miR-495	mmu-miR-505-5p	mmu-miR-5112	mmu-miR-5129	mmu-miR-5132	mmu-miR-5133	mmu-miR-547	mmu-miR-671-5p	mmu-miR-684	mmu-miR-693-3p	mmu-miR-873
Apoe	mmu-miR-1902	mmu-miR-3064-5p	mmu-miR-3085-3p	mmu-miR-3109	mmu-miR-3473b
Apoh	mmu-miR-181a	mmu-miR-181b	mmu-miR-181c	mmu-miR-181d	mmu-miR-1904	mmu-miR-1942	mmu-miR-1969	mmu-miR-3098-3p	mmu-miR-802
Nr2f2	mmu-miR-10a	mmu-miR-10b	mmu-miR-128	mmu-miR-144	mmu-miR-150	mmu-miR-155	mmu-miR-1896	mmu-miR-1903	mmu-miR-1904	mmu-miR-1905	mmu-miR-1930	mmu-miR-1933-5p	mmu-miR-1935	mmu-miR-194	mmu-miR-1b-5p	mmu-miR-201	mmu-miR-202-5p	mmu-miR-212-5p	mmu-miR-27a	mmu-miR-27b	mmu-miR-2861	mmu-miR-290-3p	mmu-miR-291a-5p	mmu-miR-291b-3p	mmu-miR-291b-5p	mmu-miR-292-3p	mmu-miR-3065	mmu-miR-3069-3p	mmu-miR-3069-5p	mmu-miR-3091-3p	mmu-miR-3098-3p	mmu-miR-3110	mmu-miR-3473c	mmu-miR-365	mmu-miR-369-3p	mmu-miR-374	mmu-miR-374c	mmu-miR-376c	mmu-miR-377	mmu-miR-3970	mmu-miR-434-3p	mmu-miR-448-5p	mmu-miR-452-3p	mmu-miR-455	mmu-miR-466f-3p	mmu-miR-467a	mmu-miR-467b	mmu-miR-501-5p	mmu-miR-509-3p
App	mmu-miR-101a	mmu-miR-101b	mmu-miR-106a	mmu-miR-106b	mmu-miR-139-3p	mmu-miR-144	mmu-miR-153	mmu-miR-15a	mmu-miR-15b	mmu-miR-16	mmu-miR-17	mmu-miR-185	mmu-miR-186	mmu-miR-1893	mmu-miR-1897-5p	mmu-miR-1907	mmu-miR-1933-5p	mmu-miR-1946b	mmu-miR-195	mmu-miR-1954	mmu-miR-20a	mmu-miR-20b	mmu-miR-26a	mmu-miR-26b	mmu-miR-291a-3p	mmu-miR-291a-5p	mmu-miR-291b-5p	mmu-miR-294	mmu-miR-295	mmu-miR-302a	mmu-miR-302b	mmu-miR-302c	mmu-miR-302d	mmu-miR-3057-5p	mmu-miR-3068	mmu-miR-322	mmu-miR-323-3p	mmu-miR-3473	mmu-miR-374c	mmu-miR-466a-5p	mmu-miR-466e-5p	mmu-miR-466h-5p	mmu-miR-466j	mmu-miR-466l-3p	mmu-miR-466m-5p	mmu-miR-466n-3p	mmu-miR-466n-5p	mmu-miR-466p-5p	mmu-miR-497
Aprt	mmu-miR-1190	mmu-miR-1193-3p	mmu-miR-3079-5p	mmu-miR-325	mmu-miR-344f-3p	mmu-miR-615-5p
Aqp1	mmu-miR-1198-3p	mmu-miR-125b-2-3p	mmu-miR-1264-3p	mmu-miR-1264-5p	mmu-miR-133a	mmu-miR-133b	mmu-miR-139-3p	mmu-miR-1896	mmu-miR-18a	mmu-miR-18b	mmu-miR-1930	mmu-miR-1953	mmu-miR-1954	mmu-miR-1956	mmu-miR-1968	mmu-miR-1b-3p	mmu-miR-2861	mmu-miR-3073-3p	mmu-miR-3076-3p	mmu-miR-3082-3p	mmu-miR-3089-5p	mmu-miR-3091-3p	mmu-miR-3091-5p	mmu-miR-3096-5p	mmu-miR-3098-3p	mmu-miR-3099	mmu-miR-324-5p	mmu-miR-338-5p	mmu-miR-342-5p	mmu-miR-344g-5p	mmu-miR-3470b	mmu-miR-3473d	mmu-miR-3475	mmu-miR-3967	mmu-miR-494	mmu-miR-5134	mmu-miR-582-5p	mmu-miR-674	mmu-miR-759
Aqp2	mmu-miR-1946a	mmu-miR-1947	mmu-miR-1958	mmu-miR-1982.2	mmu-miR-298	mmu-miR-323-5p	mmu-miR-327	mmu-miR-340-3p	mmu-miR-452-3p	mmu-miR-500	mmu-miR-501-3p	mmu-miR-5113	mmu-miR-673-3p	mmu-miR-682	mmu-miR-688	mmu-miR-873	mmu-miR-876-5p
Aqp3	mmu-miR-101a	mmu-miR-101b	mmu-miR-139-5p	mmu-miR-150	mmu-miR-1843b-5p	mmu-miR-188-5p	mmu-miR-1935	mmu-miR-1938	mmu-miR-1940	mmu-miR-212-5p	mmu-miR-297a	mmu-miR-297b-5p	mmu-miR-297c	mmu-miR-3068	mmu-miR-3087	mmu-miR-3095-3p	mmu-miR-3112	mmu-miR-331-3p	mmu-miR-343	mmu-miR-3473c	mmu-miR-3475	mmu-miR-365	mmu-miR-376b	mmu-miR-378	mmu-miR-384-3p	mmu-miR-3966	mmu-miR-3971	mmu-miR-466q	mmu-miR-494	mmu-miR-5107	mmu-miR-511-5p	mmu-miR-5127	mmu-miR-540-5p	mmu-miR-542-5p	mmu-miR-702
Aqp4	mmu-let-7a	mmu-let-7b	mmu-let-7c	mmu-let-7d	mmu-let-7e	mmu-let-7f	mmu-let-7g	mmu-let-7i	mmu-miR-1186	mmu-miR-1188	mmu-miR-1198-5p	mmu-miR-142-3p	mmu-miR-148a	mmu-miR-148b	mmu-miR-152	mmu-miR-153	mmu-miR-181a	mmu-miR-181b	mmu-miR-181c	mmu-miR-181d	mmu-miR-185	mmu-miR-1892	mmu-miR-1897-5p	mmu-miR-1912	mmu-miR-1941-5p	mmu-miR-1960	mmu-miR-1961	mmu-miR-196a	mmu-miR-196b	mmu-miR-1982.1	mmu-miR-207	mmu-miR-217	mmu-miR-297a	mmu-miR-297b-5p	mmu-miR-297c	mmu-miR-3058	mmu-miR-3064-3p	mmu-miR-3064-5p	mmu-miR-3085-3p	mmu-miR-3086-3p	mmu-miR-3094	mmu-miR-3095-5p	mmu-miR-3100-3p	mmu-miR-3110	mmu-miR-328	mmu-miR-338-5p	mmu-miR-344d	mmu-miR-344e	mmu-miR-3473
Aqp5	mmu-miR-183	mmu-miR-185	mmu-miR-1902	mmu-miR-3070b-5p	mmu-miR-3110	mmu-miR-323-5p	mmu-miR-324-3p	mmu-miR-3473	mmu-miR-450b-3p	mmu-miR-466l-3p	mmu-miR-503	mmu-miR-741	mmu-miR-882	mmu-miR-96
Aqp6	mmu-miR-122	mmu-miR-139-5p	mmu-miR-1897-3p	mmu-miR-1943	mmu-miR-1955-5p	mmu-miR-214	mmu-miR-3061-5p	mmu-miR-3068	mmu-miR-3090	mmu-miR-3097-3p	mmu-miR-3100-5p	mmu-miR-3104-5p	mmu-miR-3110	mmu-miR-323-3p	mmu-miR-325	mmu-miR-338-3p	mmu-miR-370	mmu-miR-379	mmu-miR-450b-3p	mmu-miR-505-5p	mmu-miR-511-3p	mmu-miR-540-5p	mmu-miR-615-5p	mmu-miR-681	mmu-miR-761
Aqp7	mmu-miR-10a	mmu-miR-10b	mmu-miR-1195	mmu-miR-129-1-3p	mmu-miR-129-2-3p	mmu-miR-149	mmu-miR-1898	mmu-miR-1935	mmu-miR-1946a	mmu-miR-1946b	mmu-miR-1958	mmu-miR-1964-5p	mmu-miR-1982.1	mmu-miR-218	mmu-miR-3063	mmu-miR-3076-5p	mmu-miR-31	mmu-miR-3107	mmu-miR-339-5p	mmu-miR-345-5p	mmu-miR-3473b	mmu-miR-3962	mmu-miR-3963	mmu-miR-486	mmu-miR-665	mmu-miR-666-3p	mmu-miR-706	mmu-miR-709	mmu-miR-743a	mmu-miR-743b-3p	mmu-miR-764-3p	mmu-miR-770-5p
Aqp8	mmu-miR-106a	mmu-miR-106b	mmu-miR-1190	mmu-miR-1224	mmu-miR-17	mmu-miR-1933-5p	mmu-miR-1952	mmu-miR-1968	mmu-miR-20a	mmu-miR-20b	mmu-miR-24	mmu-miR-296-5p	mmu-miR-3063	mmu-miR-3077	mmu-miR-466h-5p	mmu-miR-466j	mmu-miR-466m-5p	mmu-miR-5112	mmu-miR-5128	mmu-miR-665	mmu-miR-669m-5p	mmu-miR-695
Aqr	mmu-miR-1186b	mmu-miR-138	mmu-miR-181a	mmu-miR-181b	mmu-miR-181c	mmu-miR-181d	mmu-miR-1954	mmu-miR-1955-5p	mmu-miR-1a	mmu-miR-206	mmu-miR-3090	mmu-miR-381	mmu-miR-463	mmu-miR-5102	mmu-miR-5116	mmu-miR-539-3p	mmu-miR-541	mmu-miR-666-3p	mmu-miR-669f-3p	mmu-miR-692	mmu-miR-802
Ar	mmu-miR-124	mmu-miR-130a	mmu-miR-130b	mmu-miR-1906	mmu-miR-1943	mmu-miR-1954	mmu-miR-296-3p	mmu-miR-301a	mmu-miR-301b	mmu-miR-3063	mmu-miR-344d	mmu-miR-344e	mmu-miR-410	mmu-miR-505-5p	mmu-miR-693-5p	mmu-miR-721	mmu-miR-877
Araf	mmu-miR-1192	mmu-miR-1194	mmu-miR-1199	mmu-miR-126-5p	mmu-miR-1264-5p	mmu-miR-188-3p	mmu-miR-1892	mmu-miR-1938	mmu-miR-1951	mmu-miR-1952	mmu-miR-1955-3p	mmu-miR-199a-5p	mmu-miR-212-5p	mmu-miR-216b	mmu-miR-218	mmu-miR-297b-3p	mmu-miR-298	mmu-miR-3083	mmu-miR-3086-3p	mmu-miR-3090	mmu-miR-30a	mmu-miR-30b	mmu-miR-30c	mmu-miR-30d	mmu-miR-30e	mmu-miR-323-3p	mmu-miR-329	mmu-miR-335-3p	mmu-miR-342-5p	mmu-miR-344d	mmu-miR-344e	mmu-miR-3473c	mmu-miR-3473d	mmu-miR-3572	mmu-miR-361	mmu-miR-362-3p	mmu-miR-369-3p	mmu-miR-374	mmu-miR-374c	mmu-miR-384-5p	mmu-miR-410	mmu-miR-431	mmu-miR-452-3p	mmu-miR-466a-3p	mmu-miR-466d-3p	mmu-miR-466e-3p	mmu-miR-466f-3p	mmu-miR-466i-3p	mmu-miR-467f
Rplp0	mmu-miR-1192	mmu-miR-125b-2-3p	mmu-miR-183	mmu-miR-1955-5p	mmu-miR-28	mmu-miR-290-5p	mmu-miR-292-5p	mmu-miR-3066	mmu-miR-3105-3p	mmu-miR-335-3p	mmu-miR-370	mmu-miR-377	mmu-miR-380-5p	mmu-miR-453	mmu-miR-495	mmu-miR-590-3p	mmu-miR-708
Arc	mmu-miR-135a	mmu-miR-135b	mmu-miR-1933-5p	mmu-miR-1953	mmu-miR-1967	mmu-miR-1982.2	mmu-miR-19a	mmu-miR-19b	mmu-miR-202-3p	mmu-miR-298	mmu-miR-3057-5p	mmu-miR-3064-3p	mmu-miR-3064-5p	mmu-miR-3069-5p	mmu-miR-3072	mmu-miR-3083	mmu-miR-3085-3p	mmu-miR-3091-5p	mmu-miR-3095-3p	mmu-miR-324-5p	mmu-miR-329	mmu-miR-331-3p	mmu-miR-337-3p	mmu-miR-342-5p	mmu-miR-344g-5p	mmu-miR-3473b	mmu-miR-3474	mmu-miR-3572	mmu-miR-362-3p	mmu-miR-376b	mmu-miR-455	mmu-miR-504	mmu-miR-5107	mmu-miR-511-5p	mmu-miR-5129	mmu-miR-5133	mmu-miR-671-5p	mmu-miR-683	mmu-miR-693-5p	mmu-miR-717	mmu-miR-760-3p	mmu-miR-760-5p	mmu-miR-762	mmu-miR-763
Areg	mmu-miR-10a	mmu-miR-10b	mmu-miR-1194	mmu-miR-141	mmu-miR-182	mmu-miR-200a	mmu-miR-3089-3p	mmu-miR-33	mmu-miR-377	mmu-miR-466l-3p	mmu-miR-499	mmu-miR-5101	mmu-miR-669g	mmu-miR-692
Arf1	mmu-miR-101c	mmu-miR-125a-3p	mmu-miR-138	mmu-miR-153	mmu-miR-188-3p	mmu-miR-1903	mmu-miR-1933-3p	mmu-miR-1943	mmu-miR-1960	mmu-miR-302c	mmu-miR-3057-3p	mmu-miR-3064-5p	mmu-miR-3083	mmu-miR-3085-3p	mmu-miR-3093-5p	mmu-miR-3096-3p	mmu-miR-3097-5p	mmu-miR-320	mmu-miR-323-3p	mmu-miR-342-5p	mmu-miR-3473d	mmu-miR-362-3p	mmu-miR-363-3p	mmu-miR-370	mmu-miR-377	mmu-miR-3967	mmu-miR-448-3p	mmu-miR-466l-5p	mmu-miR-466q	mmu-miR-490-3p	mmu-miR-5098	mmu-miR-5121	mmu-miR-582-5p	mmu-miR-674	mmu-miR-677	mmu-miR-692	mmu-miR-713	mmu-miR-875-3p	mmu-miR-883a-3p	mmu-miR-883b-3p	mmu-miR-92a	mmu-miR-92b
Arf2	mmu-miR-1188	mmu-miR-1193-3p	mmu-miR-1197	mmu-miR-124	mmu-miR-1306-5p	mmu-miR-141	mmu-miR-149	mmu-miR-15a	mmu-miR-15b	mmu-miR-16	mmu-miR-186	mmu-miR-1907	mmu-miR-1933-3p	mmu-miR-195	mmu-miR-200a	mmu-miR-200b	mmu-miR-200c	mmu-miR-203	mmu-miR-2136	mmu-miR-29a	mmu-miR-29b	mmu-miR-29c	mmu-miR-3057-5p	mmu-miR-3058	mmu-miR-3086-3p	mmu-miR-3095-3p	mmu-miR-3099	mmu-miR-322	mmu-miR-323-3p	mmu-miR-326	mmu-miR-330	mmu-miR-335-5p	mmu-miR-342-3p	mmu-miR-344f-5p	mmu-miR-345-3p	mmu-miR-378	mmu-miR-378b	mmu-miR-384-3p	mmu-miR-429	mmu-miR-488	mmu-miR-497	mmu-miR-5110	mmu-miR-5121	mmu-miR-543	mmu-miR-574-3p	mmu-miR-669h-5p	mmu-miR-686	mmu-miR-761	mmu-miR-763
Arf3	mmu-miR-149	mmu-miR-181c	mmu-miR-1839-5p	mmu-miR-188-3p	mmu-miR-1933-3p	mmu-miR-1935	mmu-miR-1943	mmu-miR-1954	mmu-miR-1969	mmu-miR-1a	mmu-miR-206	mmu-miR-212-5p	mmu-miR-2139	mmu-miR-214	mmu-miR-3057-3p	mmu-miR-3093-3p	mmu-miR-3105-5p	mmu-miR-342-5p	mmu-miR-3475	mmu-miR-370	mmu-miR-3963	mmu-miR-3969	mmu-miR-466f-3p	mmu-miR-467f	mmu-miR-471-3p	mmu-miR-493	mmu-miR-500	mmu-miR-501-3p	mmu-miR-5125	mmu-miR-5128	mmu-miR-5133	mmu-miR-669f-3p	mmu-miR-696	mmu-miR-709	mmu-miR-761	mmu-miR-764-5p	mmu-miR-883a-3p	mmu-miR-883b-3p
Arf4	mmu-miR-1264-3p	mmu-miR-137	mmu-miR-182	mmu-miR-1894-3p	mmu-miR-190	mmu-miR-190b	mmu-miR-1928	mmu-miR-201	mmu-miR-205	mmu-miR-221	mmu-miR-222	mmu-miR-290-5p	mmu-miR-291a-5p	mmu-miR-291b-5p	mmu-miR-292-5p	mmu-miR-3061-5p	mmu-miR-3063	mmu-miR-3064-5p	mmu-miR-3065	mmu-miR-3068	mmu-miR-3084	mmu-miR-3085-3p	mmu-miR-3086-3p	mmu-miR-3087	mmu-miR-3089-5p	mmu-miR-3093-3p	mmu-miR-3096-3p	mmu-miR-3098-3p	mmu-miR-30a	mmu-miR-30b	mmu-miR-30c	mmu-miR-30d	mmu-miR-30e	mmu-miR-3107	mmu-miR-3110	mmu-miR-340-5p	mmu-miR-344g-5p	mmu-miR-381	mmu-miR-384-5p	mmu-miR-466l-3p	mmu-miR-470	mmu-miR-471-3p	mmu-miR-486	mmu-miR-496	mmu-miR-501-5p	mmu-miR-5102	mmu-miR-539-3p	mmu-miR-664	mmu-miR-665
Arf5	mmu-miR-1946b	mmu-miR-2861	mmu-miR-3064-5p	mmu-miR-3070b-5p	mmu-miR-3083	mmu-miR-3085-3p	mmu-miR-3091-3p	mmu-miR-331-3p	mmu-miR-3473b	mmu-miR-491	mmu-miR-5125
Arf6	mmu-miR-1191	mmu-miR-1193-3p	mmu-miR-1247	mmu-miR-126-5p	mmu-miR-1264-3p	mmu-miR-129-5p	mmu-miR-139-5p	mmu-miR-145	mmu-miR-1843-5p	mmu-miR-1894-5p	mmu-miR-1897-5p	mmu-miR-1904	mmu-miR-1940	mmu-miR-1948	mmu-miR-1950	mmu-miR-1955-3p	mmu-miR-1967	mmu-miR-1983	mmu-miR-199a-5p	mmu-miR-216b	mmu-miR-217	mmu-miR-218	mmu-miR-27a	mmu-miR-27b	mmu-miR-302c	mmu-miR-3071	mmu-miR-3072	mmu-miR-3074-2-3p	mmu-miR-3083	mmu-miR-3089-5p	mmu-miR-3100-5p	mmu-miR-340-5p	mmu-miR-344g-3p	mmu-miR-377	mmu-miR-412-3p	mmu-miR-466g	mmu-miR-484	mmu-miR-509-5p	mmu-miR-544-3p	mmu-miR-568	mmu-miR-574-3p	mmu-miR-680	mmu-miR-686	mmu-miR-694	mmu-miR-713	mmu-miR-743a	mmu-miR-743b-3p	mmu-miR-743b-5p	mmu-miR-802
Arg1	mmu-miR-129-1-3p	mmu-miR-129-2-3p	mmu-miR-138	mmu-miR-1b-5p	mmu-miR-27a	mmu-miR-27b	mmu-miR-3092	mmu-miR-340-5p	mmu-miR-384-3p	mmu-miR-466b-3p	mmu-miR-466c-3p	mmu-miR-466n-3p	mmu-miR-466p-3p	mmu-miR-5097	mmu-miR-590-3p	mmu-miR-669m-3p	mmu-miR-673-5p	mmu-miR-686	mmu-miR-694
Arg2	mmu-miR-101a	mmu-miR-101b	mmu-miR-144	mmu-miR-155	mmu-miR-18a	mmu-miR-18b	mmu-miR-1942	mmu-miR-205	mmu-miR-3065	mmu-miR-3067	mmu-miR-3077	mmu-miR-3085-5p	mmu-miR-3964	mmu-miR-409-3p	mmu-miR-471-3p	mmu-miR-488	mmu-miR-5098	mmu-miR-568	mmu-miR-582-5p	mmu-miR-669o-5p	mmu-miR-712
Rhoa	mmu-miR-1190	mmu-miR-126-5p	mmu-miR-142-5p	mmu-miR-185	mmu-miR-1912	mmu-miR-1941-3p	mmu-miR-1956	mmu-miR-1962	mmu-miR-1964-5p	mmu-miR-200b	mmu-miR-200c	mmu-miR-3064-5p	mmu-miR-3074-1-3p	mmu-miR-3075	mmu-miR-3085-3p	mmu-miR-3105-5p	mmu-miR-326	mmu-miR-330	mmu-miR-331-5p	mmu-miR-340-5p	mmu-miR-3473	mmu-miR-350	mmu-miR-361	mmu-miR-3964	mmu-miR-429	mmu-miR-465a-5p	mmu-miR-465b-5p	mmu-miR-465c-5p	mmu-miR-466m-3p	mmu-miR-466o-3p	mmu-miR-485	mmu-miR-5108	mmu-miR-511-5p	mmu-miR-5114	mmu-miR-5124	mmu-miR-540-3p	mmu-miR-546	mmu-miR-547	mmu-miR-669c	mmu-miR-690	mmu-miR-692	mmu-miR-704	mmu-miR-763	mmu-miR-802	mmu-miR-882
Rhob	mmu-miR-149	mmu-miR-186	mmu-miR-194	mmu-miR-1941-3p	mmu-miR-19a	mmu-miR-19b	mmu-miR-214	mmu-miR-222	mmu-miR-223	mmu-miR-3064-3p	mmu-miR-3070b-5p	mmu-miR-3096-5p	mmu-miR-3110	mmu-miR-343	mmu-miR-344f-5p	mmu-miR-344g-5p	mmu-miR-377	mmu-miR-465a-5p	mmu-miR-465b-5p	mmu-miR-465c-5p	mmu-miR-466g	mmu-miR-540-3p	mmu-miR-582-3p	mmu-miR-669c	mmu-miR-669e	mmu-miR-672	mmu-miR-705	mmu-miR-709	mmu-miR-761	mmu-miR-762	mmu-miR-763	mmu-miR-802	mmu-miR-872	mmu-miR-873	mmu-miR-879
Rhoc	mmu-miR-106a	mmu-miR-106b	mmu-miR-1186	mmu-miR-1188	mmu-miR-1224	mmu-miR-138	mmu-miR-142-5p	mmu-miR-17	mmu-miR-1892	mmu-miR-192	mmu-miR-1943	mmu-miR-20a	mmu-miR-20b	mmu-miR-215	mmu-miR-291a-3p	mmu-miR-294	mmu-miR-295	mmu-miR-302a	mmu-miR-302b	mmu-miR-302d	mmu-miR-3063	mmu-miR-3083	mmu-miR-340-5p	mmu-miR-3474	mmu-miR-3475	mmu-miR-3971	mmu-miR-5107	mmu-miR-5120	mmu-miR-690	mmu-miR-93
Rhod	mmu-miR-105	mmu-miR-1186	mmu-miR-1197	mmu-miR-133a	mmu-miR-133b	mmu-miR-1904	mmu-miR-1946b	mmu-miR-294	mmu-miR-302b	mmu-miR-3075	mmu-miR-3082-5p	mmu-miR-3095-3p	mmu-miR-3100-5p	mmu-miR-3105-3p	mmu-miR-344d	mmu-miR-344e	mmu-miR-3472	mmu-miR-363-5p	mmu-miR-3966	mmu-miR-410	mmu-miR-421	mmu-miR-488	mmu-miR-5102	mmu-miR-5135	mmu-miR-540-5p	mmu-miR-541	mmu-miR-544-3p	mmu-miR-669c	mmu-miR-693-5p
Arhgap5	mmu-miR-129-5p	mmu-miR-1906	mmu-miR-23a	mmu-miR-23b	mmu-miR-3071	mmu-miR-3100-3p	mmu-miR-3103	mmu-miR-338-5p	mmu-miR-3473c	mmu-miR-350	mmu-miR-448-5p	mmu-miR-466b-5p	mmu-miR-466c-5p	mmu-miR-466g	mmu-miR-466o-5p	mmu-miR-494	mmu-miR-5101	mmu-miR-542-3p	mmu-miR-693-3p	mmu-miR-707
Arhgap6	mmu-miR-1199	mmu-miR-1264-3p	mmu-miR-135a	mmu-miR-135b	mmu-miR-138	mmu-miR-140	mmu-miR-183	mmu-miR-1839-5p	mmu-miR-1897-5p	mmu-miR-1912	mmu-miR-192	mmu-miR-1b-5p	mmu-miR-200b	mmu-miR-200c	mmu-miR-208a-5p	mmu-miR-215	mmu-miR-291b-3p	mmu-miR-297b-3p	mmu-miR-299	mmu-miR-3065	mmu-miR-3066	mmu-miR-3071	mmu-miR-324-3p	mmu-miR-345-5p	mmu-miR-3572	mmu-miR-369-3p	mmu-miR-370	mmu-miR-374	mmu-miR-374c	mmu-miR-376c	mmu-miR-378b	mmu-miR-381	mmu-miR-429	mmu-miR-450b-3p	mmu-miR-450b-5p	mmu-miR-466a-3p	mmu-miR-466b-5p	mmu-miR-466c-5p	mmu-miR-466d-3p	mmu-miR-466e-3p	mmu-miR-466g	mmu-miR-466i-3p	mmu-miR-466l-3p	mmu-miR-466o-5p	mmu-miR-467b	mmu-miR-467e	mmu-miR-467g	mmu-miR-467h	mmu-miR-5107
Arhgdib	mmu-miR-1187	mmu-miR-150	mmu-miR-184	mmu-miR-188-3p	mmu-miR-1935	mmu-miR-1938	mmu-miR-1943	mmu-miR-212-5p	mmu-miR-3071	mmu-miR-31	mmu-miR-3470b	mmu-miR-377	mmu-miR-466a-5p	mmu-miR-466d-5p	mmu-miR-466e-5p	mmu-miR-466i-5p	mmu-miR-466k	mmu-miR-466l-5p	mmu-miR-466p-5p	mmu-miR-5102	mmu-miR-5127	mmu-miR-5134	mmu-miR-532-3p	mmu-miR-542-3p	mmu-miR-705	mmu-miR-741	mmu-miR-9
Phox2a	mmu-miR-1897-5p	mmu-miR-1938	mmu-miR-1943	mmu-miR-28	mmu-miR-3097-5p	mmu-miR-3103	mmu-miR-3105-5p	mmu-miR-453	mmu-miR-466g	mmu-miR-509-5p	mmu-miR-674	mmu-miR-695	mmu-miR-708
Arl4a	mmu-miR-126-3p	mmu-miR-126-5p	mmu-miR-1306-5p	mmu-miR-141	mmu-miR-145	mmu-miR-150	mmu-miR-153	mmu-miR-155	mmu-miR-1897-3p	mmu-miR-1897-5p	mmu-miR-1941-5p	mmu-miR-1949	mmu-miR-1955-3p	mmu-miR-1960	mmu-miR-1b-5p	mmu-miR-200a	mmu-miR-21	mmu-miR-26a	mmu-miR-26b	mmu-miR-291a-5p	mmu-miR-291b-5p	mmu-miR-3065	mmu-miR-3078	mmu-miR-3082-5p	mmu-miR-3095-5p	mmu-miR-3096b-3p	mmu-miR-3097-3p	mmu-miR-3098-5p	mmu-miR-3102	mmu-miR-33	mmu-miR-335-5p	mmu-miR-343	mmu-miR-376c	mmu-miR-3962	mmu-miR-3963	mmu-miR-3967	mmu-miR-409-3p	mmu-miR-412-3p	mmu-miR-421	mmu-miR-450b-5p	mmu-miR-466g	mmu-miR-466h-5p	mmu-miR-466j	mmu-miR-466k	mmu-miR-466l-5p	mmu-miR-466m-5p	mmu-miR-466n-5p	mmu-miR-494	mmu-miR-505-3p
Arnt	mmu-miR-103	mmu-miR-107	mmu-miR-10a	mmu-miR-10b	mmu-miR-1187	mmu-miR-1192	mmu-miR-1197	mmu-miR-1198-5p	mmu-miR-125b-2-3p	mmu-miR-1264-3p	mmu-miR-129-5p	mmu-miR-135a	mmu-miR-135b	mmu-miR-1894-5p	mmu-miR-1928	mmu-miR-1950	mmu-miR-1967	mmu-miR-1982.1	mmu-miR-1b-3p	mmu-miR-221	mmu-miR-222	mmu-miR-27a	mmu-miR-27b	mmu-miR-28	mmu-miR-28b	mmu-miR-28c	mmu-miR-291b-3p	mmu-miR-297a	mmu-miR-297b-5p	mmu-miR-297c	mmu-miR-3064-3p	mmu-miR-3077	mmu-miR-3078	mmu-miR-3083	mmu-miR-3089-3p	mmu-miR-3095-3p	mmu-miR-3103	mmu-miR-3105-5p	mmu-miR-3112	mmu-miR-340-5p	mmu-miR-342-3p	mmu-miR-344	mmu-miR-344c	mmu-miR-3472	mmu-miR-3473b	mmu-miR-3474	mmu-miR-376c	mmu-miR-433	mmu-miR-448-3p
Arnt2	mmu-miR-1251	mmu-miR-136	mmu-miR-142-5p	mmu-miR-181a	mmu-miR-181b	mmu-miR-181c	mmu-miR-181d	mmu-miR-1912	mmu-miR-1941-5p	mmu-miR-1943	mmu-miR-1955-5p	mmu-miR-1956	mmu-miR-1958	mmu-miR-1968	mmu-miR-214	mmu-miR-23a	mmu-miR-23b	mmu-miR-291a-3p	mmu-miR-291b-3p	mmu-miR-294	mmu-miR-295	mmu-miR-297b-3p	mmu-miR-298	mmu-miR-302a	mmu-miR-302b	mmu-miR-302c	mmu-miR-302d	mmu-miR-3057-3p	mmu-miR-3064-3p	mmu-miR-3075	mmu-miR-3082-3p	mmu-miR-3090	mmu-miR-3096-5p	mmu-miR-323-3p	mmu-miR-324-3p	mmu-miR-325	mmu-miR-3470b	mmu-miR-350	mmu-miR-3572	mmu-miR-453	mmu-miR-466a-3p	mmu-miR-466d-3p	mmu-miR-466e-3p	mmu-miR-466n-3p	mmu-miR-467b	mmu-miR-467c	mmu-miR-467d	mmu-miR-467f	mmu-miR-467g
Arntl	mmu-miR-1198-3p	mmu-miR-141	mmu-miR-142-3p	mmu-miR-1894-3p	mmu-miR-1968	mmu-miR-200a	mmu-miR-203	mmu-miR-300	mmu-miR-3086-3p	mmu-miR-3096b-3p	mmu-miR-320	mmu-miR-323-3p	mmu-miR-3470a	mmu-miR-374c	mmu-miR-380-3p	mmu-miR-421	mmu-miR-448-3p	mmu-miR-494	mmu-miR-509-3p	mmu-miR-5116	mmu-miR-5133	mmu-miR-669f-3p	mmu-miR-669i	mmu-miR-669j	mmu-miR-693-3p	mmu-miR-760-3p	mmu-miR-875-3p
Arpc1b	mmu-miR-124	mmu-miR-129-5p	mmu-miR-1906	mmu-miR-1950	mmu-miR-1955-3p	mmu-miR-217	mmu-miR-218	mmu-miR-23a	mmu-miR-23b	mmu-miR-338-3p	mmu-miR-344b	mmu-miR-452-5p	mmu-miR-494	mmu-miR-496	mmu-miR-5101	mmu-miR-5104	mmu-miR-669g
Art1	mmu-miR-1247	mmu-miR-149	mmu-miR-1903	mmu-miR-1955-5p	mmu-miR-1969	mmu-miR-1970	mmu-miR-23a	mmu-miR-23b	mmu-miR-3061-3p	mmu-miR-3077	mmu-miR-3113	mmu-miR-3967	mmu-miR-452-3p	mmu-miR-466c-5p	mmu-miR-466d-5p	mmu-miR-466k	mmu-miR-509-5p	mmu-miR-5125
Art5	mmu-miR-1903	mmu-miR-3074-5p	mmu-miR-5129	mmu-miR-879
Artn	mmu-miR-1298	mmu-miR-1930	mmu-miR-19a	mmu-miR-19b	mmu-miR-3091-5p	mmu-miR-3109	mmu-miR-3470b	mmu-miR-370	mmu-miR-432	mmu-miR-465a-5p	mmu-miR-465b-5p	mmu-miR-465c-5p	mmu-miR-466h-5p	mmu-miR-466j	mmu-miR-466l-3p	mmu-miR-466m-5p	mmu-miR-5127	mmu-miR-5135	mmu-miR-664	mmu-miR-668	mmu-miR-669m-5p	mmu-miR-692
Arvcf	mmu-miR-1191	mmu-miR-1195	mmu-miR-128	mmu-miR-132	mmu-miR-138	mmu-miR-1897-5p	mmu-miR-1928	mmu-miR-1935	mmu-miR-1982.2	mmu-miR-212-3p	mmu-miR-214	mmu-miR-216a	mmu-miR-216b	mmu-miR-221	mmu-miR-222	mmu-miR-223	mmu-miR-24	mmu-miR-298	mmu-miR-29a	mmu-miR-29b	mmu-miR-29c	mmu-miR-300	mmu-miR-3064-5p	mmu-miR-3085-3p	mmu-miR-3097-3p	mmu-miR-3112	mmu-miR-326	mmu-miR-330	mmu-miR-339-5p	mmu-miR-340-5p	mmu-miR-342-5p	mmu-miR-346	mmu-miR-3473c	mmu-miR-3473d	mmu-miR-376c	mmu-miR-378	mmu-miR-384-3p	mmu-miR-452-3p	mmu-miR-509-5p	mmu-miR-5108	mmu-miR-511-5p	mmu-miR-5114	mmu-miR-5116	mmu-miR-532-3p	mmu-miR-532-5p	mmu-miR-652	mmu-miR-665	mmu-miR-666-3p	mmu-miR-674
Arx	mmu-miR-1196	mmu-miR-125b-1-3p	mmu-miR-1264-5p	mmu-miR-128	mmu-miR-130a	mmu-miR-130b	mmu-miR-132	mmu-miR-133a	mmu-miR-139-5p	mmu-miR-1929	mmu-miR-1934	mmu-miR-1965	mmu-miR-204	mmu-miR-207	mmu-miR-211	mmu-miR-212-3p	mmu-miR-2139	mmu-miR-27a	mmu-miR-27b	mmu-miR-291b-3p	mmu-miR-301a	mmu-miR-301b	mmu-miR-302a	mmu-miR-302b	mmu-miR-302d	mmu-miR-3066	mmu-miR-3069-5p	mmu-miR-3101	mmu-miR-3102-5p.2	mmu-miR-323-3p	mmu-miR-339-3p	mmu-miR-34a	mmu-miR-34b-5p	mmu-miR-34c	mmu-miR-380-5p	mmu-miR-381	mmu-miR-421	mmu-miR-449a	mmu-miR-449b	mmu-miR-449c	mmu-miR-455	mmu-miR-466i-3p	mmu-miR-466l-3p	mmu-miR-467b	mmu-miR-511-5p	mmu-miR-539-3p	mmu-miR-542-5p	mmu-miR-582-5p	mmu-miR-669f-3p
Arsb	mmu-miR-1190	mmu-miR-1264-3p	mmu-miR-145	mmu-miR-154	mmu-miR-1938	mmu-miR-1941-5p	mmu-miR-1966	mmu-miR-202-5p	mmu-miR-208a-5p	mmu-miR-2861	mmu-miR-298	mmu-miR-3086-3p	mmu-miR-3091-3p	mmu-miR-3101	mmu-miR-3108	mmu-miR-320	mmu-miR-324-3p	mmu-miR-350	mmu-miR-361	mmu-miR-369-3p	mmu-miR-375	mmu-miR-384-3p	mmu-miR-431	mmu-miR-455	mmu-miR-5046	mmu-miR-5118	mmu-miR-665	mmu-miR-668	mmu-miR-669a-3-3p	mmu-miR-669a-3p	mmu-miR-669o-3p	mmu-miR-673-5p	mmu-miR-675-5p	mmu-miR-679-5p	mmu-miR-693-5p	mmu-miR-694	mmu-miR-717	mmu-miR-763
Arsa	mmu-miR-1190	mmu-miR-126-5p	mmu-miR-129-5p	mmu-miR-138	mmu-miR-3113	mmu-miR-323-3p	mmu-miR-327	mmu-miR-339-5p	mmu-miR-3474	mmu-miR-3572	mmu-miR-3961	mmu-miR-466i-3p	mmu-miR-509-5p	mmu-miR-539-5p	mmu-miR-615-5p	mmu-miR-669e	mmu-miR-709	mmu-miR-710	mmu-miR-763
Asah1	mmu-miR-1192	mmu-miR-1193-3p	mmu-miR-1194	mmu-miR-1224	mmu-miR-134	mmu-miR-141	mmu-miR-146a	mmu-miR-146b	mmu-miR-1843-5p	mmu-miR-186	mmu-miR-1930	mmu-miR-200a	mmu-miR-203	mmu-miR-27a	mmu-miR-290-5p	mmu-miR-297a	mmu-miR-297b-3p	mmu-miR-297b-5p	mmu-miR-297c	mmu-miR-3064-3p	mmu-miR-3065	mmu-miR-3084	mmu-miR-3096-5p	mmu-miR-30a	mmu-miR-30b	mmu-miR-30c	mmu-miR-30d	mmu-miR-30e	mmu-miR-323-3p	mmu-miR-335-3p	mmu-miR-346	mmu-miR-384-5p	mmu-miR-450b-5p	mmu-miR-452-5p	mmu-miR-466a-3p	mmu-miR-466d-3p	mmu-miR-466e-3p	mmu-miR-466f-5p	mmu-miR-467g	mmu-miR-495	mmu-miR-509-5p	mmu-miR-5118	mmu-miR-568	mmu-miR-669m-3p	mmu-miR-675-3p	mmu-miR-694	mmu-miR-696	mmu-miR-743a	mmu-miR-743b-3p
Asgr1	mmu-miR-290-5p	mmu-miR-292-5p	mmu-miR-3093-5p	mmu-miR-3096b-3p	mmu-miR-344g-3p	mmu-miR-423-5p	mmu-miR-5114	mmu-miR-692
Asgr2	mmu-miR-125b-2-3p	mmu-miR-136	mmu-miR-145	mmu-miR-26a	mmu-miR-26b	mmu-miR-3094	mmu-miR-339-5p	mmu-miR-384-3p	mmu-miR-412-5p	mmu-miR-684	mmu-miR-692	mmu-miR-710	mmu-miR-762	mmu-miR-871-5p	mmu-miR-880
Rab27a	mmu-miR-126-5p	mmu-miR-128	mmu-miR-134	mmu-miR-139-5p	mmu-miR-144	mmu-miR-146a	mmu-miR-146b	mmu-miR-1902	mmu-miR-1933-3p	mmu-miR-1941-5p	mmu-miR-1942	mmu-miR-19a	mmu-miR-19b	mmu-miR-201	mmu-miR-291a-5p	mmu-miR-291b-5p	mmu-miR-3087	mmu-miR-320	mmu-miR-324-3p	mmu-miR-3470b	mmu-miR-3966	mmu-miR-423-5p	mmu-miR-466i-3p	mmu-miR-466l-5p	mmu-miR-466n-3p	mmu-miR-470	mmu-miR-490-5p	mmu-miR-505-5p	mmu-miR-511-3p	mmu-miR-5110	mmu-miR-5128	mmu-miR-666-3p	mmu-miR-669b	mmu-miR-669d	mmu-miR-690	mmu-miR-709	mmu-miR-712	mmu-miR-713	mmu-miR-743a	mmu-miR-743b-3p	mmu-miR-743b-5p	mmu-miR-760-3p	mmu-miR-96
Ass1	mmu-miR-155	mmu-miR-1968	mmu-miR-344g-5p	mmu-miR-3474	mmu-miR-544-3p	mmu-miR-666-3p
Astn1	mmu-miR-1186	mmu-miR-1187	mmu-miR-1188	mmu-miR-122	mmu-miR-1306-5p	mmu-miR-139-5p	mmu-miR-141	mmu-miR-182	mmu-miR-1894-5p	mmu-miR-1903	mmu-miR-1927	mmu-miR-1934	mmu-miR-194	mmu-miR-1940	mmu-miR-1942	mmu-miR-1951	mmu-miR-1954	mmu-miR-1956	mmu-miR-1960	mmu-miR-1966	mmu-miR-199a-3p	mmu-miR-199b	mmu-miR-200a	mmu-miR-200b	mmu-miR-200c	mmu-miR-207	mmu-miR-2136	mmu-miR-216b	mmu-miR-25	mmu-miR-28	mmu-miR-291b-3p	mmu-miR-3068	mmu-miR-3069-5p	mmu-miR-3071	mmu-miR-3073-5p	mmu-miR-3074-5p	mmu-miR-3093-3p	mmu-miR-3098-3p	mmu-miR-3100-5p	mmu-miR-3102-5p.2	mmu-miR-3105-5p	mmu-miR-3113	mmu-miR-32	mmu-miR-324-3p	mmu-miR-335-3p	mmu-miR-335-5p	mmu-miR-338-5p	mmu-miR-344b	mmu-miR-3475
Serpinc1	mmu-miR-125b-1-3p	mmu-miR-140	mmu-miR-1892	mmu-miR-18a	mmu-miR-18b	mmu-miR-1927	mmu-miR-193	mmu-miR-193b	mmu-miR-1941-5p	mmu-miR-19a	mmu-miR-19b	mmu-miR-200b	mmu-miR-200c	mmu-miR-216b	mmu-miR-3069-5p	mmu-miR-3089-3p	mmu-miR-3470b	mmu-miR-350	mmu-miR-374c	mmu-miR-429	mmu-miR-452-3p	mmu-miR-509-5p	mmu-miR-539-5p	mmu-miR-568	mmu-miR-669h-3p	mmu-miR-669k	mmu-miR-692	mmu-miR-698	mmu-miR-706	mmu-miR-804	mmu-miR-876-3p	mmu-miR-881
Zfhx3	mmu-miR-101a	mmu-miR-101b	mmu-miR-105	mmu-miR-1192	mmu-miR-1197	mmu-miR-1264-3p	mmu-miR-128	mmu-miR-129-5p	mmu-miR-136	mmu-miR-144	mmu-miR-1894-5p	mmu-miR-1897-3p	mmu-miR-1912	mmu-miR-192	mmu-miR-1943	mmu-miR-1946a	mmu-miR-1953	mmu-miR-1b-5p	mmu-miR-201	mmu-miR-215	mmu-miR-223	mmu-miR-27a	mmu-miR-27b	mmu-miR-290-3p	mmu-miR-292-3p	mmu-miR-292-5p	mmu-miR-29b	mmu-miR-3061-3p	mmu-miR-3061-5p	mmu-miR-3065	mmu-miR-3074-5p	mmu-miR-3084	mmu-miR-3094	mmu-miR-3100-3p	mmu-miR-3102-3p.2	mmu-miR-3110	mmu-miR-323-3p	mmu-miR-331-3p	mmu-miR-331-5p	mmu-miR-381	mmu-miR-384-3p	mmu-miR-409-3p	mmu-miR-425	mmu-miR-467a	mmu-miR-489	mmu-miR-494	mmu-miR-5101	mmu-miR-5104	mmu-miR-539-3p
Ate1	mmu-miR-106a	mmu-miR-106b	mmu-miR-1264-3p	mmu-miR-132	mmu-miR-146a	mmu-miR-146b	mmu-miR-17	mmu-miR-1892	mmu-miR-1902	mmu-miR-1903	mmu-miR-1912	mmu-miR-1941-3p	mmu-miR-20a	mmu-miR-20b	mmu-miR-212-3p	mmu-miR-291a-3p	mmu-miR-294	mmu-miR-295	mmu-miR-302a	mmu-miR-302b	mmu-miR-302d	mmu-miR-3058	mmu-miR-3067	mmu-miR-3095-3p	mmu-miR-31	mmu-miR-3100-3p	mmu-miR-3112	mmu-miR-329	mmu-miR-335-5p	mmu-miR-338-3p	mmu-miR-338-5p	mmu-miR-342-3p	mmu-miR-3470a	mmu-miR-3473d	mmu-miR-3474	mmu-miR-362-3p	mmu-miR-369-3p	mmu-miR-374c	mmu-miR-376b	mmu-miR-3971	mmu-miR-431	mmu-miR-452-3p	mmu-miR-452-5p	mmu-miR-466i-3p	mmu-miR-466l-3p	mmu-miR-467f	mmu-miR-494	mmu-miR-5098	mmu-miR-5114
Atf1	mmu-miR-1190	mmu-miR-1192	mmu-miR-129-5p	mmu-miR-136	mmu-miR-138	mmu-miR-154	mmu-miR-186	mmu-miR-192	mmu-miR-1930	mmu-miR-1935	mmu-miR-1954	mmu-miR-1b-5p	mmu-miR-215	mmu-miR-222	mmu-miR-27a	mmu-miR-27b	mmu-miR-291a-5p	mmu-miR-291b-5p	mmu-miR-3058	mmu-miR-3062	mmu-miR-3069-5p	mmu-miR-3071	mmu-miR-3074-5p	mmu-miR-3076-3p	mmu-miR-3082-5p	mmu-miR-3097-3p	mmu-miR-30a	mmu-miR-30b	mmu-miR-30c	mmu-miR-30d	mmu-miR-30e	mmu-miR-3101	mmu-miR-323-3p	mmu-miR-340-5p	mmu-miR-343	mmu-miR-344d	mmu-miR-344e	mmu-miR-374c	mmu-miR-384-5p	mmu-miR-410	mmu-miR-466b-3p	mmu-miR-466c-3p	mmu-miR-466g	mmu-miR-466h-3p	mmu-miR-466h-5p	mmu-miR-466j	mmu-miR-466m-3p	mmu-miR-466m-5p	mmu-miR-466o-3p
Atf2	mmu-miR-10a	mmu-miR-10b	mmu-miR-1194	mmu-miR-125a-3p	mmu-miR-125b-2-3p	mmu-miR-1264-3p	mmu-miR-142-3p	mmu-miR-183	mmu-miR-1843-3p	mmu-miR-1896	mmu-miR-1931	mmu-miR-1954	mmu-miR-1960	mmu-miR-19a	mmu-miR-19b	mmu-miR-1a	mmu-miR-200b	mmu-miR-200c	mmu-miR-203	mmu-miR-204	mmu-miR-206	mmu-miR-211	mmu-miR-224	mmu-miR-26a	mmu-miR-26b	mmu-miR-291a-5p	mmu-miR-291b-5p	mmu-miR-298	mmu-miR-3071	mmu-miR-3100-3p	mmu-miR-335-5p	mmu-miR-338-5p	mmu-miR-409-3p	mmu-miR-429	mmu-miR-466g	mmu-miR-466i-3p	mmu-miR-466l-5p	mmu-miR-466n-5p	mmu-miR-493	mmu-miR-499	mmu-miR-509-5p	mmu-miR-5097	mmu-miR-511-5p	mmu-miR-539-3p	mmu-miR-547	mmu-miR-568	mmu-miR-592	mmu-miR-669h-3p	mmu-miR-669h-5p
Atf3	mmu-miR-106a	mmu-miR-1186b	mmu-miR-1190	mmu-miR-1193-3p	mmu-miR-1193-5p	mmu-miR-135a	mmu-miR-135b	mmu-miR-141	mmu-miR-153	mmu-miR-188-3p	mmu-miR-1912	mmu-miR-1927	mmu-miR-194	mmu-miR-1b-3p	mmu-miR-200a	mmu-miR-200b	mmu-miR-200c	mmu-miR-24	mmu-miR-290-3p	mmu-miR-292-3p	mmu-miR-3058	mmu-miR-3067	mmu-miR-3074-5p	mmu-miR-3085-5p	mmu-miR-3096b-5p	mmu-miR-3099	mmu-miR-3110	mmu-miR-331-3p	mmu-miR-342-5p	mmu-miR-3473d	mmu-miR-375	mmu-miR-378b	mmu-miR-379	mmu-miR-3968	mmu-miR-423-5p	mmu-miR-429	mmu-miR-448-5p	mmu-miR-466g	mmu-miR-466l-3p	mmu-miR-467a	mmu-miR-484	mmu-miR-494	mmu-miR-5125	mmu-miR-5129	mmu-miR-671-5p	mmu-miR-674	mmu-miR-684	mmu-miR-692	mmu-miR-763
Atm	mmu-miR-1187	mmu-miR-1192	mmu-miR-1196	mmu-miR-129-5p	mmu-miR-183	mmu-miR-18a	mmu-miR-18b	mmu-miR-1902	mmu-miR-1938	mmu-miR-1954	mmu-miR-1969	mmu-miR-204	mmu-miR-211	mmu-miR-26a	mmu-miR-26b	mmu-miR-297b-3p	mmu-miR-3079-3p	mmu-miR-3100-3p	mmu-miR-329	mmu-miR-342-3p	mmu-miR-3470b	mmu-miR-3473b	mmu-miR-363-5p	mmu-miR-378b	mmu-miR-3960	mmu-miR-3970	mmu-miR-463	mmu-miR-466a-3p	mmu-miR-466a-5p	mmu-miR-466d-3p	mmu-miR-466d-5p	mmu-miR-466e-3p	mmu-miR-466e-5p	mmu-miR-466k	mmu-miR-466l-5p	mmu-miR-466m-3p	mmu-miR-466o-3p	mmu-miR-466p-5p	mmu-miR-467g	mmu-miR-495	mmu-miR-5108	mmu-miR-532-3p	mmu-miR-540-5p	mmu-miR-574-5p	mmu-miR-590-3p	mmu-miR-666-3p	mmu-miR-669a-3-3p	mmu-miR-669a-3p	mmu-miR-669i
Atoh1	mmu-miR-103	mmu-miR-107	mmu-miR-1192	mmu-miR-144	mmu-miR-150	mmu-miR-15a	mmu-miR-15b	mmu-miR-16	mmu-miR-1907	mmu-miR-1935	mmu-miR-195	mmu-miR-1966	mmu-miR-297b-3p	mmu-miR-3069-5p	mmu-miR-3070b-5p	mmu-miR-3091-5p	mmu-miR-3094	mmu-miR-322	mmu-miR-335-3p	mmu-miR-343	mmu-miR-449a	mmu-miR-466a-3p	mmu-miR-466b-3p	mmu-miR-466c-3p	mmu-miR-466d-3p	mmu-miR-466e-3p	mmu-miR-466l-3p	mmu-miR-466m-3p	mmu-miR-466o-3p	mmu-miR-466p-3p	mmu-miR-467c	mmu-miR-467d	mmu-miR-467g	mmu-miR-495	mmu-miR-497	mmu-miR-503	mmu-miR-511-5p	mmu-miR-5113	mmu-miR-5134	mmu-miR-532-5p	mmu-miR-709
Neurod6	mmu-miR-105	mmu-miR-1192	mmu-miR-128	mmu-miR-153	mmu-miR-1941-3p	mmu-miR-1958	mmu-miR-208a-5p	mmu-miR-291a-3p	mmu-miR-294	mmu-miR-295	mmu-miR-297b-3p	mmu-miR-302a	mmu-miR-302b	mmu-miR-302d	mmu-miR-3059	mmu-miR-3063	mmu-miR-3067	mmu-miR-3073-5p	mmu-miR-3084	mmu-miR-3089-3p	mmu-miR-3107	mmu-miR-3110	mmu-miR-3112	mmu-miR-324-5p	mmu-miR-335-3p	mmu-miR-376c	mmu-miR-425	mmu-miR-433	mmu-miR-466a-3p	mmu-miR-466d-3p	mmu-miR-466e-3p	mmu-miR-466h-5p	mmu-miR-466j	mmu-miR-466m-5p	mmu-miR-466n-5p	mmu-miR-467f	mmu-miR-467g	mmu-miR-486	mmu-miR-489	mmu-miR-495	mmu-miR-500	mmu-miR-501-3p	mmu-miR-541	mmu-miR-667	mmu-miR-669c	mmu-miR-669m-5p	mmu-miR-669o-5p	mmu-miR-705	mmu-miR-875-3p
Neurod4	mmu-miR-101a	mmu-miR-101b	mmu-miR-101c	mmu-miR-1192	mmu-miR-129-5p	mmu-miR-1298	mmu-miR-135a	mmu-miR-135b	mmu-miR-137	mmu-miR-139-5p	mmu-miR-141	mmu-miR-144	mmu-miR-145	mmu-miR-153	mmu-miR-182	mmu-miR-1839-5p	mmu-miR-1843b-5p	mmu-miR-186	mmu-miR-1896	mmu-miR-18a	mmu-miR-18b	mmu-miR-1934	mmu-miR-1935	mmu-miR-1941-3p	mmu-miR-1943	mmu-miR-1952	mmu-miR-1964-5p	mmu-miR-1969	mmu-miR-1982.1	mmu-miR-200a	mmu-miR-208a-3p	mmu-miR-208b	mmu-miR-216b	mmu-miR-2861	mmu-miR-290-5p	mmu-miR-291a-3p	mmu-miR-294	mmu-miR-295	mmu-miR-302a	mmu-miR-302b	mmu-miR-302d	mmu-miR-3058	mmu-miR-3069-3p	mmu-miR-3070a	mmu-miR-3070b-3p	mmu-miR-3091-3p	mmu-miR-340-5p	mmu-miR-344g-3p	mmu-miR-361
Neurog2	mmu-miR-106a	mmu-miR-106b	mmu-miR-125a-3p	mmu-miR-17	mmu-miR-188-3p	mmu-miR-1894-5p	mmu-miR-1931	mmu-miR-1947	mmu-miR-1952	mmu-miR-1953	mmu-miR-1b-5p	mmu-miR-205	mmu-miR-20a	mmu-miR-20b	mmu-miR-21	mmu-miR-216b	mmu-miR-23a	mmu-miR-23b	mmu-miR-291b-3p	mmu-miR-297b-3p	mmu-miR-3057-3p	mmu-miR-3078	mmu-miR-3105-3p	mmu-miR-3113	mmu-miR-350	mmu-miR-381	mmu-miR-3971	mmu-miR-423-5p	mmu-miR-466a-3p	mmu-miR-466b-3p	mmu-miR-466c-3p	mmu-miR-466d-3p	mmu-miR-466e-3p	mmu-miR-466f	mmu-miR-466f-5p	mmu-miR-466l-3p	mmu-miR-466p-3p	mmu-miR-467g	mmu-miR-488	mmu-miR-490-3p	mmu-miR-5116	mmu-miR-539-3p	mmu-miR-582-3p	mmu-miR-590-5p	mmu-miR-669f-3p	mmu-miR-673-3p	mmu-miR-694	mmu-miR-712	mmu-miR-741
Neurog3	mmu-miR-106a	mmu-miR-106b	mmu-miR-1193-3p	mmu-miR-1251	mmu-miR-151-5p	mmu-miR-17	mmu-miR-185	mmu-miR-1934	mmu-miR-1960	mmu-miR-196a	mmu-miR-196b	mmu-miR-20a	mmu-miR-20b	mmu-miR-291b-3p	mmu-miR-3057-5p	mmu-miR-3096-5p	mmu-miR-3099	mmu-miR-3102	mmu-miR-342-3p	mmu-miR-343	mmu-miR-344f-3p	mmu-miR-3473	mmu-miR-5107	mmu-miR-5112	mmu-miR-5130	mmu-miR-532-3p	mmu-miR-666-5p	mmu-miR-671-3p	mmu-miR-673-5p	mmu-miR-683	mmu-miR-741	mmu-miR-873	mmu-miR-882	mmu-miR-93
Atox1	mmu-miR-1192	mmu-miR-3075	mmu-miR-3083	mmu-miR-3090	mmu-miR-495	mmu-miR-5098	mmu-miR-693-3p	mmu-miR-762
Atp1a1	mmu-miR-124	mmu-miR-1950	mmu-miR-3070a	mmu-miR-3070b-3p	mmu-miR-324-5p	mmu-miR-3472	mmu-miR-34a	mmu-miR-34b-5p	mmu-miR-34c	mmu-miR-374	mmu-miR-3971	mmu-miR-449a	mmu-miR-449b	mmu-miR-449c	mmu-miR-684
Atp1b1	mmu-miR-101a	mmu-miR-101b	mmu-miR-122	mmu-miR-135a	mmu-miR-135b	mmu-miR-137	mmu-miR-144	mmu-miR-181a	mmu-miR-181b	mmu-miR-181c	mmu-miR-181d	mmu-miR-1928	mmu-miR-1953	mmu-miR-1958	mmu-miR-217	mmu-miR-218	mmu-miR-221	mmu-miR-222	mmu-miR-223	mmu-miR-3079-3p	mmu-miR-3082-3p	mmu-miR-323-3p	mmu-miR-3475	mmu-miR-3572	mmu-miR-375	mmu-miR-3967	mmu-miR-466l-3p	mmu-miR-467e	mmu-miR-467h	mmu-miR-496	mmu-miR-5098	mmu-miR-5104	mmu-miR-5121	mmu-miR-543	mmu-miR-574-5p	mmu-miR-669n	mmu-miR-693-5p	mmu-miR-694	mmu-miR-883a-3p	mmu-miR-883b-3p	mmu-miR-9
Atp1b2	mmu-miR-101a	mmu-miR-101b	mmu-miR-125b-2-3p	mmu-miR-143	mmu-miR-144	mmu-miR-1839-5p	mmu-miR-1892	mmu-miR-1931	mmu-miR-1943	mmu-miR-1954	mmu-miR-1964-5p	mmu-miR-1971	mmu-miR-1981	mmu-miR-24	mmu-miR-28	mmu-miR-290-5p	mmu-miR-292-5p	mmu-miR-296-3p	mmu-miR-3057-5p	mmu-miR-3063	mmu-miR-3096b-3p	mmu-miR-3099	mmu-miR-3104-3p	mmu-miR-3104-5p	mmu-miR-3107	mmu-miR-3474	mmu-miR-486	mmu-miR-488	mmu-miR-491	mmu-miR-5101	mmu-miR-5120	mmu-miR-5123	mmu-miR-542-3p	mmu-miR-671-3p	mmu-miR-680	mmu-miR-708	mmu-miR-7a	mmu-miR-877	mmu-miR-883a-3p	mmu-miR-883b-3p
Atp1b3	mmu-miR-1190	mmu-miR-1197	mmu-miR-1298	mmu-miR-132	mmu-miR-139-3p	mmu-miR-182	mmu-miR-1892	mmu-miR-1906	mmu-miR-1983	mmu-miR-199a-5p	mmu-miR-212-3p	mmu-miR-224	mmu-miR-298	mmu-miR-3065	mmu-miR-3073-3p	mmu-miR-3095-3p	mmu-miR-3100-5p	mmu-miR-3101	mmu-miR-339-5p	mmu-miR-350	mmu-miR-3963	mmu-miR-412-3p	mmu-miR-450b-3p	mmu-miR-466i-3p	mmu-miR-5101	mmu-miR-5113	mmu-miR-5133	mmu-miR-5135	mmu-miR-664	mmu-miR-668	mmu-miR-671-5p	mmu-miR-679-3p	mmu-miR-697	mmu-miR-7a	mmu-miR-7b
Fxyd2	mmu-miR-3069-5p	mmu-miR-3096b-3p	mmu-miR-3102-5p.2	mmu-miR-323-5p	mmu-miR-324-3p	mmu-miR-381	mmu-miR-5102	mmu-miR-539-3p	mmu-miR-679-5p	mmu-miR-709	mmu-miR-712
Atp2a1	mmu-miR-1195	mmu-miR-1843-5p	mmu-miR-1940	mmu-miR-3100-3p	mmu-miR-340-5p	mmu-miR-466l-3p	mmu-miR-491	mmu-miR-5102	mmu-miR-5110	mmu-miR-540-5p	mmu-miR-542-3p	mmu-miR-669h-5p	mmu-miR-693-3p	mmu-miR-712	mmu-miR-762
Atp2a2	mmu-let-7a	mmu-let-7b	mmu-let-7c	mmu-let-7d	mmu-let-7e	mmu-let-7f	mmu-let-7g	mmu-let-7i	mmu-miR-1198-5p	mmu-miR-128	mmu-miR-139-5p	mmu-miR-141	mmu-miR-142-3p	mmu-miR-148a	mmu-miR-148b	mmu-miR-149	mmu-miR-151-3p	mmu-miR-152	mmu-miR-181a	mmu-miR-181b	mmu-miR-181c	mmu-miR-181d	mmu-miR-182	mmu-miR-1839-3p	mmu-miR-1896	mmu-miR-1904	mmu-miR-1912	mmu-miR-1930	mmu-miR-1936	mmu-miR-1950	mmu-miR-1961	mmu-miR-1968	mmu-miR-200a	mmu-miR-200b	mmu-miR-200c	mmu-miR-214	mmu-miR-25	mmu-miR-290-3p	mmu-miR-292-3p	mmu-miR-297a	mmu-miR-297b-5p	mmu-miR-297c	mmu-miR-298	mmu-miR-3069-3p	mmu-miR-3074-2-3p	mmu-miR-3085-3p	mmu-miR-3086-5p	mmu-miR-3094	mmu-miR-3095-3p
Atp2b2	mmu-miR-1186	mmu-miR-126-5p	mmu-miR-139-5p	mmu-miR-181a	mmu-miR-181b	mmu-miR-181c	mmu-miR-181d	mmu-miR-1897-5p	mmu-miR-1956	mmu-miR-1964-5p	mmu-miR-2861	mmu-miR-301a	mmu-miR-301b	mmu-miR-3057-5p	mmu-miR-3059	mmu-miR-3075	mmu-miR-3076-5p	mmu-miR-3089-5p	mmu-miR-3091-3p	mmu-miR-3092	mmu-miR-30a	mmu-miR-30b	mmu-miR-30c	mmu-miR-30d	mmu-miR-30e	mmu-miR-3100-3p	mmu-miR-3105-5p	mmu-miR-342-5p	mmu-miR-344g-3p	mmu-miR-344g-5p	mmu-miR-380-5p	mmu-miR-384-5p	mmu-miR-3963	mmu-miR-3966	mmu-miR-423-5p	mmu-miR-466d-5p	mmu-miR-466h-3p	mmu-miR-466i-5p	mmu-miR-466k	mmu-miR-466l-5p	mmu-miR-5107	mmu-miR-5108	mmu-miR-5121	mmu-miR-5125	mmu-miR-574-5p	mmu-miR-669d	mmu-miR-669h-5p	mmu-miR-673-5p	mmu-miR-675-3p
Atp4a	mmu-miR-1190	mmu-miR-143	mmu-miR-185	mmu-miR-188-5p	mmu-miR-194	mmu-miR-1951	mmu-miR-1954	mmu-miR-1955-5p	mmu-miR-1b-3p	mmu-miR-3069-3p	mmu-miR-3083	mmu-miR-3095-3p	mmu-miR-329	mmu-miR-342-5p	mmu-miR-3473	mmu-miR-3474	mmu-miR-362-3p	mmu-miR-666-3p	mmu-miR-741	mmu-miR-762	mmu-miR-882
Atp4b	mmu-miR-1962	mmu-miR-199a-5p	mmu-miR-3069-3p	mmu-miR-3081	mmu-miR-3093-3p	mmu-miR-3095-3p	mmu-miR-337-3p	mmu-miR-377	mmu-miR-5114	mmu-miR-532-3p	mmu-miR-679-5p	mmu-miR-682	mmu-miR-711	mmu-miR-762
Atp5a1	mmu-miR-1193-3p	mmu-miR-1951	mmu-miR-3064-5p	mmu-miR-3070a	mmu-miR-3070b-3p	mmu-miR-3085-3p	mmu-miR-3093-3p	mmu-miR-3099	mmu-miR-329	mmu-miR-3472	mmu-miR-350	mmu-miR-362-3p	mmu-miR-381	mmu-miR-5097	mmu-miR-5134	mmu-miR-539-3p	mmu-miR-542-3p	mmu-miR-692	mmu-miR-693-3p	mmu-miR-873
Atp5b	mmu-miR-185	mmu-miR-1964-5p	mmu-miR-3074-2-3p	mmu-miR-3079-5p	mmu-miR-3083	mmu-miR-325	mmu-miR-344g-3p	mmu-miR-3473	mmu-miR-3473b	mmu-miR-384-3p	mmu-miR-423-5p	mmu-miR-511-5p	mmu-miR-669d	mmu-miR-669h-5p	mmu-miR-694	mmu-miR-702	mmu-miR-741	mmu-miR-882
Atp5c1	mmu-miR-1903	mmu-miR-1927	mmu-miR-201	mmu-miR-3071	mmu-miR-370	mmu-miR-382	mmu-miR-448-5p	mmu-miR-683	mmu-miR-697
Atp5f1	mmu-miR-149	mmu-miR-3064-5p	mmu-miR-539-5p	mmu-miR-706	mmu-miR-743a	mmu-miR-743b-3p	mmu-miR-883b-5p
Atp5g1	mmu-miR-139-3p	mmu-miR-15a	mmu-miR-15b	mmu-miR-16	mmu-miR-1906	mmu-miR-1907	mmu-miR-195	mmu-miR-1966	mmu-miR-1970	mmu-miR-214	mmu-miR-29a	mmu-miR-29b	mmu-miR-29c	mmu-miR-3083	mmu-miR-3110	mmu-miR-320	mmu-miR-338-3p	mmu-miR-345-5p	mmu-miR-3474	mmu-miR-411	mmu-miR-497	mmu-miR-509-5p	mmu-miR-5112	mmu-miR-706	mmu-miR-761	mmu-miR-871-3p
Atp5j	mmu-miR-129-5p	mmu-miR-203	mmu-miR-297a	mmu-miR-297b-5p	mmu-miR-297c	mmu-miR-433	mmu-miR-490-5p	mmu-miR-669c	mmu-miR-669o-5p	mmu-miR-675-3p	mmu-miR-876-5p	mmu-miR-878-3p
Atp5k	mmu-miR-3067	mmu-miR-377
Atp6v1a	mmu-miR-1198-3p	mmu-miR-1264-3p	mmu-miR-128	mmu-miR-132	mmu-miR-139-5p	mmu-miR-141	mmu-miR-143	mmu-miR-144	mmu-miR-146a	mmu-miR-146b	mmu-miR-15a	mmu-miR-16	mmu-miR-181a	mmu-miR-181b	mmu-miR-181c	mmu-miR-181d	mmu-miR-1839-3p	mmu-miR-1896	mmu-miR-1898	mmu-miR-1907	mmu-miR-195	mmu-miR-1953	mmu-miR-1966	mmu-miR-1a	mmu-miR-200a	mmu-miR-206	mmu-miR-212-3p	mmu-miR-217	mmu-miR-23a	mmu-miR-23b	mmu-miR-27a	mmu-miR-27b	mmu-miR-296-3p	mmu-miR-297b-3p	mmu-miR-3073-3p	mmu-miR-3074-5p	mmu-miR-3079-5p	mmu-miR-3096b-3p	mmu-miR-3105-5p	mmu-miR-3112	mmu-miR-323-3p	mmu-miR-335-3p	mmu-miR-376b	mmu-miR-381	mmu-miR-421	mmu-miR-431	mmu-miR-466a-3p	mmu-miR-466b-3p	mmu-miR-466c-3p
Atp6v1b2	mmu-let-7g	mmu-let-7i	mmu-miR-101c	mmu-miR-130a	mmu-miR-130b	mmu-miR-134	mmu-miR-141	mmu-miR-15a	mmu-miR-15b	mmu-miR-16	mmu-miR-1843-5p	mmu-miR-1906	mmu-miR-1907	mmu-miR-1912	mmu-miR-1928	mmu-miR-1938	mmu-miR-194	mmu-miR-1940	mmu-miR-195	mmu-miR-1a	mmu-miR-200a	mmu-miR-206	mmu-miR-2182	mmu-miR-221	mmu-miR-222	mmu-miR-23a	mmu-miR-23b	mmu-miR-301a	mmu-miR-301b	mmu-miR-3064-3p	mmu-miR-3076-5p	mmu-miR-3082-5p	mmu-miR-322	mmu-miR-323-3p	mmu-miR-335-3p	mmu-miR-335-5p	mmu-miR-345-5p	mmu-miR-3473c	mmu-miR-3475	mmu-miR-363-5p	mmu-miR-488	mmu-miR-497	mmu-miR-505-3p	mmu-miR-532-3p	mmu-miR-543	mmu-miR-721	mmu-miR-760-5p	mmu-miR-770-3p
Atp6v0d1	mmu-miR-128	mmu-miR-133a	mmu-miR-133b	mmu-miR-148a	mmu-miR-148b	mmu-miR-152	mmu-miR-188-3p	mmu-miR-1933-5p	mmu-miR-1955-5p	mmu-miR-3057-3p	mmu-miR-3069-3p	mmu-miR-3095-3p	mmu-miR-30a	mmu-miR-30b	mmu-miR-30c	mmu-miR-30d	mmu-miR-30e	mmu-miR-3100-5p	mmu-miR-3102-3p.2	mmu-miR-3475	mmu-miR-381	mmu-miR-384-5p	mmu-miR-423-5p	mmu-miR-465a-3p	mmu-miR-465b-3p	mmu-miR-465c-3p	mmu-miR-5107	mmu-miR-539-3p	mmu-miR-540-3p	mmu-miR-615-5p	mmu-miR-698	mmu-miR-704
Atp6v1e1	mmu-miR-1247	mmu-miR-186	mmu-miR-188-3p	mmu-miR-1940	mmu-miR-1953	mmu-miR-196b	mmu-miR-207	mmu-miR-23a	mmu-miR-23b	mmu-miR-3064-3p	mmu-miR-3082-5p	mmu-miR-3083	mmu-miR-345-5p	mmu-miR-3475	mmu-miR-370	mmu-miR-466l-3p	mmu-miR-665	mmu-miR-671-5p	mmu-miR-693-5p	mmu-miR-7a	mmu-miR-7b	mmu-miR-802
Atp6v0e	mmu-miR-125a-3p	mmu-miR-1843-5p	mmu-miR-1940	mmu-miR-200b	mmu-miR-200c	mmu-miR-298	mmu-miR-3061-5p	mmu-miR-31	mmu-miR-3112	mmu-miR-429	mmu-miR-493	mmu-miR-5113	mmu-miR-669e	mmu-miR-675-3p	mmu-miR-688	mmu-miR-693-5p	mmu-miR-709	mmu-miR-759	mmu-miR-875-3p
Atp6v0a1	mmu-let-7a	mmu-let-7b	mmu-let-7c	mmu-let-7d	mmu-let-7e	mmu-let-7f	mmu-let-7g	mmu-let-7i	mmu-miR-1190	mmu-miR-139-3p	mmu-miR-151-5p	mmu-miR-1892	mmu-miR-1946b	mmu-miR-1961	mmu-miR-1970	mmu-miR-2139	mmu-miR-214	mmu-miR-3075	mmu-miR-3110	mmu-miR-3471	mmu-miR-3474	mmu-miR-34a	mmu-miR-34b-5p	mmu-miR-34c	mmu-miR-3971	mmu-miR-449a	mmu-miR-449b	mmu-miR-449c	mmu-miR-5107	mmu-miR-540-5p	mmu-miR-666-3p	mmu-miR-691	mmu-miR-744	mmu-miR-761	mmu-miR-98
Atp7a	mmu-miR-103	mmu-miR-107	mmu-miR-1186	mmu-miR-1190	mmu-miR-1192	mmu-miR-1198-3p	mmu-miR-124	mmu-miR-125a-5p	mmu-miR-125b-5p	mmu-miR-1306-5p	mmu-miR-142-5p	mmu-miR-148a	mmu-miR-148b	mmu-miR-149	mmu-miR-152	mmu-miR-15a	mmu-miR-15b	mmu-miR-16	mmu-miR-187	mmu-miR-1894-5p	mmu-miR-1897-5p	mmu-miR-1903	mmu-miR-1907	mmu-miR-195	mmu-miR-1960	mmu-miR-22	mmu-miR-223	mmu-miR-23a	mmu-miR-23b	mmu-miR-25	mmu-miR-291a-3p	mmu-miR-294	mmu-miR-295	mmu-miR-302a	mmu-miR-302b	mmu-miR-302d	mmu-miR-3063	mmu-miR-3079-3p	mmu-miR-3084	mmu-miR-3098-3p	mmu-miR-3100-5p	mmu-miR-3104-5p	mmu-miR-32	mmu-miR-322	mmu-miR-324-5p	mmu-miR-340-3p	mmu-miR-340-5p	mmu-miR-34b-5p	mmu-miR-34c
Atp7b	mmu-miR-1188	mmu-miR-1249	mmu-miR-150	mmu-miR-1954	mmu-miR-3057-3p	mmu-miR-3113	mmu-miR-339-3p	mmu-miR-3961	mmu-miR-484	mmu-miR-5102	mmu-miR-5134	mmu-miR-665	mmu-miR-677
Atp8a1	mmu-miR-101a	mmu-miR-101b	mmu-miR-1188	mmu-miR-1197	mmu-miR-1224	mmu-miR-128	mmu-miR-135a	mmu-miR-135b	mmu-miR-143	mmu-miR-144	mmu-miR-148a	mmu-miR-148b	mmu-miR-151-3p	mmu-miR-152	mmu-miR-153	mmu-miR-181a	mmu-miR-181b	mmu-miR-181c	mmu-miR-181d	mmu-miR-182	mmu-miR-1894-5p	mmu-miR-18a	mmu-miR-18b	mmu-miR-1933-5p	mmu-miR-1936	mmu-miR-1952	mmu-miR-1966	mmu-miR-199a-3p	mmu-miR-199b	mmu-miR-214	mmu-miR-22	mmu-miR-224	mmu-miR-292-5p	mmu-miR-3078	mmu-miR-3086-3p	mmu-miR-3096b-3p	mmu-miR-3099	mmu-miR-31	mmu-miR-3112	mmu-miR-329	mmu-miR-340-5p	mmu-miR-350	mmu-miR-3572	mmu-miR-362-3p	mmu-miR-380-5p	mmu-miR-450b-5p	mmu-miR-466q	mmu-miR-509-3p	mmu-miR-5107
Atp9a	mmu-miR-128	mmu-miR-1968	mmu-miR-3102	mmu-miR-3474	mmu-miR-671-3p	mmu-miR-709	mmu-miR-878-3p
Atp10a	mmu-miR-105	mmu-miR-1193-3p	mmu-miR-1198-5p	mmu-miR-143	mmu-miR-153	mmu-miR-1843-5p	mmu-miR-1843b-5p	mmu-miR-190	mmu-miR-190b	mmu-miR-1927	mmu-miR-1970	mmu-miR-19a	mmu-miR-19b	mmu-miR-202-3p	mmu-miR-26a	mmu-miR-26b	mmu-miR-297a	mmu-miR-297b-5p	mmu-miR-297c	mmu-miR-3096b-3p	mmu-miR-328	mmu-miR-339-5p	mmu-miR-431	mmu-miR-466i-3p	mmu-miR-466l-3p	mmu-miR-466l-5p	mmu-miR-470	mmu-miR-494	mmu-miR-5134	mmu-miR-546	mmu-miR-547	mmu-miR-654-3p	mmu-miR-668	mmu-miR-669e	mmu-miR-684	mmu-miR-7a	mmu-miR-7b	mmu-miR-876-5p
Atpif1	mmu-miR-5132	mmu-miR-691	mmu-miR-742
Atp6v0c	mmu-miR-1197	mmu-miR-1264-3p	mmu-miR-132	mmu-miR-134	mmu-miR-146a	mmu-miR-146b	mmu-miR-1941-5p	mmu-miR-1952	mmu-miR-199a-5p	mmu-miR-3064-5p	mmu-miR-3069-3p	mmu-miR-3076-3p	mmu-miR-3085-3p	mmu-miR-340-5p	mmu-miR-344g-5p	mmu-miR-423-5p	mmu-miR-448-5p	mmu-miR-466f-3p	mmu-miR-466l-3p	mmu-miR-467f	mmu-miR-5110	mmu-miR-687	mmu-miR-697	mmu-miR-705	mmu-miR-763
Slc7a1	mmu-miR-122	mmu-miR-124	mmu-miR-125a-5p	mmu-miR-185	mmu-miR-1894-3p	mmu-miR-1938	mmu-miR-1941-5p	mmu-miR-1982.2	mmu-miR-199a-3p	mmu-miR-199a-5p	mmu-miR-199b	mmu-miR-23a	mmu-miR-23b	mmu-miR-2861	mmu-miR-290-5p	mmu-miR-292-5p	mmu-miR-3091-3p	mmu-miR-3094	mmu-miR-3098-3p	mmu-miR-3101	mmu-miR-331-5p	mmu-miR-338-3p	mmu-miR-3473	mmu-miR-351	mmu-miR-381	mmu-miR-3967	mmu-miR-425	mmu-miR-431	mmu-miR-452-5p	mmu-miR-466b-3p	mmu-miR-466c-3p	mmu-miR-466p-3p	mmu-miR-489	mmu-miR-494	mmu-miR-5098	mmu-miR-5114	mmu-miR-5120	mmu-miR-539-3p	mmu-miR-667	mmu-miR-669f-3p	mmu-miR-671-5p	mmu-miR-673-5p	mmu-miR-693-3p	mmu-miR-706	mmu-miR-743b-5p	mmu-miR-763	mmu-miR-764-3p	mmu-miR-770-3p	mmu-miR-770-5p
Slc7a2	mmu-miR-133a	mmu-miR-133b	mmu-miR-15a	mmu-miR-15b	mmu-miR-16	mmu-miR-1892	mmu-miR-1896	mmu-miR-1907	mmu-miR-1940	mmu-miR-195	mmu-miR-1982.1	mmu-miR-205	mmu-miR-214	mmu-miR-224	mmu-miR-295	mmu-miR-302a	mmu-miR-302b	mmu-miR-302d	mmu-miR-3058	mmu-miR-3076-5p	mmu-miR-3088	mmu-miR-3091-5p	mmu-miR-3109	mmu-miR-3110	mmu-miR-322	mmu-miR-324-3p	mmu-miR-340-5p	mmu-miR-3475	mmu-miR-34a	mmu-miR-34b-5p	mmu-miR-34c	mmu-miR-3964	mmu-miR-3971	mmu-miR-409-5p	mmu-miR-449a	mmu-miR-449b	mmu-miR-449c	mmu-miR-452-3p	mmu-miR-466h-5p	mmu-miR-466j	mmu-miR-466m-5p	mmu-miR-466n-5p	mmu-miR-467b	mmu-miR-497	mmu-miR-5110	mmu-miR-5113	mmu-miR-546	mmu-miR-615-5p	mmu-miR-669a-3-3p
Slc7a3	mmu-miR-136	mmu-miR-1898	mmu-miR-3082-5p	mmu-miR-331-5p	mmu-miR-3473c	mmu-miR-350	mmu-miR-381	mmu-miR-5132	mmu-miR-539-3p	mmu-miR-539-5p	mmu-miR-706	mmu-miR-742	mmu-miR-743a	mmu-miR-743b-3p
Atrn	mmu-miR-105	mmu-miR-1187	mmu-miR-1192	mmu-miR-126-5p	mmu-miR-128	mmu-miR-136	mmu-miR-1950	mmu-miR-1958	mmu-miR-1964-5p	mmu-miR-214	mmu-miR-23a	mmu-miR-23b	mmu-miR-2861	mmu-miR-28b	mmu-miR-28c	mmu-miR-291a-3p	mmu-miR-294	mmu-miR-295	mmu-miR-297a	mmu-miR-297b-5p	mmu-miR-297c	mmu-miR-302a	mmu-miR-302b	mmu-miR-302c	mmu-miR-302d	mmu-miR-3069-3p	mmu-miR-3074-5p	mmu-miR-3089-5p	mmu-miR-3091-3p	mmu-miR-3102-5p.2	mmu-miR-324-3p	mmu-miR-337-3p	mmu-miR-338-3p	mmu-miR-338-5p	mmu-miR-344g-5p	mmu-miR-3472	mmu-miR-3475	mmu-miR-377	mmu-miR-378	mmu-miR-381	mmu-miR-3969	mmu-miR-455	mmu-miR-466d-5p	mmu-miR-466h-5p	mmu-miR-466i-5p	mmu-miR-466j	mmu-miR-466k	mmu-miR-466l-5p	mmu-miR-466m-5p
Hnrnpd	mmu-miR-1186	mmu-miR-1194	mmu-miR-1298	mmu-miR-1306-5p	mmu-miR-130a	mmu-miR-130b	mmu-miR-132	mmu-miR-146a	mmu-miR-146b	mmu-miR-182	mmu-miR-186	mmu-miR-18a	mmu-miR-18b	mmu-miR-1929	mmu-miR-199a-3p	mmu-miR-199b	mmu-miR-19a	mmu-miR-19b	mmu-miR-200b	mmu-miR-200c	mmu-miR-208a-3p	mmu-miR-208b	mmu-miR-212-3p	mmu-miR-26a	mmu-miR-26b	mmu-miR-297b-3p	mmu-miR-298	mmu-miR-301a	mmu-miR-301b	mmu-miR-3060	mmu-miR-3082-5p	mmu-miR-3094	mmu-miR-3096b-3p	mmu-miR-340-5p	mmu-miR-374c	mmu-miR-381	mmu-miR-382	mmu-miR-425	mmu-miR-429	mmu-miR-434-3p	mmu-miR-450b-3p	mmu-miR-452-3p	mmu-miR-455	mmu-miR-463	mmu-miR-466a-3p	mmu-miR-466d-3p	mmu-miR-466e-3p	mmu-miR-467g	mmu-miR-489
Auh	mmu-miR-103	mmu-miR-107	mmu-miR-1193-5p	mmu-miR-1906	mmu-miR-23a	mmu-miR-23b	mmu-miR-2861	mmu-miR-3073-5p	mmu-miR-3078	mmu-miR-3082-3p	mmu-miR-3091-3p	mmu-miR-379	mmu-miR-384-3p	mmu-miR-3960	mmu-miR-450b-3p	mmu-miR-466h-5p	mmu-miR-466j	mmu-miR-466m-3p	mmu-miR-466m-5p	mmu-miR-466o-3p	mmu-miR-574-5p	mmu-miR-652	mmu-miR-669m-5p	mmu-miR-760-3p	mmu-miR-875-5p	mmu-miR-9
Aup1	mmu-miR-326	mmu-miR-330	mmu-miR-343	mmu-miR-5103	mmu-miR-695
Pcdh15	mmu-miR-101b	mmu-miR-101c	mmu-miR-10a	mmu-miR-1187	mmu-miR-1190	mmu-miR-1192	mmu-miR-1196	mmu-miR-1197	mmu-miR-1198-5p	mmu-miR-124	mmu-miR-1251	mmu-miR-1264-3p	mmu-miR-1298	mmu-miR-132	mmu-miR-134	mmu-miR-135a	mmu-miR-135b	mmu-miR-142-5p	mmu-miR-146a	mmu-miR-146b	mmu-miR-147	mmu-miR-149	mmu-miR-153	mmu-miR-155	mmu-miR-15a	mmu-miR-15b	mmu-miR-16	mmu-miR-185	mmu-miR-1894-5p	mmu-miR-1907	mmu-miR-1929	mmu-miR-1935	mmu-miR-1938	mmu-miR-1940	mmu-miR-1948	mmu-miR-195	mmu-miR-1955-3p	mmu-miR-1966	mmu-miR-1970	mmu-miR-1971	mmu-miR-1981	mmu-miR-1982.2	mmu-miR-202-3p	mmu-miR-202-5p	mmu-miR-203	mmu-miR-208a-3p	mmu-miR-208b	mmu-miR-212-3p	mmu-miR-2136
Akr1b7	mmu-miR-137	mmu-miR-677	mmu-miR-764-5p
Avpr2	mmu-miR-133a	mmu-miR-133b	mmu-miR-1934	mmu-miR-1943	mmu-miR-1955-5p	mmu-miR-1983	mmu-miR-2136	mmu-miR-28b	mmu-miR-28c	mmu-miR-3066	mmu-miR-3090	mmu-miR-3109	mmu-miR-412-3p	mmu-miR-453	mmu-miR-493	mmu-miR-505-5p	mmu-miR-691	mmu-miR-702	mmu-miR-883a-3p	mmu-miR-883b-3p
Axin1	mmu-miR-1224	mmu-miR-124	mmu-miR-125b-2-3p	mmu-miR-126-5p	mmu-miR-128	mmu-miR-22	mmu-miR-2861	mmu-miR-3059	mmu-miR-3061-3p	mmu-miR-3091-3p	mmu-miR-3095-3p	mmu-miR-338-5p	mmu-miR-370	mmu-miR-377	mmu-miR-3963	mmu-miR-3966	mmu-miR-3971	mmu-miR-425	mmu-miR-489	mmu-miR-539-5p	mmu-miR-546	mmu-miR-667	mmu-miR-669d	mmu-miR-686	mmu-miR-694	mmu-miR-704	mmu-miR-878-3p
Axin2	mmu-miR-103	mmu-miR-107	mmu-miR-1192	mmu-miR-151-5p	mmu-miR-15a	mmu-miR-15b	mmu-miR-16	mmu-miR-1894-3p	mmu-miR-1907	mmu-miR-1928	mmu-miR-1943	mmu-miR-195	mmu-miR-1971	mmu-miR-1981	mmu-miR-205	mmu-miR-221	mmu-miR-222	mmu-miR-290-5p	mmu-miR-292-5p	mmu-miR-297b-3p	mmu-miR-3074-1-3p	mmu-miR-3096-5p	mmu-miR-3096b-5p	mmu-miR-3101	mmu-miR-322	mmu-miR-326	mmu-miR-330	mmu-miR-338-5p	mmu-miR-344f-5p	mmu-miR-374	mmu-miR-3961	mmu-miR-3969	mmu-miR-432	mmu-miR-452-3p	mmu-miR-466a-3p	mmu-miR-466d-3p	mmu-miR-466e-3p	mmu-miR-466f-3p	mmu-miR-466n-3p	mmu-miR-467f	mmu-miR-467g	mmu-miR-495	mmu-miR-497	mmu-miR-5110	mmu-miR-532-3p	mmu-miR-590-3p	mmu-miR-669h-3p	mmu-miR-669k	mmu-miR-669m-3p
Azgp1	mmu-miR-1251	mmu-miR-1896	mmu-miR-1897-3p	mmu-miR-1935	mmu-miR-201	mmu-miR-26a	mmu-miR-26b	mmu-miR-296-3p	mmu-miR-299	mmu-miR-3064-5p	mmu-miR-3085-3p	mmu-miR-3087	mmu-miR-342-3p	mmu-miR-344g-5p	mmu-miR-466n-3p	mmu-miR-491	mmu-miR-5107	mmu-miR-5110	mmu-miR-5129	mmu-miR-532-5p	mmu-miR-710	mmu-miR-7a	mmu-miR-7b
Azi1	mmu-miR-329	mmu-miR-342-3p	mmu-miR-432	mmu-miR-5130	mmu-miR-666-3p	mmu-miR-742
B2m	mmu-miR-128	mmu-miR-137	mmu-miR-1843-3p	mmu-miR-1929	mmu-miR-1950	mmu-miR-1958	mmu-miR-3094	mmu-miR-325	mmu-miR-340-5p	mmu-miR-433	mmu-miR-463	mmu-miR-466b-5p	mmu-miR-466c-5p	mmu-miR-466o-5p	mmu-miR-542-3p	mmu-miR-669h-3p	mmu-miR-669k	mmu-miR-693-5p	mmu-miR-694	mmu-miR-883a-3p	mmu-miR-883b-3p
Baat	mmu-miR-125a-5p	mmu-miR-125b-2-3p	mmu-miR-125b-5p	mmu-miR-1298	mmu-miR-1958	mmu-miR-291a-5p	mmu-miR-291b-5p	mmu-miR-3059	mmu-miR-3102-5p.2	mmu-miR-335-3p	mmu-miR-340-5p	mmu-miR-344	mmu-miR-344c	mmu-miR-344d	mmu-miR-344e	mmu-miR-3473c	mmu-miR-3473d	mmu-miR-34b-3p	mmu-miR-351	mmu-miR-410	mmu-miR-5097	mmu-miR-653	mmu-miR-665	mmu-miR-669a-3-3p	mmu-miR-669a-3p	mmu-miR-669o-3p	mmu-miR-670	mmu-miR-674	mmu-miR-710	mmu-miR-743a	mmu-miR-743b-3p	mmu-miR-804	mmu-miR-878-3p
Bach1	mmu-let-7a	mmu-let-7b	mmu-let-7c	mmu-let-7d	mmu-let-7e	mmu-let-7f	mmu-let-7g	mmu-let-7i	mmu-miR-105	mmu-miR-1197	mmu-miR-125b-2-3p	mmu-miR-126-5p	mmu-miR-132	mmu-miR-135a	mmu-miR-135b	mmu-miR-137	mmu-miR-139-5p	mmu-miR-140	mmu-miR-142-3p	mmu-miR-149	mmu-miR-155	mmu-miR-186	mmu-miR-1902	mmu-miR-1903	mmu-miR-1929	mmu-miR-1943	mmu-miR-1961	mmu-miR-1983	mmu-miR-202-5p	mmu-miR-212-3p	mmu-miR-25	mmu-miR-28b	mmu-miR-28c	mmu-miR-3064-5p	mmu-miR-3077	mmu-miR-3089-5p	mmu-miR-3097-5p	mmu-miR-3098-5p	mmu-miR-3110	mmu-miR-32	mmu-miR-335-3p	mmu-miR-344f-5p	mmu-miR-363-3p	mmu-miR-367	mmu-miR-369-5p	mmu-miR-382	mmu-miR-3961	mmu-miR-412-3p	mmu-miR-421
Bach2	mmu-miR-10a	mmu-miR-10b	mmu-miR-1187	mmu-miR-1188	mmu-miR-1195	mmu-miR-1198-5p	mmu-miR-122	mmu-miR-1249	mmu-miR-129-5p	mmu-miR-137	mmu-miR-142-3p	mmu-miR-144	mmu-miR-145	mmu-miR-148a	mmu-miR-148b	mmu-miR-150	mmu-miR-152	mmu-miR-181a	mmu-miR-181b	mmu-miR-181c	mmu-miR-181d	mmu-miR-182	mmu-miR-1839-5p	mmu-miR-1843b-5p	mmu-miR-186	mmu-miR-190	mmu-miR-1902	mmu-miR-190b	mmu-miR-1935	mmu-miR-1983	mmu-miR-1a	mmu-miR-206	mmu-miR-2183	mmu-miR-29a	mmu-miR-29b	mmu-miR-29c	mmu-miR-302c	mmu-miR-3057-3p	mmu-miR-3060	mmu-miR-3073-3p	mmu-miR-3082-5p	mmu-miR-3086-5p	mmu-miR-3096-5p	mmu-miR-3097-5p	mmu-miR-30b	mmu-miR-30c	mmu-miR-31	mmu-miR-3100-3p	mmu-miR-3102
Bad	mmu-miR-207	mmu-miR-25	mmu-miR-3058	mmu-miR-3080-3p	mmu-miR-32	mmu-miR-337-3p	mmu-miR-340-5p	mmu-miR-342-5p	mmu-miR-343	mmu-miR-363-3p	mmu-miR-367	mmu-miR-688	mmu-miR-718	mmu-miR-92a	mmu-miR-92b
Bag1	mmu-miR-1952	mmu-miR-1964-3p	mmu-miR-3058	mmu-miR-3070b-5p	mmu-miR-320	mmu-miR-331-3p	mmu-miR-335-3p	mmu-miR-3473c	mmu-miR-710
Bak1	mmu-miR-125a-5p	mmu-miR-125b-5p	mmu-miR-1943	mmu-miR-1964-5p	mmu-miR-1982.1	mmu-miR-26a	mmu-miR-26b	mmu-miR-29a	mmu-miR-29b	mmu-miR-29c	mmu-miR-3083	mmu-miR-3093-3p	mmu-miR-3094	mmu-miR-3098-3p	mmu-miR-3100-5p	mmu-miR-3102	mmu-miR-342-5p	mmu-miR-345-3p	mmu-miR-351	mmu-miR-363-3p	mmu-miR-3961	mmu-miR-3962	mmu-miR-3968	mmu-miR-505-5p	mmu-miR-702	mmu-miR-743b-5p	mmu-miR-764-5p	mmu-miR-767	mmu-miR-874
Nkx3-2	mmu-miR-214	mmu-miR-3971	mmu-miR-761
Bard1	mmu-miR-1194	mmu-miR-1196	mmu-miR-1224	mmu-miR-125a-5p	mmu-miR-125b-5p	mmu-miR-134	mmu-miR-185	mmu-miR-1942	mmu-miR-1948	mmu-miR-1958	mmu-miR-1960	mmu-miR-1968	mmu-miR-1983	mmu-miR-201	mmu-miR-3065	mmu-miR-3074-2-3p	mmu-miR-3076-5p	mmu-miR-31	mmu-miR-320	mmu-miR-329	mmu-miR-338-3p	mmu-miR-3473	mmu-miR-351	mmu-miR-362-3p	mmu-miR-369-3p	mmu-miR-384-3p	mmu-miR-3963	mmu-miR-412-3p	mmu-miR-425	mmu-miR-433	mmu-miR-450b-5p	mmu-miR-466i-3p	mmu-miR-466l-3p	mmu-miR-489	mmu-miR-509-5p	mmu-miR-5107	mmu-miR-532-3p	mmu-miR-543	mmu-miR-671-5p	mmu-miR-717	mmu-miR-719	mmu-miR-770-3p	mmu-miR-875-3p	mmu-miR-882
Barx1	mmu-miR-1190	mmu-miR-1970	mmu-miR-203	mmu-miR-3080-3p	mmu-miR-3091-3p	mmu-miR-325	mmu-miR-328	mmu-miR-3474	mmu-miR-5115	mmu-miR-599	mmu-miR-667	mmu-miR-764-3p
Barx2	mmu-miR-124	mmu-miR-188-3p	mmu-miR-1903	mmu-miR-1941-3p	mmu-miR-3076-5p	mmu-miR-3087	mmu-miR-3110	mmu-miR-340-3p	mmu-miR-343	mmu-miR-346	mmu-miR-3971	mmu-miR-450b-5p	mmu-miR-511-5p	mmu-miR-5125	mmu-miR-665	mmu-miR-666-3p	mmu-miR-671-5p	mmu-miR-705	mmu-miR-760-3p
Bax	mmu-miR-150	mmu-miR-3090	mmu-miR-34a	mmu-miR-34b-5p	mmu-miR-34c	mmu-miR-449a	mmu-miR-449b	mmu-miR-449c	mmu-miR-455	mmu-miR-5127	mmu-miR-532-5p	mmu-miR-705	mmu-miR-764-3p
Bcl6b	mmu-miR-103	mmu-miR-107	mmu-miR-1199	mmu-miR-125a-3p	mmu-miR-1306-5p	mmu-miR-135a	mmu-miR-135b	mmu-miR-150	mmu-miR-1843-3p	mmu-miR-1843-5p	mmu-miR-185	mmu-miR-1933-3p	mmu-miR-1953	mmu-miR-1966	mmu-miR-1982.1	mmu-miR-1a	mmu-miR-203	mmu-miR-205	mmu-miR-206	mmu-miR-3069-3p	mmu-miR-3083	mmu-miR-3084	mmu-miR-3095-3p	mmu-miR-3095-5p	mmu-miR-3100-5p	mmu-miR-324-3p	mmu-miR-344f-3p	mmu-miR-3473	mmu-miR-412-3p	mmu-miR-465a-3p	mmu-miR-465b-3p	mmu-miR-465c-3p	mmu-miR-466g	mmu-miR-471-3p	mmu-miR-488	mmu-miR-5127	mmu-miR-543	mmu-miR-709	mmu-miR-710	mmu-miR-882
Bcan	mmu-miR-1224	mmu-miR-128	mmu-miR-132	mmu-miR-184	mmu-miR-1892	mmu-miR-1906	mmu-miR-1934	mmu-miR-1967	mmu-miR-1968	mmu-miR-1969	mmu-miR-1971	mmu-miR-1981	mmu-miR-1b-3p	mmu-miR-212-3p	mmu-miR-27a	mmu-miR-27b	mmu-miR-2861	mmu-miR-3069-5p	mmu-miR-3091-3p	mmu-miR-3104-5p	mmu-miR-342-5p	mmu-miR-344g-3p	mmu-miR-370	mmu-miR-374c	mmu-miR-484	mmu-miR-494	mmu-miR-496	mmu-miR-5113	mmu-miR-542-3p	mmu-miR-673-5p	mmu-miR-684	mmu-miR-690	mmu-miR-694	mmu-miR-709	mmu-miR-717	mmu-miR-743b-5p	mmu-miR-880
Bcap29	mmu-let-7a	mmu-let-7b	mmu-let-7c	mmu-let-7d	mmu-let-7e	mmu-let-7f	mmu-let-7g	mmu-let-7i	mmu-miR-1186	mmu-miR-1191	mmu-miR-126-5p	mmu-miR-128	mmu-miR-141	mmu-miR-142-5p	mmu-miR-147	mmu-miR-148a	mmu-miR-148b	mmu-miR-152	mmu-miR-1896	mmu-miR-1897-5p	mmu-miR-1903	mmu-miR-1961	mmu-miR-200a	mmu-miR-200b	mmu-miR-200c	mmu-miR-202-3p	mmu-miR-208a-3p	mmu-miR-208b	mmu-miR-27a	mmu-miR-27b	mmu-miR-291a-5p	mmu-miR-291b-5p	mmu-miR-3062	mmu-miR-3095-5p	mmu-miR-3100-5p	mmu-miR-33	mmu-miR-340-5p	mmu-miR-345-3p	mmu-miR-350	mmu-miR-362-5p	mmu-miR-3965	mmu-miR-3970	mmu-miR-429	mmu-miR-450b-3p	mmu-miR-450b-5p	mmu-miR-494	mmu-miR-499	mmu-miR-5112	mmu-miR-669h-5p
Phb2	mmu-miR-1894-5p	mmu-miR-3062	mmu-miR-3073-3p	mmu-miR-3079-3p	mmu-miR-3113	mmu-miR-325	mmu-miR-326	mmu-miR-330	mmu-miR-5107	mmu-miR-539-5p	mmu-miR-590-3p	mmu-miR-762
Bcat1	mmu-let-7a	mmu-let-7b	mmu-let-7c	mmu-let-7d	mmu-let-7e	mmu-let-7f	mmu-let-7g	mmu-let-7i	mmu-miR-10a	mmu-miR-10b	mmu-miR-1190	mmu-miR-1192	mmu-miR-1199	mmu-miR-125a-5p	mmu-miR-125b-5p	mmu-miR-129-1-3p	mmu-miR-129-2-3p	mmu-miR-139-5p	mmu-miR-182	mmu-miR-185	mmu-miR-1941-5p	mmu-miR-1954	mmu-miR-1961	mmu-miR-196a	mmu-miR-196b	mmu-miR-202-3p	mmu-miR-218	mmu-miR-28b	mmu-miR-28c	mmu-miR-3057-5p	mmu-miR-3058	mmu-miR-3062	mmu-miR-3063	mmu-miR-3067	mmu-miR-3071	mmu-miR-3073-5p	mmu-miR-3093-3p	mmu-miR-3100-5p	mmu-miR-3102-5p.2	mmu-miR-3108	mmu-miR-323-5p	mmu-miR-345-5p	mmu-miR-3474	mmu-miR-3475	mmu-miR-351	mmu-miR-363-5p	mmu-miR-450b-3p	mmu-miR-466h-5p	mmu-miR-466j
Bcat2	mmu-miR-103	mmu-miR-107	mmu-miR-122	mmu-miR-1249	mmu-miR-182	mmu-miR-1954	mmu-miR-25	mmu-miR-3096b-5p	mmu-miR-32	mmu-miR-326	mmu-miR-330	mmu-miR-338-3p	mmu-miR-342-5p	mmu-miR-343	mmu-miR-363-3p	mmu-miR-367	mmu-miR-544-5p	mmu-miR-669h-5p	mmu-miR-9	mmu-miR-92a	mmu-miR-92b	mmu-miR-96
Bche	mmu-miR-101a	mmu-miR-101b	mmu-miR-101c	mmu-miR-105	mmu-miR-128	mmu-miR-132	mmu-miR-139-5p	mmu-miR-142-5p	mmu-miR-184	mmu-miR-185	mmu-miR-186	mmu-miR-1896	mmu-miR-1948	mmu-miR-200b	mmu-miR-200c	mmu-miR-201	mmu-miR-202-3p	mmu-miR-205	mmu-miR-212-3p	mmu-miR-216a	mmu-miR-27a	mmu-miR-27b	mmu-miR-29a	mmu-miR-29b	mmu-miR-29c	mmu-miR-3071	mmu-miR-3074-2-3p	mmu-miR-3079-3p	mmu-miR-3089-5p	mmu-miR-3096b-5p	mmu-miR-3098-3p	mmu-miR-3110	mmu-miR-320	mmu-miR-331-5p	mmu-miR-340-5p	mmu-miR-345-5p	mmu-miR-3472	mmu-miR-3473	mmu-miR-362-5p	mmu-miR-380-5p	mmu-miR-381	mmu-miR-421	mmu-miR-429	mmu-miR-432	mmu-miR-448-3p	mmu-miR-448-5p	mmu-miR-455	mmu-miR-466i-3p	mmu-miR-470
Bckdha	mmu-miR-124	mmu-miR-125a-3p	mmu-miR-194	mmu-miR-218	mmu-miR-3084	mmu-miR-3097-5p	mmu-miR-3104-5p	mmu-miR-3109	mmu-miR-326	mmu-miR-327	mmu-miR-329	mmu-miR-330	mmu-miR-362-3p	mmu-miR-5104	mmu-miR-701	mmu-miR-873
Bckdhb	mmu-miR-1191	mmu-miR-132	mmu-miR-1896	mmu-miR-212-3p	mmu-miR-3074-2-3p	mmu-miR-3113	mmu-miR-325	mmu-miR-433	mmu-miR-654-3p	mmu-miR-707	mmu-miR-878-3p
Bckdk	mmu-miR-1186	mmu-miR-1186b	mmu-miR-125b-2-3p	mmu-miR-1264-5p	mmu-miR-151-5p	mmu-miR-15a	mmu-miR-15b	mmu-miR-16	mmu-miR-181a	mmu-miR-181b	mmu-miR-181c	mmu-miR-181d	mmu-miR-1892	mmu-miR-1894-5p	mmu-miR-1896	mmu-miR-1906	mmu-miR-1907	mmu-miR-195	mmu-miR-1965	mmu-miR-1971	mmu-miR-1981	mmu-miR-202-5p	mmu-miR-214	mmu-miR-3064-5p	mmu-miR-3074-5p	mmu-miR-3084	mmu-miR-3085-3p	mmu-miR-3087	mmu-miR-3090	mmu-miR-3091-3p	mmu-miR-31	mmu-miR-3104-5p	mmu-miR-3113	mmu-miR-322	mmu-miR-344g-3p	mmu-miR-3470b	mmu-miR-378	mmu-miR-3969	mmu-miR-409-5p	mmu-miR-497	mmu-miR-5106	mmu-miR-5107	mmu-miR-511-3p	mmu-miR-5110	mmu-miR-5120	mmu-miR-5123	mmu-miR-668	mmu-miR-690	mmu-miR-761
Bcl10	mmu-miR-1197	mmu-miR-1224	mmu-miR-124	mmu-miR-1971	mmu-miR-1981	mmu-miR-24	mmu-miR-3062	mmu-miR-3064-3p	mmu-miR-3082-5p	mmu-miR-3098-5p	mmu-miR-335-3p	mmu-miR-3472	mmu-miR-34b-3p	mmu-miR-382	mmu-miR-448-5p	mmu-miR-5104	mmu-miR-511-3p	mmu-miR-5125	mmu-miR-539-5p	mmu-miR-574-5p	mmu-miR-673-5p	mmu-miR-691	mmu-miR-697	mmu-miR-742	mmu-miR-804	mmu-miR-874	mmu-miR-875-3p
Bcl2	mmu-miR-10a	mmu-miR-10b	mmu-miR-1187	mmu-miR-1188	mmu-miR-1198-3p	mmu-miR-122	mmu-miR-1264-3p	mmu-miR-128	mmu-miR-139-3p	mmu-miR-182	mmu-miR-1843b-5p	mmu-miR-185	mmu-miR-1892	mmu-miR-1898	mmu-miR-1903	mmu-miR-1904	mmu-miR-1930	mmu-miR-194	mmu-miR-1942	mmu-miR-1960	mmu-miR-1969	mmu-miR-202-5p	mmu-miR-204	mmu-miR-211	mmu-miR-214	mmu-miR-28	mmu-miR-291a-5p	mmu-miR-291b-5p	mmu-miR-297a	mmu-miR-297b-5p	mmu-miR-297c	mmu-miR-3058	mmu-miR-3069-5p	mmu-miR-3080-5p	mmu-miR-3084	mmu-miR-3100-5p	mmu-miR-3101	mmu-miR-3102-3p.2	mmu-miR-3105-3p	mmu-miR-323-3p	mmu-miR-339-5p	mmu-miR-3471	mmu-miR-3473	mmu-miR-3475	mmu-miR-34a	mmu-miR-34b-5p	mmu-miR-34c	mmu-miR-3572	mmu-miR-384-3p
Bcl2a1a	mmu-miR-105	mmu-miR-1186	mmu-miR-1934	mmu-miR-3096b-5p	mmu-miR-326	mmu-miR-330	mmu-miR-494	mmu-miR-505-5p	mmu-miR-5097	mmu-miR-664	mmu-miR-698	mmu-miR-705	mmu-miR-743a	mmu-miR-743b-3p
Bcl2a1b	mmu-miR-105	mmu-miR-1186	mmu-miR-1934	mmu-miR-3096b-5p	mmu-miR-326	mmu-miR-330	mmu-miR-494	mmu-miR-505-5p	mmu-miR-5097	mmu-miR-664	mmu-miR-698	mmu-miR-705	mmu-miR-743a	mmu-miR-743b-3p
Bcl2a1c	mmu-miR-136	mmu-miR-3084	mmu-miR-3110	mmu-miR-452-3p
Bcl2a1d	mmu-miR-105	mmu-miR-1186	mmu-miR-1934	mmu-miR-3096b-5p	mmu-miR-326	mmu-miR-330	mmu-miR-494	mmu-miR-505-5p	mmu-miR-5097	mmu-miR-664	mmu-miR-698	mmu-miR-705	mmu-miR-743a	mmu-miR-743b-3p
Bcl2l1	mmu-let-7a	mmu-let-7b	mmu-let-7c	mmu-let-7d	mmu-let-7e	mmu-let-7f	mmu-let-7g	mmu-let-7i	mmu-miR-140	mmu-miR-184	mmu-miR-1934	mmu-miR-1961	mmu-miR-1966	mmu-miR-1968	mmu-miR-3057-3p	mmu-miR-3064-3p	mmu-miR-3075	mmu-miR-3096-5p	mmu-miR-3097-3p	mmu-miR-326	mmu-miR-330	mmu-miR-331-3p	mmu-miR-342-3p	mmu-miR-344f-5p	mmu-miR-345-3p	mmu-miR-350	mmu-miR-377	mmu-miR-452-3p	mmu-miR-466g	mmu-miR-484	mmu-miR-504	mmu-miR-5129	mmu-miR-546	mmu-miR-709	mmu-miR-760-5p	mmu-miR-804	mmu-miR-876-3p	mmu-miR-883a-3p	mmu-miR-883b-3p	mmu-miR-98
Bcl2l10	mmu-miR-145	mmu-miR-1839-5p	mmu-miR-1894-3p	mmu-miR-1964-5p	mmu-miR-219-3p	mmu-miR-296-5p	mmu-miR-3473b	mmu-miR-3475	mmu-miR-466l-5p	mmu-miR-496	mmu-miR-503	mmu-miR-541	mmu-miR-590-3p	mmu-miR-717	mmu-miR-763	mmu-miR-871-5p
Bcl2l2	mmu-miR-126-5p	mmu-miR-1264-5p	mmu-miR-129-1-3p	mmu-miR-129-2-3p	mmu-miR-140	mmu-miR-145	mmu-miR-15a	mmu-miR-15b	mmu-miR-16	mmu-miR-1894-3p	mmu-miR-1907	mmu-miR-195	mmu-miR-1a	mmu-miR-203	mmu-miR-206	mmu-miR-208a-5p	mmu-miR-212-5p	mmu-miR-3064-3p	mmu-miR-3071	mmu-miR-3081	mmu-miR-3096-5p	mmu-miR-3105-5p	mmu-miR-3108	mmu-miR-322	mmu-miR-326	mmu-miR-328	mmu-miR-330	mmu-miR-340-5p	mmu-miR-3473c	mmu-miR-3473d	mmu-miR-370	mmu-miR-374c	mmu-miR-378	mmu-miR-466b-3p	mmu-miR-466c-3p	mmu-miR-466i-3p	mmu-miR-466l-3p	mmu-miR-466n-5p	mmu-miR-466p-3p	mmu-miR-491	mmu-miR-493	mmu-miR-494	mmu-miR-497	mmu-miR-504	mmu-miR-505-5p	mmu-miR-5107	mmu-miR-5123	mmu-miR-5125	mmu-miR-5135
Bcl3	mmu-miR-1264-5p	mmu-miR-1935	mmu-miR-199a-3p	mmu-miR-199b	mmu-miR-19a	mmu-miR-19b	mmu-miR-27a	mmu-miR-27b	mmu-miR-298	mmu-miR-3064-5p	mmu-miR-3072	mmu-miR-3085-3p	mmu-miR-326	mmu-miR-330	mmu-miR-345-5p	mmu-miR-346	mmu-miR-365	mmu-miR-760-5p	mmu-miR-764-5p
Bcl6	mmu-miR-10a	mmu-miR-10b	mmu-miR-1197	mmu-miR-1224	mmu-miR-124	mmu-miR-1247	mmu-miR-125b-2-3p	mmu-miR-129-5p	mmu-miR-142-5p	mmu-miR-187	mmu-miR-188-3p	mmu-miR-1894-5p	mmu-miR-1927	mmu-miR-1951	mmu-miR-1954	mmu-miR-1964-5p	mmu-miR-1983	mmu-miR-205	mmu-miR-208a-5p	mmu-miR-291a-3p	mmu-miR-291b-3p	mmu-miR-294	mmu-miR-295	mmu-miR-299	mmu-miR-302a	mmu-miR-302b	mmu-miR-302d	mmu-miR-3069-5p	mmu-miR-3078	mmu-miR-3084	mmu-miR-30a	mmu-miR-30b	mmu-miR-30c	mmu-miR-30d	mmu-miR-30e	mmu-miR-3110	mmu-miR-329	mmu-miR-339-5p	mmu-miR-340-5p	mmu-miR-346	mmu-miR-3470a	mmu-miR-3473b	mmu-miR-34a	mmu-miR-34b-5p	mmu-miR-34c	mmu-miR-374c	mmu-miR-375	mmu-miR-384-5p	mmu-miR-412-3p
Bcl7b	mmu-miR-136	mmu-miR-142-5p	mmu-miR-148a	mmu-miR-148b	mmu-miR-152	mmu-miR-186	mmu-miR-1894-5p	mmu-miR-1906	mmu-miR-1960	mmu-miR-2183	mmu-miR-26a	mmu-miR-26b	mmu-miR-302c	mmu-miR-3083	mmu-miR-3097-3p	mmu-miR-3105-5p	mmu-miR-335-5p	mmu-miR-344f-3p	mmu-miR-3475	mmu-miR-423-5p	mmu-miR-484	mmu-miR-539-5p	mmu-miR-540-3p	mmu-miR-544-3p	mmu-miR-574-5p	mmu-miR-590-3p	mmu-miR-677	mmu-miR-709	mmu-miR-717	mmu-miR-760-3p	mmu-miR-873
Bcl7c	mmu-miR-296-5p	mmu-miR-5133	mmu-miR-540-5p	mmu-miR-709	mmu-miR-742
Opn1sw	mmu-miR-1190	mmu-miR-1198-5p	mmu-miR-1224	mmu-miR-134	mmu-miR-136	mmu-miR-149	mmu-miR-1933-3p	mmu-miR-1935	mmu-miR-1943	mmu-miR-1951	mmu-miR-1962	mmu-miR-199a-5p	mmu-miR-200b	mmu-miR-200c	mmu-miR-24	mmu-miR-3096b-5p	mmu-miR-3102	mmu-miR-3106	mmu-miR-342-3p	mmu-miR-423-5p	mmu-miR-429	mmu-miR-470	mmu-miR-485	mmu-miR-503	mmu-miR-509-5p	mmu-miR-5134	mmu-miR-664	mmu-miR-665	mmu-miR-669a-5p	mmu-miR-669f-5p	mmu-miR-669l	mmu-miR-669p	mmu-miR-673-5p	mmu-miR-691	mmu-miR-692	mmu-miR-698	mmu-miR-760-5p	mmu-miR-872	mmu-miR-880
Bdkrb1	mmu-miR-10a	mmu-miR-10b	mmu-miR-142-5p	mmu-miR-1898	mmu-miR-1902	mmu-miR-214	mmu-miR-24	mmu-miR-291b-3p	mmu-miR-3089-3p	mmu-miR-338-3p	mmu-miR-340-5p	mmu-miR-467b	mmu-miR-467c	mmu-miR-467d	mmu-miR-761
Bdkrb2	mmu-miR-1264-3p	mmu-miR-3057-3p	mmu-miR-3069-5p	mmu-miR-3109	mmu-miR-342-3p	mmu-miR-344f-5p	mmu-miR-3971	mmu-miR-504	mmu-miR-5125	mmu-miR-546	mmu-miR-668	mmu-miR-691	mmu-miR-693-5p	mmu-miR-762
Bdnf	mmu-miR-103	mmu-miR-107	mmu-miR-10a	mmu-miR-10b	mmu-miR-1192	mmu-miR-1196	mmu-miR-122	mmu-miR-125a-5p	mmu-miR-125b-5p	mmu-miR-126-5p	mmu-miR-129-5p	mmu-miR-147	mmu-miR-151-5p	mmu-miR-155	mmu-miR-15a	mmu-miR-15b	mmu-miR-16	mmu-miR-182	mmu-miR-186	mmu-miR-190	mmu-miR-1907	mmu-miR-190b	mmu-miR-191	mmu-miR-1912	mmu-miR-1928	mmu-miR-1933-5p	mmu-miR-1936	mmu-miR-1941-3p	mmu-miR-195	mmu-miR-1a	mmu-miR-206	mmu-miR-210	mmu-miR-216a	mmu-miR-221	mmu-miR-222	mmu-miR-297b-3p	mmu-miR-3063	mmu-miR-3082-5p	mmu-miR-3084	mmu-miR-3086-5p	mmu-miR-322	mmu-miR-338-5p	mmu-miR-344d	mmu-miR-344e	mmu-miR-34b-3p	mmu-miR-350	mmu-miR-351	mmu-miR-3572	mmu-miR-361
Bet1	mmu-miR-101c	mmu-miR-1194	mmu-miR-1196	mmu-miR-125a-5p	mmu-miR-125b-5p	mmu-miR-144	mmu-miR-1927	mmu-miR-1942	mmu-miR-1a	mmu-miR-206	mmu-miR-23a	mmu-miR-23b	mmu-miR-291a-5p	mmu-miR-291b-5p	mmu-miR-3065	mmu-miR-3068	mmu-miR-3069-3p	mmu-miR-3075	mmu-miR-3095-3p	mmu-miR-3100-3p	mmu-miR-326	mmu-miR-328	mmu-miR-330	mmu-miR-338-5p	mmu-miR-340-5p	mmu-miR-351	mmu-miR-376c	mmu-miR-3962	mmu-miR-409-3p	mmu-miR-470	mmu-miR-532-3p	mmu-miR-540-3p	mmu-miR-669d	mmu-miR-669i	mmu-miR-669j	mmu-miR-670	mmu-miR-679-3p	mmu-miR-702	mmu-miR-875-3p
Bex2	mmu-miR-101a	mmu-miR-101b	mmu-miR-1199	mmu-miR-1904	mmu-miR-1933-3p	mmu-miR-3098-3p	mmu-miR-3105-3p	mmu-miR-338-5p	mmu-miR-350	mmu-miR-499	mmu-miR-5112	mmu-miR-5134	mmu-miR-615-5p	mmu-miR-883b-5p
Ngfrap1	mmu-miR-1197	mmu-miR-1971	mmu-miR-1981	mmu-miR-27a	mmu-miR-27b	mmu-miR-3082-3p	mmu-miR-3087	mmu-miR-325	mmu-miR-342-3p	mmu-miR-3473d	mmu-miR-582-3p	mmu-miR-669d	mmu-miR-674	mmu-miR-760-3p
Bfsp1	mmu-miR-1843b-5p	mmu-miR-1983	mmu-miR-3059	mmu-miR-3095-3p	mmu-miR-412-3p	mmu-miR-493	mmu-miR-532-3p
Glb1	mmu-miR-125b-2-3p	mmu-miR-1898	mmu-miR-214	mmu-miR-24	mmu-miR-344g-5p	mmu-miR-452-3p	mmu-miR-5046	mmu-miR-590-3p	mmu-miR-710	mmu-miR-744	mmu-miR-761	mmu-miR-871-3p
Bglap-rs1	mmu-miR-1935	mmu-miR-1943	mmu-miR-1967	mmu-miR-22	mmu-miR-28b	mmu-miR-28c	mmu-miR-3057-5p	mmu-miR-3100-3p	mmu-miR-345-3p	mmu-miR-5107	mmu-miR-5114	mmu-miR-5130	mmu-miR-683
Bglap	mmu-miR-188-3p	mmu-miR-1935	mmu-miR-1943	mmu-miR-1967	mmu-miR-22	mmu-miR-28b	mmu-miR-28c	mmu-miR-3057-5p	mmu-miR-3100-3p	mmu-miR-345-3p	mmu-miR-5107	mmu-miR-5130	mmu-miR-683	mmu-miR-690	mmu-miR-760-3p
Bglap2	mmu-miR-1935	mmu-miR-1943	mmu-miR-1967	mmu-miR-22	mmu-miR-28b	mmu-miR-28c	mmu-miR-3057-5p	mmu-miR-3100-3p	mmu-miR-345-3p	mmu-miR-5107	mmu-miR-5130	mmu-miR-683
Bgn	mmu-miR-128	mmu-miR-15a	mmu-miR-15b	mmu-miR-16	mmu-miR-185	mmu-miR-1896	mmu-miR-1903	mmu-miR-1907	mmu-miR-195	mmu-miR-1952	mmu-miR-1953	mmu-miR-196a	mmu-miR-196b	mmu-miR-2183	mmu-miR-25	mmu-miR-296-3p	mmu-miR-3074-2-3p	mmu-miR-3093-3p	mmu-miR-3105-5p	mmu-miR-32	mmu-miR-322	mmu-miR-324-3p	mmu-miR-3473	mmu-miR-34a	mmu-miR-34b-5p	mmu-miR-34c	mmu-miR-363-3p	mmu-miR-367	mmu-miR-380-5p	mmu-miR-384-3p	mmu-miR-449a	mmu-miR-449b	mmu-miR-449c	mmu-miR-466d-5p	mmu-miR-466i-5p	mmu-miR-466k	mmu-miR-466q	mmu-miR-497	mmu-miR-509-5p	mmu-miR-5101	mmu-miR-5110	mmu-miR-546	mmu-miR-665	mmu-miR-669i	mmu-miR-669j	mmu-miR-686	mmu-miR-741	mmu-miR-804	mmu-miR-871-3p
Bhmt	mmu-miR-138	mmu-miR-141	mmu-miR-1941-3p	mmu-miR-1946b	mmu-miR-200a	mmu-miR-203	mmu-miR-29a	mmu-miR-29b	mmu-miR-29c	mmu-miR-3066	mmu-miR-323-5p	mmu-miR-324-3p	mmu-miR-378b	mmu-miR-431	mmu-miR-455	mmu-miR-468	mmu-miR-5125	mmu-miR-540-5p	mmu-miR-541	mmu-miR-592	mmu-miR-669b	mmu-miR-669e	mmu-miR-670	mmu-miR-686	mmu-miR-758	mmu-miR-762
Bicd1	mmu-miR-1191	mmu-miR-1192	mmu-miR-1193-3p	mmu-miR-1193-5p	mmu-miR-1194	mmu-miR-1195	mmu-miR-1224	mmu-miR-129-5p	mmu-miR-140	mmu-miR-142-5p	mmu-miR-143	mmu-miR-15a	mmu-miR-15b	mmu-miR-16	mmu-miR-182	mmu-miR-1843-5p	mmu-miR-1843b-5p	mmu-miR-1897-3p	mmu-miR-1902	mmu-miR-1904	mmu-miR-1907	mmu-miR-1936	mmu-miR-195	mmu-miR-1953	mmu-miR-1963	mmu-miR-1a	mmu-miR-202-3p	mmu-miR-206	mmu-miR-217	mmu-miR-29a	mmu-miR-29b	mmu-miR-29c	mmu-miR-3059	mmu-miR-3063	mmu-miR-3074-2-3p	mmu-miR-3102-3p.2	mmu-miR-3105-3p	mmu-miR-322	mmu-miR-340-5p	mmu-miR-345-3p	mmu-miR-3471	mmu-miR-350	mmu-miR-3572	mmu-miR-374	mmu-miR-379	mmu-miR-3961	mmu-miR-411	mmu-miR-421	mmu-miR-431
Bid	mmu-miR-1190	mmu-miR-147	mmu-miR-149	mmu-miR-1896	mmu-miR-1936	mmu-miR-1982.1	mmu-miR-208a-3p	mmu-miR-208b	mmu-miR-210	mmu-miR-23a	mmu-miR-23b	mmu-miR-3058	mmu-miR-3083	mmu-miR-3089-5p	mmu-miR-3096b-5p	mmu-miR-3110	mmu-miR-326	mmu-miR-327	mmu-miR-330	mmu-miR-3475	mmu-miR-370	mmu-miR-3969	mmu-miR-499	mmu-miR-5110	mmu-miR-5121	mmu-miR-5124	mmu-miR-666-5p	mmu-miR-683	mmu-miR-696	mmu-miR-702	mmu-miR-764-3p	mmu-miR-804	mmu-miR-873
Hrk	mmu-miR-1193-5p	mmu-miR-1197	mmu-miR-129-1-3p	mmu-miR-129-2-3p	mmu-miR-130a	mmu-miR-130b	mmu-miR-185	mmu-miR-1902	mmu-miR-1904	mmu-miR-1933-3p	mmu-miR-1955-5p	mmu-miR-1967	mmu-miR-19a	mmu-miR-19b	mmu-miR-296-5p	mmu-miR-29a	mmu-miR-29b	mmu-miR-29c	mmu-miR-301a	mmu-miR-301b	mmu-miR-3058	mmu-miR-3074-5p	mmu-miR-3104-3p	mmu-miR-326	mmu-miR-327	mmu-miR-328	mmu-miR-330	mmu-miR-337-3p	mmu-miR-3473	mmu-miR-3961	mmu-miR-423-3p	mmu-miR-484	mmu-miR-5105	mmu-miR-679-3p	mmu-miR-692	mmu-miR-721	mmu-miR-760-5p	mmu-miR-873	mmu-miR-882
Bik	mmu-miR-1952	mmu-miR-1966	mmu-miR-3064-5p	mmu-miR-3076-5p	mmu-miR-3083	mmu-miR-3085-3p	mmu-miR-325	mmu-miR-3473b	mmu-miR-3473c	mmu-miR-494	mmu-miR-5123	mmu-miR-5124	mmu-miR-664	mmu-miR-687	mmu-miR-871-3p
Bcl2l11	mmu-miR-10a	mmu-miR-10b	mmu-miR-1186	mmu-miR-130a	mmu-miR-130b	mmu-miR-148a	mmu-miR-148b	mmu-miR-149	mmu-miR-152	mmu-miR-181a	mmu-miR-181b	mmu-miR-181c	mmu-miR-181d	mmu-miR-1895	mmu-miR-1904	mmu-miR-1928	mmu-miR-1935	mmu-miR-1946b	mmu-miR-1954	mmu-miR-1960	mmu-miR-196a	mmu-miR-196b	mmu-miR-19a	mmu-miR-19b	mmu-miR-1b-3p	mmu-miR-214	mmu-miR-2182	mmu-miR-221	mmu-miR-222	mmu-miR-24	mmu-miR-25	mmu-miR-291a-5p	mmu-miR-291b-5p	mmu-miR-301a	mmu-miR-301b	mmu-miR-3064-5p	mmu-miR-3065	mmu-miR-3069-3p	mmu-miR-3073-5p	mmu-miR-3075	mmu-miR-3080-5p	mmu-miR-3085-3p	mmu-miR-3096-3p	mmu-miR-30a	mmu-miR-30b	mmu-miR-30c	mmu-miR-30d	mmu-miR-30e	mmu-miR-3100-5p
Fabp7	mmu-miR-1941-3p	mmu-miR-1960	mmu-miR-326	mmu-miR-330	mmu-miR-432	mmu-miR-448-3p	mmu-miR-452-5p	mmu-miR-466d-5p	mmu-miR-466k	mmu-miR-466l-5p	mmu-miR-5117	mmu-miR-669i	mmu-miR-669j
Prdm1	mmu-miR-1192	mmu-miR-124	mmu-miR-125a-5p	mmu-miR-125b-5p	mmu-miR-133a	mmu-miR-133b	mmu-miR-137	mmu-miR-140	mmu-miR-150	mmu-miR-182	mmu-miR-186	mmu-miR-1902	mmu-miR-1903	mmu-miR-1971	mmu-miR-1981	mmu-miR-223	mmu-miR-23a	mmu-miR-23b	mmu-miR-3063	mmu-miR-3071	mmu-miR-3073-5p	mmu-miR-3074-5p	mmu-miR-3079-5p	mmu-miR-3082-3p	mmu-miR-3094	mmu-miR-30a	mmu-miR-30b	mmu-miR-30c	mmu-miR-30d	mmu-miR-30e	mmu-miR-31	mmu-miR-329	mmu-miR-344f-3p	mmu-miR-344f-5p	mmu-miR-351	mmu-miR-362-3p	mmu-miR-374	mmu-miR-384-5p	mmu-miR-3963	mmu-miR-453	mmu-miR-466l-3p	mmu-miR-466q	mmu-miR-494	mmu-miR-495	mmu-miR-496	mmu-miR-5098	mmu-miR-5120	mmu-miR-5127	mmu-miR-540-3p
Blk	mmu-miR-124	mmu-miR-149	mmu-miR-15a	mmu-miR-15b	mmu-miR-16	mmu-miR-181a	mmu-miR-181b	mmu-miR-181c	mmu-miR-181d	mmu-miR-1843b-5p	mmu-miR-1906	mmu-miR-1907	mmu-miR-1943	mmu-miR-195	mmu-miR-28b	mmu-miR-28c	mmu-miR-3066	mmu-miR-3071	mmu-miR-3076-3p	mmu-miR-3083	mmu-miR-3104-5p	mmu-miR-3113	mmu-miR-322	mmu-miR-326	mmu-miR-330	mmu-miR-3475	mmu-miR-362-5p	mmu-miR-380-5p	mmu-miR-466h-5p	mmu-miR-466j	mmu-miR-466m-5p	mmu-miR-471-3p	mmu-miR-497	mmu-miR-540-3p	mmu-miR-544-3p	mmu-miR-669m-5p	mmu-miR-670
Blm	mmu-miR-146a	mmu-miR-146b	mmu-miR-222	mmu-miR-29a	mmu-miR-29b	mmu-miR-29c	mmu-miR-3080-3p	mmu-miR-3095-5p	mmu-miR-342-5p	mmu-miR-3474	mmu-miR-540-3p	mmu-miR-693-3p	mmu-miR-706
Cxcr5	mmu-miR-1224	mmu-miR-150	mmu-miR-1895	mmu-miR-1896	mmu-miR-1904	mmu-miR-192	mmu-miR-1948	mmu-miR-1953	mmu-miR-1955-3p	mmu-miR-215	mmu-miR-298	mmu-miR-3074-5p	mmu-miR-3083	mmu-miR-3095-5p	mmu-miR-3097-5p	mmu-miR-3106	mmu-miR-3110	mmu-miR-320	mmu-miR-327	mmu-miR-370	mmu-miR-3961	mmu-miR-3969	mmu-miR-3971	mmu-miR-450b-3p	mmu-miR-452-3p	mmu-miR-493	mmu-miR-494	mmu-miR-5099	mmu-miR-511-5p	mmu-miR-5125	mmu-miR-547	mmu-miR-693-3p	mmu-miR-718	mmu-miR-741	mmu-miR-763	mmu-miR-770-3p
Bmi1	mmu-miR-1187	mmu-miR-1192	mmu-miR-1194	mmu-miR-125b-2-3p	mmu-miR-1264-3p	mmu-miR-128	mmu-miR-132	mmu-miR-138	mmu-miR-182	mmu-miR-186	mmu-miR-1912	mmu-miR-1948	mmu-miR-1949	mmu-miR-1954	mmu-miR-200b	mmu-miR-200c	mmu-miR-212-3p	mmu-miR-218	mmu-miR-224	mmu-miR-26a	mmu-miR-26b	mmu-miR-27a	mmu-miR-27b	mmu-miR-290-3p	mmu-miR-291a-5p	mmu-miR-291b-5p	mmu-miR-292-3p	mmu-miR-300	mmu-miR-3060	mmu-miR-3062	mmu-miR-3073-5p	mmu-miR-3078	mmu-miR-3084	mmu-miR-3086-5p	mmu-miR-3096-5p	mmu-miR-3098-5p	mmu-miR-3105-3p	mmu-miR-320	mmu-miR-325	mmu-miR-335-3p	mmu-miR-340-5p	mmu-miR-425	mmu-miR-429	mmu-miR-448-5p	mmu-miR-465a-3p	mmu-miR-465b-3p	mmu-miR-465c-3p	mmu-miR-466a-5p	mmu-miR-466e-5p
Bmp1	mmu-miR-1251	mmu-miR-141	mmu-miR-1935	mmu-miR-194	mmu-miR-1964-5p	mmu-miR-1970	mmu-miR-200a	mmu-miR-296-5p	mmu-miR-298	mmu-miR-3061-5p	mmu-miR-3073-5p	mmu-miR-3075	mmu-miR-3083	mmu-miR-339-5p	mmu-miR-342-5p	mmu-miR-3473b	mmu-miR-466f-3p	mmu-miR-5107	mmu-miR-5114	mmu-miR-5124	mmu-miR-5125	mmu-miR-667	mmu-miR-671-3p	mmu-miR-677	mmu-miR-770-3p
Bmp10	mmu-miR-1963
Bmp15	mmu-miR-1186	mmu-miR-1966	mmu-miR-224	mmu-miR-28	mmu-miR-28b	mmu-miR-28c	mmu-miR-291a-5p	mmu-miR-291b-5p	mmu-miR-297b-3p	mmu-miR-3078	mmu-miR-3088	mmu-miR-3092	mmu-miR-3104-5p	mmu-miR-324-3p	mmu-miR-338-5p	mmu-miR-342-3p	mmu-miR-342-5p	mmu-miR-377	mmu-miR-384-3p	mmu-miR-450b-3p	mmu-miR-466a-3p	mmu-miR-466d-3p	mmu-miR-466e-3p	mmu-miR-466m-3p	mmu-miR-466o-3p	mmu-miR-467g	mmu-miR-494	mmu-miR-5108	mmu-miR-5123	mmu-miR-582-3p	mmu-miR-677	mmu-miR-693-3p	mmu-miR-694	mmu-miR-708	mmu-miR-741	mmu-miR-760-5p	mmu-miR-762	mmu-miR-871-5p	mmu-miR-883b-5p
Bmp2	mmu-miR-106a	mmu-miR-106b	mmu-miR-1186	mmu-miR-1186b	mmu-miR-1190	mmu-miR-1264-3p	mmu-miR-140	mmu-miR-142-5p	mmu-miR-17	mmu-miR-186	mmu-miR-188-5p	mmu-miR-1892	mmu-miR-1896	mmu-miR-1904	mmu-miR-1934	mmu-miR-1953	mmu-miR-1964-5p	mmu-miR-203	mmu-miR-20a	mmu-miR-20b	mmu-miR-2136	mmu-miR-2183	mmu-miR-27a	mmu-miR-27b	mmu-miR-3057-5p	mmu-miR-3072	mmu-miR-3100-5p	mmu-miR-3105-3p	mmu-miR-331-3p	mmu-miR-344g-5p	mmu-miR-345-5p	mmu-miR-374	mmu-miR-376a	mmu-miR-378b	mmu-miR-381	mmu-miR-434-3p	mmu-miR-450b-3p	mmu-miR-466f-3p	mmu-miR-466i-3p	mmu-miR-466l-3p	mmu-miR-501-5p	mmu-miR-5097	mmu-miR-5116	mmu-miR-5128	mmu-miR-539-3p	mmu-miR-539-5p	mmu-miR-666-3p	mmu-miR-669f-3p	mmu-miR-684
Bmp4	mmu-miR-1898	mmu-miR-296-3p	mmu-miR-3071	mmu-miR-3100-5p	mmu-miR-340-5p	mmu-miR-378	mmu-miR-380-3p	mmu-miR-380-5p	mmu-miR-466d-5p	mmu-miR-466f	mmu-miR-466f-5p	mmu-miR-466i-5p	mmu-miR-466k	mmu-miR-466l-3p	mmu-miR-466l-5p	mmu-miR-511-3p	mmu-miR-5125	mmu-miR-669n	mmu-miR-804
Bmp5	mmu-miR-130a	mmu-miR-130b	mmu-miR-143	mmu-miR-1941-3p	mmu-miR-203	mmu-miR-297b-3p	mmu-miR-301a	mmu-miR-301b	mmu-miR-3060	mmu-miR-3066	mmu-miR-3074-1-3p	mmu-miR-3090	mmu-miR-3102-3p.2	mmu-miR-331-3p	mmu-miR-361	mmu-miR-376c	mmu-miR-380-5p	mmu-miR-3964	mmu-miR-3971	mmu-miR-450b-3p	mmu-miR-466a-3p	mmu-miR-466d-3p	mmu-miR-466e-3p	mmu-miR-466l-3p	mmu-miR-466n-3p	mmu-miR-467g	mmu-miR-590-3p	mmu-miR-664	mmu-miR-669b	mmu-miR-669f-3p	mmu-miR-669m-3p	mmu-miR-721	mmu-miR-741
Bmp6	mmu-miR-124	mmu-miR-1264-5p	mmu-miR-129-1-3p	mmu-miR-129-2-3p	mmu-miR-139-5p	mmu-miR-1894-5p	mmu-miR-1928	mmu-miR-1930	mmu-miR-1942	mmu-miR-1943	mmu-miR-1953	mmu-miR-1970	mmu-miR-221	mmu-miR-3107	mmu-miR-329	mmu-miR-342-3p	mmu-miR-342-5p	mmu-miR-3474	mmu-miR-362-3p	mmu-miR-370	mmu-miR-375	mmu-miR-411	mmu-miR-486	mmu-miR-5110	mmu-miR-5126	mmu-miR-712	mmu-miR-883a-3p	mmu-miR-883b-3p
Bmp7	mmu-miR-1190	mmu-miR-1298	mmu-miR-1904	mmu-miR-1968	mmu-miR-3069-3p	mmu-miR-3074-5p	mmu-miR-3095-3p	mmu-miR-3098-3p	mmu-miR-3100-3p	mmu-miR-3105-3p	mmu-miR-3113	mmu-miR-339-3p	mmu-miR-34a	mmu-miR-34b-5p	mmu-miR-34c	mmu-miR-449a	mmu-miR-449b	mmu-miR-449c	mmu-miR-5106	mmu-miR-542-3p	mmu-miR-666-3p	mmu-miR-758	mmu-miR-873
Bmp8a	mmu-miR-1186b	mmu-miR-1198-3p	mmu-miR-149	mmu-miR-1953	mmu-miR-1960	mmu-miR-196a	mmu-miR-196b	mmu-miR-297a	mmu-miR-3070b-5p	mmu-miR-3074-5p	mmu-miR-3079-5p	mmu-miR-3087	mmu-miR-3096-5p	mmu-miR-3096b-5p	mmu-miR-326	mmu-miR-33	mmu-miR-330	mmu-miR-339-5p	mmu-miR-344g-3p	mmu-miR-376c	mmu-miR-466h-5p	mmu-miR-466j	mmu-miR-466m-5p	mmu-miR-466n-5p	mmu-miR-467e	mmu-miR-467h	mmu-miR-484	mmu-miR-500	mmu-miR-501-3p	mmu-miR-5046	mmu-miR-5104	mmu-miR-5113	mmu-miR-5114	mmu-miR-669m-5p	mmu-miR-692	mmu-miR-744	mmu-miR-760-3p	mmu-miR-770-3p	mmu-miR-878-5p
Bmp8b	mmu-miR-105	mmu-miR-10a	mmu-miR-10b	mmu-miR-125b-2-3p	mmu-miR-1264-5p	mmu-miR-134	mmu-miR-182	mmu-miR-1892	mmu-miR-1906	mmu-miR-1930	mmu-miR-1943	mmu-miR-208a-5p	mmu-miR-212-5p	mmu-miR-3057-5p	mmu-miR-3064-5p	mmu-miR-3070b-5p	mmu-miR-3074-5p	mmu-miR-3085-3p	mmu-miR-3086-5p	mmu-miR-3090	mmu-miR-3093-3p	mmu-miR-3093-5p	mmu-miR-3094	mmu-miR-3096-5p	mmu-miR-3109	mmu-miR-324-3p	mmu-miR-329	mmu-miR-338-3p	mmu-miR-344g-5p	mmu-miR-3471	mmu-miR-3473d	mmu-miR-3475	mmu-miR-362-3p	mmu-miR-365	mmu-miR-378b	mmu-miR-423-5p	mmu-miR-466h-5p	mmu-miR-466j	mmu-miR-466m-5p	mmu-miR-505-5p	mmu-miR-5101	mmu-miR-5107	mmu-miR-5116	mmu-miR-5133	mmu-miR-666-3p	mmu-miR-669m-5p	mmu-miR-674	mmu-miR-679-5p	mmu-miR-683
Gdf2	mmu-miR-1199	mmu-miR-122	mmu-miR-125a-5p	mmu-miR-125b-5p	mmu-miR-136	mmu-miR-1843-3p	mmu-miR-1904	mmu-miR-1933-3p	mmu-miR-1942	mmu-miR-1948	mmu-miR-1982.1	mmu-miR-1983	mmu-miR-224	mmu-miR-3057-3p	mmu-miR-3057-5p	mmu-miR-3074-5p	mmu-miR-3093-3p	mmu-miR-3110	mmu-miR-324-3p	mmu-miR-342-3p	mmu-miR-343	mmu-miR-34a	mmu-miR-34b-5p	mmu-miR-34c	mmu-miR-351	mmu-miR-3963	mmu-miR-3971	mmu-miR-412-3p	mmu-miR-449a	mmu-miR-449b	mmu-miR-449c	mmu-miR-484	mmu-miR-494	mmu-miR-5098	mmu-miR-5120	mmu-miR-5125	mmu-miR-5130	mmu-miR-541	mmu-miR-666-3p	mmu-miR-669n	mmu-miR-712	mmu-miR-763	mmu-miR-878-5p
Bmpr1a	mmu-miR-124	mmu-miR-125b-2-3p	mmu-miR-129-5p	mmu-miR-135a	mmu-miR-135b	mmu-miR-139-5p	mmu-miR-144	mmu-miR-154	mmu-miR-15a	mmu-miR-15b	mmu-miR-16	mmu-miR-186	mmu-miR-1906	mmu-miR-1907	mmu-miR-1912	mmu-miR-1927	mmu-miR-1928	mmu-miR-193	mmu-miR-1931	mmu-miR-193b	mmu-miR-1942	mmu-miR-195	mmu-miR-1958	mmu-miR-201	mmu-miR-217	mmu-miR-221	mmu-miR-222	mmu-miR-27a	mmu-miR-27b	mmu-miR-29a	mmu-miR-29b	mmu-miR-29c	mmu-miR-3069-3p	mmu-miR-3095-3p	mmu-miR-3098-3p	mmu-miR-320	mmu-miR-322	mmu-miR-338-5p	mmu-miR-340-5p	mmu-miR-343	mmu-miR-363-5p	mmu-miR-381	mmu-miR-3963	mmu-miR-448-3p	mmu-miR-448-5p	mmu-miR-467f	mmu-miR-488	mmu-miR-494	mmu-miR-497
Bmpr1b	mmu-miR-101a	mmu-miR-101b	mmu-miR-1192	mmu-miR-1194	mmu-miR-124	mmu-miR-125b-2-3p	mmu-miR-130a	mmu-miR-132	mmu-miR-138	mmu-miR-144	mmu-miR-1929	mmu-miR-194	mmu-miR-205	mmu-miR-212-3p	mmu-miR-223	mmu-miR-301a	mmu-miR-301b	mmu-miR-3062	mmu-miR-3064-5p	mmu-miR-3069-3p	mmu-miR-3076-5p	mmu-miR-3079-5p	mmu-miR-3085-3p	mmu-miR-3092	mmu-miR-3094	mmu-miR-3108	mmu-miR-325	mmu-miR-338-3p	mmu-miR-338-5p	mmu-miR-343	mmu-miR-345-3p	mmu-miR-346	mmu-miR-3470b	mmu-miR-375	mmu-miR-381	mmu-miR-3965	mmu-miR-425	mmu-miR-466f-3p	mmu-miR-466i-3p	mmu-miR-466l-3p	mmu-miR-466q	mmu-miR-467f	mmu-miR-489	mmu-miR-490-5p	mmu-miR-495	mmu-miR-496	mmu-miR-5101	mmu-miR-511-5p	mmu-miR-539-3p
Bmpr2	mmu-miR-106a	mmu-miR-106b	mmu-miR-129-5p	mmu-miR-130a	mmu-miR-130b	mmu-miR-153	mmu-miR-17	mmu-miR-1904	mmu-miR-1950	mmu-miR-19a	mmu-miR-19b	mmu-miR-20a	mmu-miR-20b	mmu-miR-291b-3p	mmu-miR-301a	mmu-miR-301b	mmu-miR-342-5p	mmu-miR-344d	mmu-miR-344e	mmu-miR-410	mmu-miR-5102	mmu-miR-544-3p	mmu-miR-666-3p	mmu-miR-669a-3-3p	mmu-miR-669a-3p	mmu-miR-669o-3p	mmu-miR-671-5p	mmu-miR-686	mmu-miR-694	mmu-miR-721	mmu-miR-880	mmu-miR-93
Bmx	mmu-miR-101a	mmu-miR-101b	mmu-miR-1193-5p	mmu-miR-1264-5p	mmu-miR-15a	mmu-miR-15b	mmu-miR-16	mmu-miR-1839-3p	mmu-miR-1904	mmu-miR-1907	mmu-miR-192	mmu-miR-1928	mmu-miR-1930	mmu-miR-195	mmu-miR-215	mmu-miR-219-3p	mmu-miR-221	mmu-miR-222	mmu-miR-3061-3p	mmu-miR-3065	mmu-miR-3067	mmu-miR-3075	mmu-miR-3089-5p	mmu-miR-3098-3p	mmu-miR-322	mmu-miR-33	mmu-miR-344d	mmu-miR-344e	mmu-miR-344g-3p	mmu-miR-3470b	mmu-miR-375	mmu-miR-376b	mmu-miR-379	mmu-miR-382	mmu-miR-384-3p	mmu-miR-410	mmu-miR-466f-3p	mmu-miR-466n-3p	mmu-miR-467f	mmu-miR-470	mmu-miR-497	mmu-miR-501-5p	mmu-miR-5108	mmu-miR-547	mmu-miR-875-3p	mmu-miR-883a-5p
Bnc1	mmu-miR-1251	mmu-miR-128	mmu-miR-129-1-3p	mmu-miR-129-2-3p	mmu-miR-132	mmu-miR-153	mmu-miR-183	mmu-miR-1843b-5p	mmu-miR-1892	mmu-miR-1897-5p	mmu-miR-208a-5p	mmu-miR-212-3p	mmu-miR-3059	mmu-miR-3075	mmu-miR-3092	mmu-miR-3096b-3p	mmu-miR-30a	mmu-miR-30b	mmu-miR-30c	mmu-miR-30d	mmu-miR-30e	mmu-miR-3112	mmu-miR-320	mmu-miR-345-3p	mmu-miR-3475	mmu-miR-370	mmu-miR-376b	mmu-miR-384-3p	mmu-miR-384-5p	mmu-miR-423-3p	mmu-miR-450b-3p	mmu-miR-455	mmu-miR-466l-3p	mmu-miR-470	mmu-miR-499	mmu-miR-509-5p	mmu-miR-5120	mmu-miR-5133	mmu-miR-539-5p	mmu-miR-544-5p	mmu-miR-546	mmu-miR-669e	mmu-miR-683	mmu-miR-684	mmu-miR-691	mmu-miR-694	mmu-miR-710	mmu-miR-764-3p	mmu-miR-802
Bnip2	mmu-miR-106a	mmu-miR-106b	mmu-miR-1190	mmu-miR-1191	mmu-miR-130b	mmu-miR-132	mmu-miR-142-5p	mmu-miR-17	mmu-miR-1843b-5p	mmu-miR-1940	mmu-miR-1946b	mmu-miR-1968	mmu-miR-203	mmu-miR-208a-3p	mmu-miR-208b	mmu-miR-20a	mmu-miR-20b	mmu-miR-212-3p	mmu-miR-23a	mmu-miR-23b	mmu-miR-26a	mmu-miR-26b	mmu-miR-292-3p	mmu-miR-3069-3p	mmu-miR-3072	mmu-miR-3082-3p	mmu-miR-3095-3p	mmu-miR-3095-5p	mmu-miR-338-5p	mmu-miR-340-5p	mmu-miR-344b	mmu-miR-3473b	mmu-miR-377	mmu-miR-409-3p	mmu-miR-432	mmu-miR-466g	mmu-miR-466i-3p	mmu-miR-466l-3p	mmu-miR-467a	mmu-miR-493	mmu-miR-504	mmu-miR-551b	mmu-miR-664	mmu-miR-669f-3p	mmu-miR-707	mmu-miR-762	mmu-miR-93
Bnip3	mmu-miR-1190	mmu-miR-1264-3p	mmu-miR-130a	mmu-miR-130b	mmu-miR-182	mmu-miR-1892	mmu-miR-1904	mmu-miR-1912	mmu-miR-1928	mmu-miR-201	mmu-miR-221	mmu-miR-222	mmu-miR-301a	mmu-miR-301b	mmu-miR-331-5p	mmu-miR-335-3p	mmu-miR-411	mmu-miR-466g	mmu-miR-467e	mmu-miR-467h	mmu-miR-471-3p	mmu-miR-488	mmu-miR-5112	mmu-miR-668	mmu-miR-673-5p	mmu-miR-697	mmu-miR-717	mmu-miR-721	mmu-miR-759	mmu-miR-873	mmu-miR-878-3p	mmu-miR-881
Bnip3l	mmu-miR-1186	mmu-miR-1195	mmu-miR-1197	mmu-miR-129-1-3p	mmu-miR-129-2-3p	mmu-miR-133a	mmu-miR-133b	mmu-miR-136	mmu-miR-138	mmu-miR-149	mmu-miR-183	mmu-miR-1897-5p	mmu-miR-1904	mmu-miR-1964-5p	mmu-miR-200b	mmu-miR-200c	mmu-miR-208a-5p	mmu-miR-216b	mmu-miR-293	mmu-miR-296-3p	mmu-miR-3057-5p	mmu-miR-3059	mmu-miR-3064-3p	mmu-miR-3071	mmu-miR-3082-5p	mmu-miR-3087	mmu-miR-3088	mmu-miR-3098-3p	mmu-miR-30a	mmu-miR-30b	mmu-miR-30c	mmu-miR-30d	mmu-miR-30e	mmu-miR-3102-3p.2	mmu-miR-3108	mmu-miR-335-3p	mmu-miR-346	mmu-miR-3470b	mmu-miR-365	mmu-miR-384-5p	mmu-miR-409-3p	mmu-miR-429	mmu-miR-431	mmu-miR-453	mmu-miR-5097	mmu-miR-5098	mmu-miR-5118	mmu-miR-5125	mmu-miR-5128
Smyd1	mmu-miR-106a	mmu-miR-106b	mmu-miR-1187	mmu-miR-1188	mmu-miR-1197	mmu-miR-132	mmu-miR-139-3p	mmu-miR-146a	mmu-miR-146b	mmu-miR-17	mmu-miR-1892	mmu-miR-1894-3p	mmu-miR-1898	mmu-miR-1938	mmu-miR-1940	mmu-miR-1941-5p	mmu-miR-1948	mmu-miR-1960	mmu-miR-203	mmu-miR-20a	mmu-miR-20b	mmu-miR-212-3p	mmu-miR-291a-3p	mmu-miR-294	mmu-miR-295	mmu-miR-298	mmu-miR-302a	mmu-miR-302b	mmu-miR-302c	mmu-miR-302d	mmu-miR-3058	mmu-miR-3068	mmu-miR-3078	mmu-miR-3082-5p	mmu-miR-3089-3p	mmu-miR-3098-3p	mmu-miR-329	mmu-miR-343	mmu-miR-344c	mmu-miR-344f-5p	mmu-miR-3470b	mmu-miR-3473d	mmu-miR-3474	mmu-miR-362-3p	mmu-miR-376a	mmu-miR-433	mmu-miR-434-3p	mmu-miR-466a-5p	mmu-miR-466e-5p
Bop1	mmu-miR-1306-5p	mmu-miR-142-3p	mmu-miR-1962	mmu-miR-1964-5p	mmu-miR-3078	mmu-miR-3083	mmu-miR-3102-5p.2	mmu-miR-3475	mmu-miR-485	mmu-miR-5102	mmu-miR-742	mmu-miR-7a	mmu-miR-7b
Bst1	mmu-miR-10a	mmu-miR-10b	mmu-miR-1192	mmu-miR-125a-3p	mmu-miR-146a	mmu-miR-146b	mmu-miR-181a	mmu-miR-181b	mmu-miR-181c	mmu-miR-181d	mmu-miR-1905	mmu-miR-1960	mmu-miR-1a	mmu-miR-202-5p	mmu-miR-203	mmu-miR-206	mmu-miR-207	mmu-miR-296-3p	mmu-miR-302c	mmu-miR-3061-3p	mmu-miR-3074-5p	mmu-miR-3076-3p	mmu-miR-3088	mmu-miR-3100-3p	mmu-miR-3101	mmu-miR-344g-5p	mmu-miR-3572	mmu-miR-370	mmu-miR-466l-5p	mmu-miR-466n-5p	mmu-miR-466q	mmu-miR-491	mmu-miR-495	mmu-miR-5101	mmu-miR-5121	mmu-miR-5129	mmu-miR-542-3p	mmu-miR-544-3p	mmu-miR-664	mmu-miR-669a-3-3p	mmu-miR-669a-3p	mmu-miR-669h-3p	mmu-miR-669k	mmu-miR-669o-3p	mmu-miR-675-3p	mmu-miR-692	mmu-miR-698	mmu-miR-804	mmu-miR-871-5p
Bpgm	mmu-miR-1187	mmu-miR-125a-3p	mmu-miR-1943	mmu-miR-3064-3p	mmu-miR-3064-5p	mmu-miR-3085-3p	mmu-miR-3113	mmu-miR-346	mmu-miR-381	mmu-miR-3969	mmu-miR-466a-5p	mmu-miR-466e-5p	mmu-miR-466h-5p	mmu-miR-466j	mmu-miR-466m-5p	mmu-miR-466n-5p	mmu-miR-466p-5p	mmu-miR-468	mmu-miR-493	mmu-miR-5104	mmu-miR-539-3p	mmu-miR-544-5p	mmu-miR-654-3p	mmu-miR-669m-5p	mmu-miR-675-3p	mmu-miR-682	mmu-miR-702	mmu-miR-717	mmu-miR-764-5p
Brca1	mmu-miR-1195	mmu-miR-124	mmu-miR-125a-3p	mmu-miR-132	mmu-miR-136	mmu-miR-149	mmu-miR-1839-3p	mmu-miR-1839-5p	mmu-miR-1902	mmu-miR-1933-3p	mmu-miR-1938	mmu-miR-1946b	mmu-miR-1966	mmu-miR-1b-5p	mmu-miR-205	mmu-miR-212-3p	mmu-miR-2136	mmu-miR-29a	mmu-miR-29b	mmu-miR-29c	mmu-miR-3067	mmu-miR-3074-1-3p	mmu-miR-3087	mmu-miR-3089-5p	mmu-miR-3095-5p	mmu-miR-3473c	mmu-miR-361	mmu-miR-450b-5p	mmu-miR-452-5p	mmu-miR-455	mmu-miR-466g	mmu-miR-664	mmu-miR-669n	mmu-miR-682	mmu-miR-703	mmu-miR-712	mmu-miR-713	mmu-miR-760-3p	mmu-miR-7a	mmu-miR-7b
Brca2	mmu-miR-142-3p	mmu-miR-208a-5p	mmu-miR-3102-3p.2	mmu-miR-342-3p	mmu-miR-3969	mmu-miR-568	mmu-miR-669c	mmu-miR-693-3p
Zfp36l1	mmu-miR-10a	mmu-miR-10b	mmu-miR-1187	mmu-miR-124	mmu-miR-128	mmu-miR-129-5p	mmu-miR-181a	mmu-miR-181b	mmu-miR-181c	mmu-miR-181d	mmu-miR-182	mmu-miR-1843-5p	mmu-miR-186	mmu-miR-1912	mmu-miR-1953	mmu-miR-1958	mmu-miR-1969	mmu-miR-1a	mmu-miR-204	mmu-miR-206	mmu-miR-208a-5p	mmu-miR-211	mmu-miR-27a	mmu-miR-27b	mmu-miR-297a	mmu-miR-297b-3p	mmu-miR-297b-5p	mmu-miR-297c	mmu-miR-299	mmu-miR-29a	mmu-miR-29b	mmu-miR-29c	mmu-miR-3061-5p	mmu-miR-3063	mmu-miR-3072	mmu-miR-31	mmu-miR-323-5p	mmu-miR-325	mmu-miR-335-3p	mmu-miR-3473c	mmu-miR-377	mmu-miR-3970	mmu-miR-409-3p	mmu-miR-450b-5p	mmu-miR-455	mmu-miR-466a-3p	mmu-miR-466a-5p	mmu-miR-466b-3p	mmu-miR-466c-3p
Zfp36l2	mmu-miR-101a	mmu-miR-101b	mmu-miR-1195	mmu-miR-124	mmu-miR-1247	mmu-miR-1264-3p	mmu-miR-1306-3p	mmu-miR-137	mmu-miR-138	mmu-miR-144	mmu-miR-181a	mmu-miR-181b	mmu-miR-181c	mmu-miR-181d	mmu-miR-186	mmu-miR-1912	mmu-miR-1928	mmu-miR-1943	mmu-miR-1957	mmu-miR-1958	mmu-miR-1b-5p	mmu-miR-216b	mmu-miR-221	mmu-miR-222	mmu-miR-27a	mmu-miR-27b	mmu-miR-290-5p	mmu-miR-298	mmu-miR-3071	mmu-miR-3072	mmu-miR-3074-5p	mmu-miR-3084	mmu-miR-30a	mmu-miR-30d	mmu-miR-30e	mmu-miR-3102-5p.2	mmu-miR-3113	mmu-miR-320	mmu-miR-325	mmu-miR-335-3p	mmu-miR-3473d	mmu-miR-375	mmu-miR-378	mmu-miR-378b	mmu-miR-380-5p	mmu-miR-384-5p	mmu-miR-3971	mmu-miR-466b-3p	mmu-miR-466c-3p
Brs3	mmu-miR-1192	mmu-miR-128	mmu-miR-139-3p	mmu-miR-1903	mmu-miR-1932	mmu-miR-1938	mmu-miR-194	mmu-miR-199a-5p	mmu-miR-27a	mmu-miR-27b	mmu-miR-3063	mmu-miR-3078	mmu-miR-3079-5p	mmu-miR-3093-5p	mmu-miR-3096b-3p	mmu-miR-3102	mmu-miR-3103	mmu-miR-320	mmu-miR-335-3p	mmu-miR-338-5p	mmu-miR-3470b	mmu-miR-374c	mmu-miR-452-5p	mmu-miR-465a-5p	mmu-miR-465b-5p	mmu-miR-465c-5p	mmu-miR-466i-3p	mmu-miR-495	mmu-miR-5102	mmu-miR-582-5p	mmu-miR-654-5p	mmu-miR-669i	mmu-miR-669j	mmu-miR-669n	mmu-miR-684	mmu-miR-686	mmu-miR-692	mmu-miR-693-5p	mmu-miR-703	mmu-miR-714	mmu-miR-741	mmu-miR-875-3p
Birc6	mmu-miR-105	mmu-miR-1186b	mmu-miR-129-1-3p	mmu-miR-129-2-3p	mmu-miR-139-5p	mmu-miR-140	mmu-miR-181a	mmu-miR-181b	mmu-miR-181c	mmu-miR-181d	mmu-miR-1905	mmu-miR-1929	mmu-miR-1941-3p	mmu-miR-1950	mmu-miR-1956	mmu-miR-196a	mmu-miR-196b	mmu-miR-1b-5p	mmu-miR-204	mmu-miR-211	mmu-miR-218	mmu-miR-219-3p	mmu-miR-291a-5p	mmu-miR-291b-3p	mmu-miR-291b-5p	mmu-miR-3067	mmu-miR-3074-2-3p	mmu-miR-3090	mmu-miR-3095-5p	mmu-miR-3097-5p	mmu-miR-3101	mmu-miR-3103	mmu-miR-337-3p	mmu-miR-342-3p	mmu-miR-3470b	mmu-miR-3472	mmu-miR-367	mmu-miR-381	mmu-miR-384-3p	mmu-miR-3964	mmu-miR-423-5p	mmu-miR-448-5p	mmu-miR-466b-3p	mmu-miR-466c-3p	mmu-miR-466f-3p	mmu-miR-466l-3p	mmu-miR-466m-3p	mmu-miR-466o-3p	mmu-miR-466p-3p
Chic1	mmu-miR-103	mmu-miR-106a	mmu-miR-106b	mmu-miR-107	mmu-miR-1186b	mmu-miR-1195	mmu-miR-1197	mmu-miR-124	mmu-miR-1298	mmu-miR-130a	mmu-miR-130b	mmu-miR-136	mmu-miR-146a	mmu-miR-146b	mmu-miR-15a	mmu-miR-15b	mmu-miR-16	mmu-miR-17	mmu-miR-181a	mmu-miR-181b	mmu-miR-181c	mmu-miR-181d	mmu-miR-182	mmu-miR-186	mmu-miR-1906	mmu-miR-1907	mmu-miR-1928	mmu-miR-195	mmu-miR-1953	mmu-miR-1958	mmu-miR-1960	mmu-miR-1962	mmu-miR-19a	mmu-miR-19b	mmu-miR-201	mmu-miR-20a	mmu-miR-20b	mmu-miR-21	mmu-miR-212-5p	mmu-miR-2136	mmu-miR-219-3p	mmu-miR-221	mmu-miR-222	mmu-miR-26a	mmu-miR-26b	mmu-miR-291a-5p	mmu-miR-291b-5p	mmu-miR-301a	mmu-miR-301b
Bsg	mmu-miR-153	mmu-miR-1843b-5p	mmu-miR-193	mmu-miR-1938	mmu-miR-193b	mmu-miR-219-5p	mmu-miR-3071	mmu-miR-3076-5p	mmu-miR-344g-3p	mmu-miR-346	mmu-miR-686	mmu-miR-760-3p
Bsn	mmu-miR-125b-2-3p	mmu-miR-129-1-3p	mmu-miR-129-2-3p	mmu-miR-144	mmu-miR-150	mmu-miR-1940	mmu-miR-1943	mmu-miR-1962	mmu-miR-1a	mmu-miR-202-3p	mmu-miR-206	mmu-miR-2139	mmu-miR-219-5p	mmu-miR-25	mmu-miR-27a	mmu-miR-27b	mmu-miR-296-5p	mmu-miR-3063	mmu-miR-3067	mmu-miR-3069-3p	mmu-miR-3074-1-3p	mmu-miR-3074-2-3p	mmu-miR-3076-3p	mmu-miR-3076-5p	mmu-miR-3077	mmu-miR-3083	mmu-miR-3088	mmu-miR-3090	mmu-miR-3095-3p	mmu-miR-30a	mmu-miR-30b	mmu-miR-30c	mmu-miR-30d	mmu-miR-30e	mmu-miR-32	mmu-miR-338-3p	mmu-miR-342-3p	mmu-miR-342-5p	mmu-miR-350	mmu-miR-363-3p	mmu-miR-367	mmu-miR-378	mmu-miR-380-5p	mmu-miR-384-5p	mmu-miR-3970	mmu-miR-466b-3p	mmu-miR-466c-3p	mmu-miR-466i-3p	mmu-miR-466m-3p
Btc	mmu-miR-101a	mmu-miR-101b	mmu-miR-1186b	mmu-miR-1224	mmu-miR-132	mmu-miR-149	mmu-miR-154	mmu-miR-155	mmu-miR-181a	mmu-miR-181b	mmu-miR-181c	mmu-miR-181d	mmu-miR-1839-3p	mmu-miR-185	mmu-miR-1904	mmu-miR-1951	mmu-miR-1967	mmu-miR-1971	mmu-miR-1981	mmu-miR-1983	mmu-miR-212-3p	mmu-miR-223	mmu-miR-224	mmu-miR-3060	mmu-miR-3074-5p	mmu-miR-3093-3p	mmu-miR-3105-3p	mmu-miR-3108	mmu-miR-3113	mmu-miR-338-5p	mmu-miR-344f-5p	mmu-miR-346	mmu-miR-3470a	mmu-miR-3473	mmu-miR-3474	mmu-miR-350	mmu-miR-369-3p	mmu-miR-374c	mmu-miR-380-3p	mmu-miR-409-5p	mmu-miR-412-3p	mmu-miR-448-3p	mmu-miR-470	mmu-miR-5098	mmu-miR-5101	mmu-miR-5114	mmu-miR-5121	mmu-miR-543	mmu-miR-654-3p
Klf5	mmu-miR-1901	mmu-miR-1935
Btg1	mmu-miR-101c	mmu-miR-105	mmu-miR-1198-3p	mmu-miR-125a-3p	mmu-miR-130a	mmu-miR-130b	mmu-miR-145	mmu-miR-146a	mmu-miR-146b	mmu-miR-183	mmu-miR-1931	mmu-miR-1935	mmu-miR-1941-5p	mmu-miR-1953	mmu-miR-1958	mmu-miR-1964-3p	mmu-miR-19a	mmu-miR-19b	mmu-miR-208a-3p	mmu-miR-2136	mmu-miR-22	mmu-miR-26a	mmu-miR-26b	mmu-miR-27a	mmu-miR-27b	mmu-miR-290-3p	mmu-miR-291a-3p	mmu-miR-291b-3p	mmu-miR-292-3p	mmu-miR-294	mmu-miR-295	mmu-miR-29a	mmu-miR-29c	mmu-miR-301a	mmu-miR-301b	mmu-miR-302a	mmu-miR-302b	mmu-miR-302d	mmu-miR-3070a	mmu-miR-3070b-3p	mmu-miR-3075	mmu-miR-3092	mmu-miR-3095-5p	mmu-miR-3100-3p	mmu-miR-3113	mmu-miR-320	mmu-miR-340-5p	mmu-miR-350	mmu-miR-378b
Btg2	mmu-let-7a	mmu-let-7b	mmu-let-7c	mmu-let-7d	mmu-let-7e	mmu-let-7f	mmu-let-7g	mmu-let-7i	mmu-miR-125b-5p	mmu-miR-1264-3p	mmu-miR-149	mmu-miR-15a	mmu-miR-15b	mmu-miR-16	mmu-miR-186	mmu-miR-1897-5p	mmu-miR-1907	mmu-miR-1928	mmu-miR-195	mmu-miR-1961	mmu-miR-202-3p	mmu-miR-204	mmu-miR-21	mmu-miR-211	mmu-miR-212-5p	mmu-miR-219-3p	mmu-miR-221	mmu-miR-222	mmu-miR-25	mmu-miR-27a	mmu-miR-27b	mmu-miR-28b	mmu-miR-28c	mmu-miR-3059	mmu-miR-3064-5p	mmu-miR-3070b-5p	mmu-miR-3085-3p	mmu-miR-3090	mmu-miR-3093-3p	mmu-miR-3096-5p	mmu-miR-3100-3p	mmu-miR-32	mmu-miR-320	mmu-miR-322	mmu-miR-335-5p	mmu-miR-343	mmu-miR-3473c	mmu-miR-363-3p	mmu-miR-365
Btg3	mmu-miR-106a	mmu-miR-106b	mmu-miR-125b-2-3p	mmu-miR-136	mmu-miR-139-5p	mmu-miR-142-5p	mmu-miR-17	mmu-miR-18a	mmu-miR-18b	mmu-miR-208a-5p	mmu-miR-20a	mmu-miR-20b	mmu-miR-290-5p	mmu-miR-291b-3p	mmu-miR-292-5p	mmu-miR-3070a	mmu-miR-3070b-3p	mmu-miR-3074-1-3p	mmu-miR-3082-5p	mmu-miR-338-5p	mmu-miR-344d	mmu-miR-344e	mmu-miR-3473c	mmu-miR-377	mmu-miR-410	mmu-miR-448-3p	mmu-miR-466l-3p	mmu-miR-471-3p	mmu-miR-488	mmu-miR-568	mmu-miR-669i	mmu-miR-669j	mmu-miR-698	mmu-miR-710	mmu-miR-878-3p	mmu-miR-93
Btk	mmu-miR-15a	mmu-miR-15b	mmu-miR-16	mmu-miR-185	mmu-miR-1907	mmu-miR-194	mmu-miR-195	mmu-miR-1956	mmu-miR-322	mmu-miR-3473	mmu-miR-384-3p	mmu-miR-497	mmu-miR-503	mmu-miR-5108	mmu-miR-5110	mmu-miR-590-3p	mmu-miR-684	mmu-miR-882
Btn1a1	mmu-miR-1190	mmu-miR-1197	mmu-miR-1892	mmu-miR-1894-3p	mmu-miR-1928	mmu-miR-1942	mmu-miR-1943	mmu-miR-221	mmu-miR-222	mmu-miR-24	mmu-miR-290-5p	mmu-miR-291a-3p	mmu-miR-292-5p	mmu-miR-294	mmu-miR-295	mmu-miR-302a	mmu-miR-302b	mmu-miR-302c	mmu-miR-302d	mmu-miR-3065	mmu-miR-3074-5p	mmu-miR-3082-5p	mmu-miR-3084	mmu-miR-3103	mmu-miR-3106	mmu-miR-3108	mmu-miR-337-3p	mmu-miR-343	mmu-miR-344d	mmu-miR-344e	mmu-miR-344g-3p	mmu-miR-34a	mmu-miR-34b-5p	mmu-miR-34c	mmu-miR-3971	mmu-miR-410	mmu-miR-449a	mmu-miR-449b	mmu-miR-449c	mmu-miR-466i-3p	mmu-miR-466n-3p	mmu-miR-467b	mmu-miR-5113	mmu-miR-5128	mmu-miR-547	mmu-miR-672	mmu-miR-692	mmu-miR-760-3p	mmu-miR-875-3p
Btrc	mmu-miR-134	mmu-miR-149	mmu-miR-15a	mmu-miR-15b	mmu-miR-16	mmu-miR-1843b-5p	mmu-miR-1904	mmu-miR-1907	mmu-miR-193	mmu-miR-1933-5p	mmu-miR-193b	mmu-miR-1943	mmu-miR-195	mmu-miR-1952	mmu-miR-1970	mmu-miR-199a-5p	mmu-miR-200b	mmu-miR-200c	mmu-miR-212-5p	mmu-miR-217	mmu-miR-3069-5p	mmu-miR-3073-5p	mmu-miR-3075	mmu-miR-3083	mmu-miR-3094	mmu-miR-3095-3p	mmu-miR-3096-3p	mmu-miR-3105-3p	mmu-miR-322	mmu-miR-326	mmu-miR-329	mmu-miR-330	mmu-miR-3474	mmu-miR-350	mmu-miR-362-3p	mmu-miR-377	mmu-miR-3971	mmu-miR-429	mmu-miR-450b-3p	mmu-miR-466i-3p	mmu-miR-466q	mmu-miR-484	mmu-miR-491	mmu-miR-497	mmu-miR-503	mmu-miR-5102	mmu-miR-5106	mmu-miR-5114	mmu-miR-5125
Bub1	mmu-miR-1188	mmu-miR-1193-3p	mmu-miR-135a	mmu-miR-135b	mmu-miR-1942	mmu-miR-1943	mmu-miR-203	mmu-miR-297b-3p	mmu-miR-3057-5p	mmu-miR-3059	mmu-miR-3068	mmu-miR-3076-5p	mmu-miR-30a	mmu-miR-30d	mmu-miR-323-5p	mmu-miR-384-5p	mmu-miR-432	mmu-miR-465a-5p	mmu-miR-465b-5p	mmu-miR-465c-5p	mmu-miR-466a-3p	mmu-miR-466d-3p	mmu-miR-466e-3p	mmu-miR-466f-3p	mmu-miR-466m-3p	mmu-miR-466o-3p	mmu-miR-467e	mmu-miR-467g	mmu-miR-467h	mmu-miR-471-3p	mmu-miR-493	mmu-miR-496	mmu-miR-509-5p	mmu-miR-5101	mmu-miR-539-5p	mmu-miR-568	mmu-miR-664	mmu-miR-706	mmu-miR-883b-5p
Bub1b	mmu-miR-128	mmu-miR-194	mmu-miR-1962	mmu-miR-1968	mmu-miR-3064-5p	mmu-miR-3085-3p	mmu-miR-320	mmu-miR-340-5p	mmu-miR-466b-5p	mmu-miR-466c-5p	mmu-miR-466f-3p	mmu-miR-466o-5p	mmu-miR-471-3p	mmu-miR-485	mmu-miR-488	mmu-miR-673-5p	mmu-miR-703	mmu-miR-883b-5p
Bub3	mmu-miR-181a	mmu-miR-181b	mmu-miR-181c	mmu-miR-181d	mmu-miR-1896	mmu-miR-1968	mmu-miR-216b	mmu-miR-3064-5p	mmu-miR-3073-5p	mmu-miR-3078	mmu-miR-3085-3p	mmu-miR-3112	mmu-miR-3113	mmu-miR-331-3p	mmu-miR-335-5p	mmu-miR-344d	mmu-miR-344e	mmu-miR-376c	mmu-miR-3971	mmu-miR-410	mmu-miR-425	mmu-miR-489	mmu-miR-544-5p	mmu-miR-667	mmu-miR-677	mmu-miR-692	mmu-miR-706	mmu-miR-760-3p
Commd3	mmu-miR-1306-5p	mmu-miR-200b	mmu-miR-200c	mmu-miR-214	mmu-miR-3059	mmu-miR-3070a	mmu-miR-3070b-3p	mmu-miR-343	mmu-miR-429	mmu-miR-511-3p	mmu-miR-574-3p	mmu-miR-761	mmu-miR-875-3p
Tspo	mmu-miR-1982.2	mmu-miR-208a-5p	mmu-miR-3083	mmu-miR-344b	mmu-miR-3473b	mmu-miR-5133	mmu-miR-691
Serping1	mmu-miR-140	mmu-miR-320	mmu-miR-346	mmu-miR-380-5p	mmu-miR-434-3p	mmu-miR-5116	mmu-miR-654-3p	mmu-miR-741	mmu-miR-876-3p
C1qa	mmu-miR-106a	mmu-miR-106b	mmu-miR-17	mmu-miR-1966	mmu-miR-20a	mmu-miR-20b	mmu-miR-291a-3p	mmu-miR-294	mmu-miR-295	mmu-miR-302a	mmu-miR-302b	mmu-miR-302c	mmu-miR-302d	mmu-miR-3470a	mmu-miR-34a	mmu-miR-34b-5p	mmu-miR-34c	mmu-miR-449a	mmu-miR-449b	mmu-miR-449c	mmu-miR-483	mmu-miR-5107	mmu-miR-93
C1qb	mmu-miR-1943	mmu-miR-3075	mmu-miR-615-5p	mmu-miR-760-3p
C1qbp	mmu-miR-1196	mmu-miR-1199	mmu-miR-1843-5p	mmu-miR-1843b-5p	mmu-miR-1894-3p	mmu-miR-1896	mmu-miR-193	mmu-miR-193b	mmu-miR-194	mmu-miR-1966	mmu-miR-3068	mmu-miR-3082-5p	mmu-miR-3096b-5p	mmu-miR-452-3p	mmu-miR-686
C1qc	mmu-miR-1306-5p	mmu-miR-1940	mmu-miR-3083	mmu-miR-3108	mmu-miR-344	mmu-miR-344c	mmu-miR-3475	mmu-miR-3964	mmu-miR-5117	mmu-miR-671-5p	mmu-miR-706	mmu-miR-873
C2	mmu-miR-1953	mmu-miR-202-3p	mmu-miR-326	mmu-miR-330	mmu-miR-574-3p	mmu-miR-665	mmu-miR-677	mmu-miR-686	mmu-miR-743b-5p
Ciita	mmu-miR-1199	mmu-miR-122	mmu-miR-182	mmu-miR-1906	mmu-miR-1912	mmu-miR-192	mmu-miR-1950	mmu-miR-1955-5p	mmu-miR-1956	mmu-miR-1960	mmu-miR-1968	mmu-miR-1970	mmu-miR-214	mmu-miR-215	mmu-miR-2861	mmu-miR-3057-3p	mmu-miR-3080-3p	mmu-miR-3082-5p	mmu-miR-3091-3p	mmu-miR-3098-5p	mmu-miR-3105-5p	mmu-miR-3110	mmu-miR-320	mmu-miR-326	mmu-miR-330	mmu-miR-338-3p	mmu-miR-339-5p	mmu-miR-370	mmu-miR-3966	mmu-miR-3969	mmu-miR-432	mmu-miR-467e	mmu-miR-467h	mmu-miR-505-5p	mmu-miR-5124	mmu-miR-5133	mmu-miR-532-3p	mmu-miR-669b	mmu-miR-677	mmu-miR-741	mmu-miR-761	mmu-miR-763	mmu-miR-96
C3	mmu-miR-3083	mmu-miR-762	mmu-miR-877
C3ar1	mmu-miR-1199	mmu-miR-141	mmu-miR-146a	mmu-miR-146b	mmu-miR-153	mmu-miR-183	mmu-miR-186	mmu-miR-1896	mmu-miR-1905	mmu-miR-1941-3p	mmu-miR-1958	mmu-miR-1983	mmu-miR-200a	mmu-miR-200b	mmu-miR-200c	mmu-miR-25	mmu-miR-3058	mmu-miR-3066	mmu-miR-3069-3p	mmu-miR-3073-3p	mmu-miR-3090	mmu-miR-30a	mmu-miR-30d	mmu-miR-30e	mmu-miR-3105-3p	mmu-miR-3109	mmu-miR-32	mmu-miR-342-5p	mmu-miR-363-3p	mmu-miR-367	mmu-miR-376b	mmu-miR-384-5p	mmu-miR-3971	mmu-miR-412-3p	mmu-miR-429	mmu-miR-466i-3p	mmu-miR-466j	mmu-miR-466l-3p	mmu-miR-466m-5p	mmu-miR-466n-5p	mmu-miR-511-3p	mmu-miR-5117	mmu-miR-568	mmu-miR-582-5p	mmu-miR-665	mmu-miR-669m-5p	mmu-miR-682	mmu-miR-764-5p	mmu-miR-875-3p
C4b	mmu-miR-10a	mmu-miR-10b	mmu-miR-125a-5p	mmu-miR-125b-5p	mmu-miR-208a-5p	mmu-miR-351	mmu-miR-5112
C4bp	mmu-miR-181a	mmu-miR-181b	mmu-miR-181c	mmu-miR-181d	mmu-miR-3085-5p	mmu-miR-3086-3p	mmu-miR-33	mmu-miR-335-5p	mmu-miR-338-3p	mmu-miR-376b	mmu-miR-377	mmu-miR-669a-3-3p	mmu-miR-669a-3p	mmu-miR-669o-3p	mmu-miR-693-5p	mmu-miR-742	mmu-miR-871-5p	mmu-miR-883a-3p	mmu-miR-883b-3p
C5ar1	mmu-miR-153	mmu-miR-181a	mmu-miR-181b	mmu-miR-181d	mmu-miR-188-3p	mmu-miR-1897-5p	mmu-miR-1941-5p	mmu-miR-1943	mmu-miR-1967	mmu-miR-207	mmu-miR-214	mmu-miR-216a	mmu-miR-23a	mmu-miR-23b	mmu-miR-26a	mmu-miR-26b	mmu-miR-291a-5p	mmu-miR-291b-5p	mmu-miR-3061-3p	mmu-miR-3066	mmu-miR-3070b-5p	mmu-miR-3078	mmu-miR-3083	mmu-miR-3088	mmu-miR-3090	mmu-miR-3097-3p	mmu-miR-3099	mmu-miR-3110	mmu-miR-3112	mmu-miR-331-3p	mmu-miR-343	mmu-miR-344f-3p	mmu-miR-3473b	mmu-miR-3475	mmu-miR-376c	mmu-miR-3966	mmu-miR-421	mmu-miR-453	mmu-miR-466q	mmu-miR-5102	mmu-miR-5110	mmu-miR-5120	mmu-miR-532-3p	mmu-miR-669o-5p	mmu-miR-691	mmu-miR-709	mmu-miR-761	mmu-miR-762
C6	mmu-miR-1191	mmu-miR-1894-3p	mmu-miR-1902	mmu-miR-1933-5p	mmu-miR-1953	mmu-miR-3071	mmu-miR-3100-5p	mmu-miR-340-5p	mmu-miR-344g-5p	mmu-miR-3470a	mmu-miR-544-5p	mmu-miR-703
C9	mmu-miR-3074-5p	mmu-miR-5101	mmu-miR-686	mmu-miR-691
Hyou1	mmu-miR-181a	mmu-miR-181b	mmu-miR-181c	mmu-miR-181d	mmu-miR-186	mmu-miR-193	mmu-miR-193b	mmu-miR-1953	mmu-miR-1955-5p	mmu-miR-208a-3p	mmu-miR-208b	mmu-miR-2183	mmu-miR-28	mmu-miR-3057-3p	mmu-miR-3070b-5p	mmu-miR-3084	mmu-miR-3094	mmu-miR-3096b-5p	mmu-miR-3097-5p	mmu-miR-31	mmu-miR-325	mmu-miR-344g-3p	mmu-miR-3475	mmu-miR-448-5p	mmu-miR-488	mmu-miR-494	mmu-miR-499	mmu-miR-505-5p	mmu-miR-568	mmu-miR-672	mmu-miR-708	mmu-miR-743a	mmu-miR-743b-3p	mmu-miR-760-3p	mmu-miR-762	mmu-miR-871-3p
Cab39	mmu-miR-103	mmu-miR-107	mmu-miR-1198-3p	mmu-miR-150	mmu-miR-155	mmu-miR-15a	mmu-miR-15b	mmu-miR-16	mmu-miR-1894-3p	mmu-miR-1906	mmu-miR-1907	mmu-miR-193	mmu-miR-193b	mmu-miR-195	mmu-miR-1953	mmu-miR-1970	mmu-miR-1b-5p	mmu-miR-203	mmu-miR-216a	mmu-miR-2183	mmu-miR-23a	mmu-miR-23b	mmu-miR-26b	mmu-miR-3059	mmu-miR-3062	mmu-miR-3071	mmu-miR-3076-5p	mmu-miR-3078	mmu-miR-3081	mmu-miR-3096-3p	mmu-miR-3098-3p	mmu-miR-3102-5p.2	mmu-miR-3109	mmu-miR-320	mmu-miR-322	mmu-miR-324-5p	mmu-miR-338-3p	mmu-miR-378	mmu-miR-411	mmu-miR-425	mmu-miR-429	mmu-miR-451	mmu-miR-466b-3p	mmu-miR-466c-3p	mmu-miR-466p-3p	mmu-miR-466q	mmu-miR-467f	mmu-miR-489	mmu-miR-490-3p
Cacna1a	mmu-miR-126-5p	mmu-miR-128	mmu-miR-129-5p	mmu-miR-143	mmu-miR-1894-3p	mmu-miR-1933-3p	mmu-miR-1933-5p	mmu-miR-1954	mmu-miR-1958	mmu-miR-26a	mmu-miR-26b	mmu-miR-27a	mmu-miR-27b	mmu-miR-3074-1-3p	mmu-miR-323-5p	mmu-miR-361	mmu-miR-375	mmu-miR-450b-5p	mmu-miR-673-5p	mmu-miR-677	mmu-miR-744
Cacna1b	mmu-miR-1943	mmu-miR-1982.1	mmu-miR-199a-5p	mmu-miR-3102-5p.2	mmu-miR-323-5p
Cacna1c	mmu-miR-103	mmu-miR-107	mmu-miR-1188	mmu-miR-1192	mmu-miR-1193-3p	mmu-miR-125a-5p	mmu-miR-125b-5p	mmu-miR-155	mmu-miR-1894-5p	mmu-miR-1906	mmu-miR-1912	mmu-miR-1936	mmu-miR-1964-5p	mmu-miR-19a	mmu-miR-19b	mmu-miR-200b	mmu-miR-200c	mmu-miR-204	mmu-miR-208a-5p	mmu-miR-211	mmu-miR-2183	mmu-miR-26a	mmu-miR-26b	mmu-miR-3069-3p	mmu-miR-3074-2-3p	mmu-miR-3087	mmu-miR-323-3p	mmu-miR-33	mmu-miR-351	mmu-miR-381	mmu-miR-421	mmu-miR-429	mmu-miR-448-3p	mmu-miR-468	mmu-miR-494	mmu-miR-495	mmu-miR-5098	mmu-miR-5107	mmu-miR-5125	mmu-miR-539-3p	mmu-miR-590-3p	mmu-miR-615-5p	mmu-miR-669f-3p	mmu-miR-669g	mmu-miR-694	mmu-miR-698	mmu-miR-709	mmu-miR-875-3p	mmu-miR-879
Cacna1d	mmu-miR-105	mmu-miR-1188	mmu-miR-1192	mmu-miR-125b-2-3p	mmu-miR-129-1-3p	mmu-miR-129-2-3p	mmu-miR-129-5p	mmu-miR-134	mmu-miR-135a	mmu-miR-135b	mmu-miR-138	mmu-miR-145	mmu-miR-150	mmu-miR-1950	mmu-miR-1958	mmu-miR-1968	mmu-miR-2183	mmu-miR-290-3p	mmu-miR-3064-5p	mmu-miR-3082-5p	mmu-miR-3083	mmu-miR-3085-3p	mmu-miR-3089-3p	mmu-miR-3094	mmu-miR-3098-3p	mmu-miR-3100-5p	mmu-miR-3101	mmu-miR-3103	mmu-miR-327	mmu-miR-33	mmu-miR-3473b	mmu-miR-3961	mmu-miR-425	mmu-miR-434-3p	mmu-miR-450b-3p	mmu-miR-450b-5p	mmu-miR-466b-5p	mmu-miR-466c-5p	mmu-miR-466o-5p	mmu-miR-489	mmu-miR-495	mmu-miR-505-5p	mmu-miR-5127	mmu-miR-539-5p	mmu-miR-542-3p	mmu-miR-574-5p	mmu-miR-582-5p	mmu-miR-666-3p	mmu-miR-672
Cacna1e	mmu-miR-1191	mmu-miR-1197	mmu-miR-124	mmu-miR-129-5p	mmu-miR-135a	mmu-miR-135b	mmu-miR-1843-5p	mmu-miR-1843b-5p	mmu-miR-1935	mmu-miR-1938	mmu-miR-1953	mmu-miR-1954	mmu-miR-1969	mmu-miR-1982.1	mmu-miR-202-5p	mmu-miR-207	mmu-miR-216a	mmu-miR-2861	mmu-miR-3060	mmu-miR-3068	mmu-miR-3069-5p	mmu-miR-3070b-5p	mmu-miR-3091-3p	mmu-miR-3097-3p	mmu-miR-326	mmu-miR-330	mmu-miR-335-3p	mmu-miR-344f-3p	mmu-miR-346	mmu-miR-3473c	mmu-miR-34a	mmu-miR-34b-5p	mmu-miR-34c	mmu-miR-3971	mmu-miR-449a	mmu-miR-449b	mmu-miR-449c	mmu-miR-466n-3p	mmu-miR-532-3p	mmu-miR-546	mmu-miR-669o-5p	mmu-miR-681	mmu-miR-709	mmu-miR-741	mmu-miR-770-3p	mmu-miR-804
Cacna1g	mmu-miR-137	mmu-miR-150	mmu-miR-151-3p	mmu-miR-1897-5p	mmu-miR-190	mmu-miR-190b	mmu-miR-216a	mmu-miR-218	mmu-miR-297a	mmu-miR-297b-3p	mmu-miR-297b-5p	mmu-miR-297c	mmu-miR-3058	mmu-miR-3071	mmu-miR-3082-5p	mmu-miR-3105-3p	mmu-miR-338-3p	mmu-miR-344d	mmu-miR-344e	mmu-miR-3472	mmu-miR-350	mmu-miR-376c	mmu-miR-3967	mmu-miR-466a-3p	mmu-miR-466d-3p	mmu-miR-466e-3p	mmu-miR-467g	mmu-miR-5098	mmu-miR-5119	mmu-miR-5127	mmu-miR-544-3p	mmu-miR-669f-3p	mmu-miR-669m-3p	mmu-miR-692	mmu-miR-714	mmu-miR-720	mmu-miR-759	mmu-miR-760-5p	mmu-miR-878-3p
Cacna1s	mmu-miR-1896	mmu-miR-1933-5p	mmu-miR-1942	mmu-miR-1953	mmu-miR-201	mmu-miR-207	mmu-miR-224	mmu-miR-3064-5p	mmu-miR-3085-5p	mmu-miR-3090	mmu-miR-3100-5p	mmu-miR-338-3p	mmu-miR-344g-5p	mmu-miR-3473d	mmu-miR-363-5p	mmu-miR-423-5p	mmu-miR-455	mmu-miR-505-5p	mmu-miR-509-5p	mmu-miR-5121	mmu-miR-540-5p	mmu-miR-592	mmu-miR-599	mmu-miR-669d	mmu-miR-674	mmu-miR-702	mmu-miR-760-3p	mmu-miR-883b-5p
Cacna2d1	mmu-miR-103	mmu-miR-106a	mmu-miR-106b	mmu-miR-107	mmu-miR-1186b	mmu-miR-1193-3p	mmu-miR-1198-5p	mmu-miR-124	mmu-miR-126-5p	mmu-miR-129-5p	mmu-miR-139-5p	mmu-miR-150	mmu-miR-15a	mmu-miR-15b	mmu-miR-16	mmu-miR-17	mmu-miR-1839-5p	mmu-miR-1898	mmu-miR-1899	mmu-miR-1903	mmu-miR-1906	mmu-miR-1907	mmu-miR-1933-5p	mmu-miR-1935	mmu-miR-195	mmu-miR-1983	mmu-miR-201	mmu-miR-203	mmu-miR-21	mmu-miR-214	mmu-miR-2183	mmu-miR-300	mmu-miR-3057-3p	mmu-miR-3069-5p	mmu-miR-3073-5p	mmu-miR-3074-1-3p	mmu-miR-3074-2-3p	mmu-miR-3084	mmu-miR-3097-3p	mmu-miR-3106	mmu-miR-322	mmu-miR-328	mmu-miR-340-5p	mmu-miR-350	mmu-miR-376c	mmu-miR-377	mmu-miR-378	mmu-miR-381	mmu-miR-3961
Cacna2d3	mmu-miR-1197	mmu-miR-202-5p	mmu-miR-23a	mmu-miR-23b	mmu-miR-27a	mmu-miR-27b	mmu-miR-3083	mmu-miR-3088	mmu-miR-3095-3p	mmu-miR-324-3p	mmu-miR-3473b	mmu-miR-448-5p	mmu-miR-468	mmu-miR-767	mmu-miR-871-3p
Cacnb2	mmu-miR-101a	mmu-miR-101b	mmu-miR-101c	mmu-miR-1186b	mmu-miR-125b-2-3p	mmu-miR-144	mmu-miR-149	mmu-miR-181a	mmu-miR-181b	mmu-miR-181c	mmu-miR-181d	mmu-miR-186	mmu-miR-1950	mmu-miR-1968	mmu-miR-208a-3p	mmu-miR-219-3p	mmu-miR-297b-3p	mmu-miR-299	mmu-miR-3057-5p	mmu-miR-3066	mmu-miR-3089-3p	mmu-miR-31	mmu-miR-3112	mmu-miR-338-5p	mmu-miR-344d	mmu-miR-344e	mmu-miR-3470b	mmu-miR-370	mmu-miR-374	mmu-miR-376c	mmu-miR-410	mmu-miR-450b-5p	mmu-miR-452-3p	mmu-miR-452-5p	mmu-miR-453	mmu-miR-466a-3p	mmu-miR-466d-3p	mmu-miR-466e-3p	mmu-miR-466h-3p	mmu-miR-466l-5p	mmu-miR-466n-3p	mmu-miR-467g	mmu-miR-505-5p	mmu-miR-5130	mmu-miR-5133	mmu-miR-582-3p	mmu-miR-669f-3p	mmu-miR-669m-3p	mmu-miR-691
Cacnb3	mmu-miR-1193-3p	mmu-miR-143	mmu-miR-1903	mmu-miR-290-3p	mmu-miR-292-3p	mmu-miR-293	mmu-miR-296-3p	mmu-miR-3064-5p	mmu-miR-3085-3p	mmu-miR-3085-5p	mmu-miR-3096b-5p	mmu-miR-3113	mmu-miR-3473b	mmu-miR-34a	mmu-miR-34b-5p	mmu-miR-34c	mmu-miR-423-5p	mmu-miR-449a	mmu-miR-449b	mmu-miR-449c	mmu-miR-466b-5p	mmu-miR-466c-5p	mmu-miR-466o-5p	mmu-miR-467a	mmu-miR-5107	mmu-miR-5125	mmu-miR-665	mmu-miR-686	mmu-miR-702	mmu-miR-762
Cacnb4	mmu-miR-101c	mmu-miR-103	mmu-miR-107	mmu-miR-129-5p	mmu-miR-143	mmu-miR-153	mmu-miR-155	mmu-miR-16	mmu-miR-182	mmu-miR-1906	mmu-miR-1928	mmu-miR-1931	mmu-miR-195	mmu-miR-1962	mmu-miR-221	mmu-miR-222	mmu-miR-26a	mmu-miR-26b	mmu-miR-3076-3p	mmu-miR-3083	mmu-miR-3109	mmu-miR-3112	mmu-miR-325	mmu-miR-335-3p	mmu-miR-338-3p	mmu-miR-338-5p	mmu-miR-344b	mmu-miR-344d	mmu-miR-344e	mmu-miR-3470a	mmu-miR-3470b	mmu-miR-3474	mmu-miR-350	mmu-miR-375	mmu-miR-410	mmu-miR-411	mmu-miR-421	mmu-miR-448-3p	mmu-miR-466b-5p	mmu-miR-466c-5p	mmu-miR-466l-3p	mmu-miR-466o-5p	mmu-miR-468	mmu-miR-471-3p	mmu-miR-485	mmu-miR-488	mmu-miR-505-3p	mmu-miR-5101	mmu-miR-5104
Cacng1	mmu-miR-185	mmu-miR-1954	mmu-miR-28	mmu-miR-28b	mmu-miR-28c	mmu-miR-298	mmu-miR-3095-5p	mmu-miR-3096b-5p	mmu-miR-344g-5p	mmu-miR-345-5p	mmu-miR-3473	mmu-miR-450b-3p	mmu-miR-504	mmu-miR-5112	mmu-miR-592	mmu-miR-671-5p	mmu-miR-741	mmu-miR-882
Cacng2	mmu-miR-1247	mmu-miR-128	mmu-miR-129-5p	mmu-miR-186	mmu-miR-188-5p	mmu-miR-1931	mmu-miR-1953	mmu-miR-204	mmu-miR-211	mmu-miR-27a	mmu-miR-27b	mmu-miR-296-5p	mmu-miR-3071	mmu-miR-3082-3p	mmu-miR-3096-3p	mmu-miR-3109	mmu-miR-320	mmu-miR-331-3p	mmu-miR-335-3p	mmu-miR-34a	mmu-miR-34b-5p	mmu-miR-34c	mmu-miR-375	mmu-miR-449a	mmu-miR-449b	mmu-miR-449c	mmu-miR-493	mmu-miR-5098	mmu-miR-5101	mmu-miR-5110	mmu-miR-540-5p	mmu-miR-590-3p	mmu-miR-669b	mmu-miR-670	mmu-miR-673-5p	mmu-miR-692	mmu-miR-703	mmu-miR-764-3p	mmu-miR-876-5p
Cacybp	mmu-miR-1198-5p	mmu-miR-129-5p	mmu-miR-155	mmu-miR-1903	mmu-miR-1905	mmu-miR-1930	mmu-miR-1941-3p	mmu-miR-21	mmu-miR-218	mmu-miR-27a	mmu-miR-27b	mmu-miR-300	mmu-miR-3070a	mmu-miR-3070b-3p	mmu-miR-3075	mmu-miR-3100-3p	mmu-miR-3105-3p	mmu-miR-323-3p	mmu-miR-325	mmu-miR-335-3p	mmu-miR-342-5p	mmu-miR-343	mmu-miR-369-5p	mmu-miR-466b-3p	mmu-miR-466c-3p	mmu-miR-466g	mmu-miR-466p-3p	mmu-miR-467e	mmu-miR-5104	mmu-miR-511-3p	mmu-miR-590-3p	mmu-miR-590-5p	mmu-miR-669a-3-3p	mmu-miR-669a-3p	mmu-miR-669o-3p	mmu-miR-673-5p	mmu-miR-680	mmu-miR-692	mmu-miR-703	mmu-miR-871-3p
Pdia4	mmu-miR-125b-2-3p	mmu-miR-182	mmu-miR-1843-3p	mmu-miR-1930	mmu-miR-1952	mmu-miR-224	mmu-miR-3106	mmu-miR-466q	mmu-miR-544-3p	mmu-miR-546	mmu-miR-668	mmu-miR-871-5p	mmu-miR-96
Ddr1	mmu-miR-103	mmu-miR-107	mmu-miR-1186b	mmu-miR-126-5p	mmu-miR-134	mmu-miR-139-3p	mmu-miR-1894-5p	mmu-miR-1946a	mmu-miR-1953	mmu-miR-1967	mmu-miR-199a-5p	mmu-miR-3076-5p	mmu-miR-3080-3p	mmu-miR-324-3p	mmu-miR-331-3p	mmu-miR-342-5p	mmu-miR-344g-5p	mmu-miR-450a	mmu-miR-5046	mmu-miR-5124	mmu-miR-5134	mmu-miR-763	mmu-miR-770-3p	mmu-miR-879
Anxa2	mmu-miR-101a	mmu-miR-101b	mmu-miR-185	mmu-miR-1943	mmu-miR-1951	mmu-miR-1a	mmu-miR-206	mmu-miR-28b	mmu-miR-28c	mmu-miR-3062	mmu-miR-3473	mmu-miR-5120	mmu-miR-615-5p	mmu-miR-882	mmu-miR-883a-5p
Calb1	mmu-miR-106a	mmu-miR-106b	mmu-miR-140	mmu-miR-142-5p	mmu-miR-17	mmu-miR-186	mmu-miR-1892	mmu-miR-1894-5p	mmu-miR-1902	mmu-miR-1929	mmu-miR-193	mmu-miR-193b	mmu-miR-1941-5p	mmu-miR-1953	mmu-miR-199a-5p	mmu-miR-201	mmu-miR-20a	mmu-miR-20b	mmu-miR-216b	mmu-miR-224	mmu-miR-291a-3p	mmu-miR-294	mmu-miR-295	mmu-miR-302a	mmu-miR-302b	mmu-miR-302c	mmu-miR-302d	mmu-miR-3063	mmu-miR-3064-3p	mmu-miR-3066	mmu-miR-3073-5p	mmu-miR-3074-2-3p	mmu-miR-3082-5p	mmu-miR-3097-3p	mmu-miR-3108	mmu-miR-323-3p	mmu-miR-327	mmu-miR-335-3p	mmu-miR-345-5p	mmu-miR-3470a	mmu-miR-3473d	mmu-miR-3474	mmu-miR-34b-3p	mmu-miR-375	mmu-miR-376b	mmu-miR-376c	mmu-miR-448-3p	mmu-miR-453	mmu-miR-465b-5p
Calb2	mmu-miR-139-3p	mmu-miR-1894-3p	mmu-miR-1896	mmu-miR-1912	mmu-miR-3070b-5p	mmu-miR-3075	mmu-miR-3076-5p	mmu-miR-30a	mmu-miR-30b	mmu-miR-30c	mmu-miR-30d	mmu-miR-30e	mmu-miR-339-5p	mmu-miR-3473c	mmu-miR-384-5p	mmu-miR-466h-5p	mmu-miR-466j	mmu-miR-466m-5p	mmu-miR-490-3p	mmu-miR-5107	mmu-miR-547	mmu-miR-669m-5p	mmu-miR-671-5p	mmu-miR-688	mmu-miR-698	mmu-miR-9
S100g	mmu-miR-101c	mmu-miR-144	mmu-miR-187	mmu-miR-1903	mmu-miR-201	mmu-miR-691
Calca	mmu-miR-1198-5p	mmu-miR-1224	mmu-miR-1298	mmu-miR-181a	mmu-miR-181b	mmu-miR-181c	mmu-miR-181d	mmu-miR-185	mmu-miR-1958	mmu-miR-1967	mmu-miR-1982.1	mmu-miR-205	mmu-miR-297b-3p	mmu-miR-3082-5p	mmu-miR-3084	mmu-miR-3105-5p	mmu-miR-323-3p	mmu-miR-327	mmu-miR-338-5p	mmu-miR-3472	mmu-miR-3473	mmu-miR-34a	mmu-miR-34b-5p	mmu-miR-34c	mmu-miR-350	mmu-miR-421	mmu-miR-449a	mmu-miR-449b	mmu-miR-449c	mmu-miR-466a-3p	mmu-miR-466d-3p	mmu-miR-466e-3p	mmu-miR-466n-3p	mmu-miR-467g	mmu-miR-5101	mmu-miR-511-3p	mmu-miR-544-3p	mmu-miR-574-5p	mmu-miR-669m-3p	mmu-miR-671-5p	mmu-miR-692	mmu-miR-694	mmu-miR-709	mmu-miR-882
Calcr	mmu-miR-10a	mmu-miR-10b	mmu-miR-1187	mmu-miR-141	mmu-miR-150	mmu-miR-151-3p	mmu-miR-15a	mmu-miR-15b	mmu-miR-16	mmu-miR-1903	mmu-miR-1905	mmu-miR-1907	mmu-miR-1927	mmu-miR-1936	mmu-miR-1941-3p	mmu-miR-1941-5p	mmu-miR-195	mmu-miR-1956	mmu-miR-1958	mmu-miR-1971	mmu-miR-1981	mmu-miR-199a-5p	mmu-miR-1b-3p	mmu-miR-200a	mmu-miR-22	mmu-miR-223	mmu-miR-23a	mmu-miR-23b	mmu-miR-24	mmu-miR-290-5p	mmu-miR-292-5p	mmu-miR-3064-3p	mmu-miR-3068	mmu-miR-3079-3p	mmu-miR-3086-5p	mmu-miR-3089-5p	mmu-miR-30a	mmu-miR-30b	mmu-miR-30c	mmu-miR-30d	mmu-miR-30e	mmu-miR-3100-3p	mmu-miR-3102	mmu-miR-3106	mmu-miR-322	mmu-miR-326	mmu-miR-329	mmu-miR-330	mmu-miR-331-5p
Calm1	mmu-miR-1197	mmu-miR-1198-5p	mmu-miR-128	mmu-miR-129-5p	mmu-miR-133a	mmu-miR-133b	mmu-miR-181c	mmu-miR-193	mmu-miR-1933-3p	mmu-miR-1933-5p	mmu-miR-1938	mmu-miR-193b	mmu-miR-194	mmu-miR-1954	mmu-miR-196a	mmu-miR-196b	mmu-miR-19a	mmu-miR-19b	mmu-miR-291a-3p	mmu-miR-291b-3p	mmu-miR-294	mmu-miR-295	mmu-miR-302a	mmu-miR-302b	mmu-miR-302c	mmu-miR-302d	mmu-miR-3058	mmu-miR-3059	mmu-miR-3064-5p	mmu-miR-3078	mmu-miR-3085-3p	mmu-miR-3093-3p	mmu-miR-325	mmu-miR-338-5p	mmu-miR-340-5p	mmu-miR-343	mmu-miR-345-3p	mmu-miR-362-5p	mmu-miR-374c	mmu-miR-3962	mmu-miR-3964	mmu-miR-3966	mmu-miR-409-3p	mmu-miR-423-5p	mmu-miR-455	mmu-miR-466d-5p	mmu-miR-466h-5p	mmu-miR-466i-5p	mmu-miR-466j
Calm2	mmu-miR-130a	mmu-miR-130b	mmu-miR-1843-5p	mmu-miR-1940	mmu-miR-1942	mmu-miR-1a	mmu-miR-206	mmu-miR-297b-3p	mmu-miR-301a	mmu-miR-301b	mmu-miR-3063	mmu-miR-325	mmu-miR-381	mmu-miR-448-3p	mmu-miR-466g	mmu-miR-466n-3p	mmu-miR-483	mmu-miR-5128	mmu-miR-539-3p	mmu-miR-669f-3p	mmu-miR-669h-3p	mmu-miR-669k	mmu-miR-669m-3p	mmu-miR-669o-5p	mmu-miR-693-5p	mmu-miR-709	mmu-miR-721	mmu-miR-876-5p
Calm3	mmu-miR-122	mmu-miR-1264-3p	mmu-miR-185	mmu-miR-1912	mmu-miR-1955-5p	mmu-miR-1968	mmu-miR-22	mmu-miR-27a	mmu-miR-27b	mmu-miR-291a-5p	mmu-miR-291b-5p	mmu-miR-29a	mmu-miR-29b	mmu-miR-29c	mmu-miR-3070a	mmu-miR-3070b-3p	mmu-miR-3083	mmu-miR-3085-5p	mmu-miR-3096b-5p	mmu-miR-325	mmu-miR-338-5p	mmu-miR-342-5p	mmu-miR-343	mmu-miR-361	mmu-miR-3961	mmu-miR-452-5p	mmu-miR-466q	mmu-miR-5101	mmu-miR-673-5p
Aspm	mmu-miR-1843b-5p	mmu-miR-188-3p	mmu-miR-1940	mmu-miR-1955-5p	mmu-miR-1b-5p	mmu-miR-297b-3p	mmu-miR-3105-5p	mmu-miR-466a-3p	mmu-miR-466b-3p	mmu-miR-466c-3p	mmu-miR-466d-3p	mmu-miR-466e-3p	mmu-miR-466m-3p	mmu-miR-466o-3p	mmu-miR-466p-3p	mmu-miR-467g	mmu-miR-5117	mmu-miR-541	mmu-miR-664	mmu-miR-669f-3p	mmu-miR-669m-3p	mmu-miR-694	mmu-miR-875-3p
Calr	mmu-miR-1188	mmu-miR-1943	mmu-miR-3085-3p	mmu-miR-3092	mmu-miR-3112	mmu-miR-376b	mmu-miR-455	mmu-miR-5101	mmu-miR-5125	mmu-miR-706	mmu-miR-743a	mmu-miR-743b-3p	mmu-miR-7a	mmu-miR-7b
Car8	mmu-miR-1193-3p	mmu-miR-1298	mmu-miR-132	mmu-miR-141	mmu-miR-142-5p	mmu-miR-186	mmu-miR-1903	mmu-miR-1912	mmu-miR-1951	mmu-miR-19a	mmu-miR-19b	mmu-miR-200a	mmu-miR-200b	mmu-miR-200c	mmu-miR-203	mmu-miR-205	mmu-miR-218	mmu-miR-22	mmu-miR-297a	mmu-miR-297b-3p	mmu-miR-297b-5p	mmu-miR-297c	mmu-miR-3058	mmu-miR-3065	mmu-miR-3066	mmu-miR-3067	mmu-miR-3073-5p	mmu-miR-3077	mmu-miR-3082-5p	mmu-miR-3096-3p	mmu-miR-3100-5p	mmu-miR-320	mmu-miR-325	mmu-miR-326	mmu-miR-327	mmu-miR-33	mmu-miR-330	mmu-miR-340-5p	mmu-miR-369-3p	mmu-miR-375	mmu-miR-384-3p	mmu-miR-3966	mmu-miR-429	mmu-miR-448-3p	mmu-miR-450b-3p	mmu-miR-463	mmu-miR-466a-3p	mmu-miR-466d-3p	mmu-miR-466e-3p
Calu	mmu-miR-1224	mmu-miR-124	mmu-miR-125a-3p	mmu-miR-1264-5p	mmu-miR-129-5p	mmu-miR-132	mmu-miR-1897-3p	mmu-miR-1942	mmu-miR-1943	mmu-miR-1954	mmu-miR-1971	mmu-miR-1981	mmu-miR-199a-3p	mmu-miR-199b	mmu-miR-205	mmu-miR-212-3p	mmu-miR-3059	mmu-miR-3064-3p	mmu-miR-3079-5p	mmu-miR-3083	mmu-miR-30a	mmu-miR-30b	mmu-miR-30c	mmu-miR-30d	mmu-miR-30e	mmu-miR-31	mmu-miR-3106	mmu-miR-3110	mmu-miR-324-3p	mmu-miR-325	mmu-miR-328	mmu-miR-329	mmu-miR-335-5p	mmu-miR-344g-3p	mmu-miR-346	mmu-miR-34b-5p	mmu-miR-34c	mmu-miR-362-3p	mmu-miR-365	mmu-miR-384-5p	mmu-miR-3969	mmu-miR-421	mmu-miR-423-5p	mmu-miR-449a	mmu-miR-449b	mmu-miR-449c	mmu-miR-452-3p	mmu-miR-452-5p	mmu-miR-466b-5p
Camk2a	mmu-miR-1192	mmu-miR-1264-5p	mmu-miR-139-3p	mmu-miR-146a	mmu-miR-146b	mmu-miR-184	mmu-miR-1894-5p	mmu-miR-1934	mmu-miR-1941-5p	mmu-miR-207	mmu-miR-3058	mmu-miR-3064-5p	mmu-miR-3070b-5p	mmu-miR-3076-5p	mmu-miR-3085-3p	mmu-miR-3099	mmu-miR-3110	mmu-miR-3113	mmu-miR-331-3p	mmu-miR-338-3p	mmu-miR-343	mmu-miR-345-5p	mmu-miR-3475	mmu-miR-3961	mmu-miR-423-5p	mmu-miR-494	mmu-miR-495	mmu-miR-504	mmu-miR-5102	mmu-miR-5125	mmu-miR-5135	mmu-miR-532-3p	mmu-miR-540-3p	mmu-miR-673-5p	mmu-miR-692	mmu-miR-693-5p	mmu-miR-702	mmu-miR-709	mmu-miR-7a	mmu-miR-7b	mmu-miR-875-3p
Camk2b	mmu-miR-10a	mmu-miR-10b	mmu-miR-1904	mmu-miR-1912	mmu-miR-1934	mmu-miR-1942	mmu-miR-1954	mmu-miR-208a-5p	mmu-miR-212-5p	mmu-miR-24	mmu-miR-3068	mmu-miR-3079-3p	mmu-miR-3097-3p	mmu-miR-363-5p	mmu-miR-380-5p	mmu-miR-3966	mmu-miR-3971	mmu-miR-450b-5p	mmu-miR-471-3p	mmu-miR-5101	mmu-miR-5108	mmu-miR-5110	mmu-miR-544-3p	mmu-miR-669b	mmu-miR-669e	mmu-miR-682	mmu-miR-684	mmu-miR-693-3p	mmu-miR-709	mmu-miR-743a	mmu-miR-743b-3p	mmu-miR-760-5p	mmu-miR-764-3p
Camk2g	mmu-miR-10a	mmu-miR-10b	mmu-miR-1192	mmu-miR-154	mmu-miR-181a	mmu-miR-181b	mmu-miR-181c	mmu-miR-181d	mmu-miR-1933-3p	mmu-miR-1938	mmu-miR-194	mmu-miR-1950	mmu-miR-1964-5p	mmu-miR-1981	mmu-miR-1982.1	mmu-miR-1b-3p	mmu-miR-219-3p	mmu-miR-290-5p	mmu-miR-292-5p	mmu-miR-3058	mmu-miR-3064-5p	mmu-miR-3070b-5p	mmu-miR-3074-5p	mmu-miR-3085-3p	mmu-miR-3091-5p	mmu-miR-3110	mmu-miR-3473c	mmu-miR-34b-5p	mmu-miR-365	mmu-miR-3966	mmu-miR-449a	mmu-miR-449c	mmu-miR-467b	mmu-miR-493	mmu-miR-495	mmu-miR-5126	mmu-miR-5133	mmu-miR-532-5p	mmu-miR-543	mmu-miR-544-3p	mmu-miR-668	mmu-miR-669h-5p	mmu-miR-691	mmu-miR-703	mmu-miR-760-3p	mmu-miR-762	mmu-miR-763	mmu-miR-871-5p
Camk4	mmu-miR-101c	mmu-miR-1191	mmu-miR-129-5p	mmu-miR-146a	mmu-miR-146b	mmu-miR-1839-3p	mmu-miR-192	mmu-miR-1931	mmu-miR-1933-5p	mmu-miR-1935	mmu-miR-1938	mmu-miR-1950	mmu-miR-201	mmu-miR-203	mmu-miR-2136	mmu-miR-215	mmu-miR-219-3p	mmu-miR-219-5p	mmu-miR-23a	mmu-miR-23b	mmu-miR-29a	mmu-miR-29b	mmu-miR-29c	mmu-miR-3059	mmu-miR-3062	mmu-miR-3069-5p	mmu-miR-3071	mmu-miR-3075	mmu-miR-3087	mmu-miR-3089-5p	mmu-miR-3091-5p	mmu-miR-3095-5p	mmu-miR-3102	mmu-miR-3112	mmu-miR-328	mmu-miR-329	mmu-miR-331-5p	mmu-miR-3475	mmu-miR-34b-3p	mmu-miR-362-3p	mmu-miR-362-5p	mmu-miR-363-5p	mmu-miR-384-3p	mmu-miR-3969	mmu-miR-409-5p	mmu-miR-450b-5p	mmu-miR-467b	mmu-miR-467e	mmu-miR-467h
Caml	mmu-miR-101c	mmu-miR-106a	mmu-miR-106b	mmu-miR-1186	mmu-miR-1186b	mmu-miR-125b-1-3p	mmu-miR-17	mmu-miR-1948	mmu-miR-1967	mmu-miR-20a	mmu-miR-20b	mmu-miR-291b-3p	mmu-miR-3070b-5p	mmu-miR-3080-3p	mmu-miR-3097-3p	mmu-miR-378b	mmu-miR-382	mmu-miR-465a-3p	mmu-miR-465b-3p	mmu-miR-465c-3p	mmu-miR-539-5p	mmu-miR-541	mmu-miR-682	mmu-miR-717	mmu-miR-742	mmu-miR-876-5p	mmu-miR-877	mmu-miR-878-5p	mmu-miR-93
Canx	mmu-miR-139-5p	mmu-miR-141	mmu-miR-142-5p	mmu-miR-148a	mmu-miR-148b	mmu-miR-152	mmu-miR-1928	mmu-miR-1931	mmu-miR-1943	mmu-miR-1960	mmu-miR-199a-5p	mmu-miR-200a	mmu-miR-299	mmu-miR-3063	mmu-miR-3065	mmu-miR-3086-5p	mmu-miR-3093-3p	mmu-miR-3097-3p	mmu-miR-3099	mmu-miR-3100-3p	mmu-miR-3102	mmu-miR-3112	mmu-miR-323-3p	mmu-miR-327	mmu-miR-338-3p	mmu-miR-340-5p	mmu-miR-344b	mmu-miR-3473b	mmu-miR-409-3p	mmu-miR-466q	mmu-miR-485	mmu-miR-490-3p	mmu-miR-505-3p	mmu-miR-5097	mmu-miR-5114	mmu-miR-5121	mmu-miR-5133	mmu-miR-532-3p	mmu-miR-544-3p	mmu-miR-582-3p	mmu-miR-590-3p	mmu-miR-592	mmu-miR-669c	mmu-miR-669d	mmu-miR-672	mmu-miR-677	mmu-miR-684	mmu-miR-686	mmu-miR-693-5p
Cap1	mmu-miR-1188	mmu-miR-1197	mmu-miR-1839-5p	mmu-miR-1933-3p	mmu-miR-1942	mmu-miR-1966	mmu-miR-1968	mmu-miR-202-3p	mmu-miR-2139	mmu-miR-22	mmu-miR-2861	mmu-miR-3091-3p	mmu-miR-3102-5p.2	mmu-miR-340-3p	mmu-miR-382	mmu-miR-3963	mmu-miR-466h-5p	mmu-miR-466j	mmu-miR-466m-5p	mmu-miR-471-3p	mmu-miR-499	mmu-miR-505-3p	mmu-miR-669m-5p	mmu-miR-671-5p	mmu-miR-677	mmu-miR-877
Capg	mmu-miR-1960	mmu-miR-1a	mmu-miR-206	mmu-miR-325	mmu-miR-345-5p
Capn1	mmu-miR-124	mmu-miR-138	mmu-miR-140	mmu-miR-1930	mmu-miR-1935	mmu-miR-1966	mmu-miR-298	mmu-miR-3057-3p	mmu-miR-3064-5p	mmu-miR-3070b-5p	mmu-miR-3076-5p	mmu-miR-3085-3p	mmu-miR-3099	mmu-miR-3971	mmu-miR-503	mmu-miR-5113	mmu-miR-5130	mmu-miR-5133	mmu-miR-5134	mmu-miR-669f-3p	mmu-miR-694	mmu-miR-713	mmu-miR-760-5p	mmu-miR-876-3p
Capn2	mmu-miR-101a	mmu-miR-101b	mmu-miR-124	mmu-miR-137	mmu-miR-149	mmu-miR-1898	mmu-miR-190	mmu-miR-190b	mmu-miR-24	mmu-miR-300	mmu-miR-3066	mmu-miR-3090	mmu-miR-3097-3p	mmu-miR-3097-5p	mmu-miR-3113	mmu-miR-326	mmu-miR-330	mmu-miR-3473c	mmu-miR-467e	mmu-miR-467h	mmu-miR-511-3p	mmu-miR-5119	mmu-miR-540-3p	mmu-miR-599	mmu-miR-654-3p	mmu-miR-691	mmu-miR-759
Capn3	mmu-miR-1187	mmu-miR-1196	mmu-miR-1251	mmu-miR-143	mmu-miR-1982.2	mmu-miR-3070a	mmu-miR-3070b-3p	mmu-miR-3072	mmu-miR-3074-2-3p	mmu-miR-3097-5p	mmu-miR-344f-5p	mmu-miR-411	mmu-miR-452-3p	mmu-miR-465a-5p	mmu-miR-465b-5p	mmu-miR-465c-5p	mmu-miR-466a-5p	mmu-miR-466d-5p	mmu-miR-466e-5p	mmu-miR-466g	mmu-miR-466k	mmu-miR-466l-5p	mmu-miR-466n-5p	mmu-miR-466p-5p	mmu-miR-500	mmu-miR-501-3p	mmu-miR-511-5p	mmu-miR-5134	mmu-miR-665	mmu-miR-669a-5p	mmu-miR-669f-5p	mmu-miR-669l	mmu-miR-669p	mmu-miR-693-5p	mmu-miR-760-3p
Capns1	mmu-miR-1188	mmu-miR-1198-3p	mmu-miR-139-3p	mmu-miR-15a	mmu-miR-15b	mmu-miR-16	mmu-miR-1907	mmu-miR-194	mmu-miR-195	mmu-miR-2136	mmu-miR-214	mmu-miR-3064-5p	mmu-miR-3084	mmu-miR-3085-3p	mmu-miR-3104-5p	mmu-miR-322	mmu-miR-326	mmu-miR-346	mmu-miR-3967	mmu-miR-465a-3p	mmu-miR-465b-3p	mmu-miR-465c-3p	mmu-miR-497	mmu-miR-5125	mmu-miR-574-5p	mmu-miR-666-3p	mmu-miR-695	mmu-miR-761	mmu-miR-96
Capn5	mmu-miR-1193-3p	mmu-miR-1224	mmu-miR-1264-3p	mmu-miR-1928	mmu-miR-1941-3p	mmu-miR-1943	mmu-miR-1948	mmu-miR-1957	mmu-miR-217	mmu-miR-221	mmu-miR-222	mmu-miR-24	mmu-miR-28b	mmu-miR-28c	mmu-miR-296-5p	mmu-miR-3069-5p	mmu-miR-3082-5p	mmu-miR-3083	mmu-miR-3094	mmu-miR-30a	mmu-miR-30b	mmu-miR-30c	mmu-miR-30d	mmu-miR-30e	mmu-miR-31	mmu-miR-337-3p	mmu-miR-344g-5p	mmu-miR-3475	mmu-miR-362-5p	mmu-miR-384-5p	mmu-miR-463	mmu-miR-466l-5p	mmu-miR-483	mmu-miR-491	mmu-miR-5110	mmu-miR-5112	mmu-miR-5120	mmu-miR-5124	mmu-miR-582-5p	mmu-miR-668	mmu-miR-673-5p	mmu-miR-712	mmu-miR-770-5p	mmu-miR-7a	mmu-miR-7b	mmu-miR-883a-3p	mmu-miR-883b-3p	mmu-miR-96
Capn6	mmu-miR-1198-5p	mmu-miR-124	mmu-miR-154	mmu-miR-15a	mmu-miR-15b	mmu-miR-16	mmu-miR-183	mmu-miR-1843-5p	mmu-miR-1843b-5p	mmu-miR-1896	mmu-miR-1903	mmu-miR-1906	mmu-miR-1907	mmu-miR-1938	mmu-miR-1940	mmu-miR-195	mmu-miR-1964-5p	mmu-miR-1969	mmu-miR-1982.1	mmu-miR-202-3p	mmu-miR-205	mmu-miR-223	mmu-miR-23a	mmu-miR-23b	mmu-miR-28	mmu-miR-3064-5p	mmu-miR-3074-1-3p	mmu-miR-3083	mmu-miR-3085-3p	mmu-miR-3086-3p	mmu-miR-3099	mmu-miR-320	mmu-miR-322	mmu-miR-325	mmu-miR-331-3p	mmu-miR-339-5p	mmu-miR-344g-5p	mmu-miR-345-3p	mmu-miR-3475	mmu-miR-34a	mmu-miR-34b-5p	mmu-miR-34c	mmu-miR-361	mmu-miR-363-5p	mmu-miR-380-3p	mmu-miR-449a	mmu-miR-449b	mmu-miR-449c	mmu-miR-466f
Capn7	mmu-miR-125a-3p	mmu-miR-1264-3p	mmu-miR-1264-5p	mmu-miR-141	mmu-miR-142-5p	mmu-miR-144	mmu-miR-181a	mmu-miR-181b	mmu-miR-181c	mmu-miR-192	mmu-miR-1928	mmu-miR-1954	mmu-miR-200a	mmu-miR-201	mmu-miR-205	mmu-miR-215	mmu-miR-221	mmu-miR-222	mmu-miR-291a-5p	mmu-miR-291b-5p	mmu-miR-29a	mmu-miR-29b	mmu-miR-29c	mmu-miR-3067	mmu-miR-30a	mmu-miR-30b	mmu-miR-30c	mmu-miR-30d	mmu-miR-30e	mmu-miR-331-5p	mmu-miR-340-5p	mmu-miR-344f-3p	mmu-miR-3472	mmu-miR-384-5p	mmu-miR-3964	mmu-miR-466h-5p	mmu-miR-466j	mmu-miR-466l-3p	mmu-miR-466m-5p	mmu-miR-466n-5p	mmu-miR-500	mmu-miR-501-3p	mmu-miR-5116	mmu-miR-544-3p	mmu-miR-669c	mmu-miR-669m-5p	mmu-miR-691	mmu-miR-694	mmu-miR-713
Capza1	mmu-miR-1186	mmu-miR-1193-3p	mmu-miR-1199	mmu-miR-139-3p	mmu-miR-144	mmu-miR-1897-5p	mmu-miR-1905	mmu-miR-1906	mmu-miR-1912	mmu-miR-1936	mmu-miR-1960	mmu-miR-1962	mmu-miR-203	mmu-miR-216a	mmu-miR-27a	mmu-miR-27b	mmu-miR-291a-3p	mmu-miR-294	mmu-miR-295	mmu-miR-302a	mmu-miR-302b	mmu-miR-302d	mmu-miR-3065	mmu-miR-3076-5p	mmu-miR-3095-5p	mmu-miR-3097-5p	mmu-miR-3099	mmu-miR-30a	mmu-miR-30b	mmu-miR-30c	mmu-miR-30d	mmu-miR-30e	mmu-miR-3112	mmu-miR-320	mmu-miR-338-3p	mmu-miR-340-5p	mmu-miR-3470a	mmu-miR-3473d	mmu-miR-3474	mmu-miR-34b-3p	mmu-miR-369-3p	mmu-miR-374c	mmu-miR-376b	mmu-miR-384-5p	mmu-miR-3966	mmu-miR-421	mmu-miR-448-3p	mmu-miR-485	mmu-miR-501-5p
Capza2	mmu-miR-103	mmu-miR-107	mmu-miR-1193-5p	mmu-miR-1195	mmu-miR-1198-3p	mmu-miR-1306-5p	mmu-miR-150	mmu-miR-153	mmu-miR-154	mmu-miR-15a	mmu-miR-15b	mmu-miR-16	mmu-miR-1907	mmu-miR-1941-3p	mmu-miR-195	mmu-miR-1968	mmu-miR-216a	mmu-miR-22	mmu-miR-3069-5p	mmu-miR-3071	mmu-miR-3082-3p	mmu-miR-3082-5p	mmu-miR-3088	mmu-miR-3089-5p	mmu-miR-3102-5p.2	mmu-miR-3110	mmu-miR-322	mmu-miR-335-3p	mmu-miR-337-3p	mmu-miR-338-5p	mmu-miR-3572	mmu-miR-369-3p	mmu-miR-374	mmu-miR-374c	mmu-miR-379	mmu-miR-3965	mmu-miR-409-3p	mmu-miR-466l-3p	mmu-miR-497	mmu-miR-5112	mmu-miR-5125	mmu-miR-5127	mmu-miR-544-5p	mmu-miR-546	mmu-miR-669f-3p	mmu-miR-669h-3p	mmu-miR-669k	mmu-miR-698	mmu-miR-702
Capza3	mmu-miR-129-5p	mmu-miR-15a	mmu-miR-15b	mmu-miR-16	mmu-miR-1907	mmu-miR-195	mmu-miR-1956	mmu-miR-200b	mmu-miR-200c	mmu-miR-203	mmu-miR-28	mmu-miR-322	mmu-miR-429	mmu-miR-497	mmu-miR-665	mmu-miR-708
Capzb	mmu-miR-129-5p	mmu-miR-1843-5p	mmu-miR-1892	mmu-miR-1966	mmu-miR-298	mmu-miR-3079-3p	mmu-miR-329	mmu-miR-342-3p	mmu-miR-362-3p	mmu-miR-375	mmu-miR-377	mmu-miR-505-5p	mmu-miR-5123	mmu-miR-532-3p	mmu-miR-652	mmu-miR-882
Car1	mmu-miR-1224	mmu-miR-188-5p	mmu-miR-204	mmu-miR-211	mmu-miR-3062	mmu-miR-3078	mmu-miR-3104-5p	mmu-miR-450b-5p	mmu-miR-496	mmu-miR-5110	mmu-miR-669c	mmu-miR-669h-3p	mmu-miR-669k	mmu-miR-683	mmu-miR-713	mmu-miR-742	mmu-miR-873
Car11	mmu-miR-1306-3p	mmu-miR-1892	mmu-miR-208a-5p	mmu-miR-3094	mmu-miR-331-3p	mmu-miR-342-5p	mmu-miR-3968	mmu-miR-455	mmu-miR-543	mmu-miR-878-5p
Car2	mmu-miR-1192	mmu-miR-181b	mmu-miR-181c	mmu-miR-1928	mmu-miR-1935	mmu-miR-205	mmu-miR-208a-5p	mmu-miR-218	mmu-miR-221	mmu-miR-222	mmu-miR-224	mmu-miR-23a	mmu-miR-23b	mmu-miR-296-3p	mmu-miR-3067	mmu-miR-3071	mmu-miR-33	mmu-miR-350	mmu-miR-3572	mmu-miR-370	mmu-miR-3966	mmu-miR-431	mmu-miR-468	mmu-miR-470	mmu-miR-495	mmu-miR-496	mmu-miR-5119	mmu-miR-543	mmu-miR-590-3p	mmu-miR-664	mmu-miR-666-3p	mmu-miR-669a-5p	mmu-miR-669f-5p	mmu-miR-669l	mmu-miR-669p	mmu-miR-697
Car3	mmu-miR-1186	mmu-miR-1188	mmu-miR-1199	mmu-miR-124	mmu-miR-126-5p	mmu-miR-134	mmu-miR-1930	mmu-miR-1935	mmu-miR-1964-5p	mmu-miR-1966	mmu-miR-207	mmu-miR-2136	mmu-miR-3097-5p	mmu-miR-344g-3p	mmu-miR-3962	mmu-miR-432	mmu-miR-466f	mmu-miR-466f-5p	mmu-miR-467e	mmu-miR-467h	mmu-miR-484	mmu-miR-5101	mmu-miR-5102	mmu-miR-5112	mmu-miR-760-3p	mmu-miR-883a-5p
Car4	mmu-miR-1186b	mmu-miR-1971	mmu-miR-1981	mmu-miR-3061-5p	mmu-miR-3083	mmu-miR-3096b-5p	mmu-miR-339-5p	mmu-miR-3471	mmu-miR-490-3p	mmu-miR-5110	mmu-miR-5128	mmu-miR-540-3p	mmu-miR-762	mmu-miR-770-3p
Car5a	mmu-miR-1186b	mmu-miR-1900	mmu-miR-1971	mmu-miR-1981	mmu-miR-3064-5p	mmu-miR-3085-3p	mmu-miR-3087	mmu-miR-3110	mmu-miR-3113	mmu-miR-3470b	mmu-miR-466g	mmu-miR-5125
Car6	mmu-miR-188-5p	mmu-miR-1950	mmu-miR-1971	mmu-miR-1981	mmu-miR-1982.1	mmu-miR-199a-5p	mmu-miR-3089-3p	mmu-miR-3096-3p	mmu-miR-3100-3p	mmu-miR-326	mmu-miR-330	mmu-miR-3470a	mmu-miR-488	mmu-miR-509-3p	mmu-miR-5102	mmu-miR-5123	mmu-miR-694	mmu-miR-711	mmu-miR-758
Car7	mmu-miR-128	mmu-miR-137	mmu-miR-1898	mmu-miR-1902	mmu-miR-1935	mmu-miR-1938	mmu-miR-1941-5p	mmu-miR-214	mmu-miR-3070a	mmu-miR-3070b-3p	mmu-miR-3083	mmu-miR-3090	mmu-miR-3098-3p	mmu-miR-3102	mmu-miR-3105-5p	mmu-miR-346	mmu-miR-3473b	mmu-miR-3475	mmu-miR-34a	mmu-miR-34b-5p	mmu-miR-34c	mmu-miR-363-5p	mmu-miR-449a	mmu-miR-449b	mmu-miR-449c	mmu-miR-5120	mmu-miR-5134	mmu-miR-546	mmu-miR-671-5p	mmu-miR-683	mmu-miR-702	mmu-miR-742	mmu-miR-7a	mmu-miR-7b	mmu-miR-9
Nr1i3	mmu-miR-300	mmu-miR-370	mmu-miR-3963	mmu-miR-5127	mmu-miR-615-5p
Cat	mmu-miR-1187	mmu-miR-125a-3p	mmu-miR-125b-2-3p	mmu-miR-142-3p	mmu-miR-1954	mmu-miR-1960	mmu-miR-1962	mmu-miR-202-5p	mmu-miR-216b	mmu-miR-23a	mmu-miR-23b	mmu-miR-300	mmu-miR-3061-5p	mmu-miR-3097-5p	mmu-miR-325	mmu-miR-380-3p	mmu-miR-421	mmu-miR-466a-5p	mmu-miR-466d-5p	mmu-miR-466e-5p	mmu-miR-466i-5p	mmu-miR-466k	mmu-miR-466l-5p	mmu-miR-466p-5p	mmu-miR-484	mmu-miR-485	mmu-miR-5099	mmu-miR-5123	mmu-miR-574-5p	mmu-miR-698	mmu-miR-705	mmu-miR-707	mmu-miR-770-3p	mmu-miR-7a	mmu-miR-7b
Cask	mmu-miR-103	mmu-miR-107	mmu-miR-10a	mmu-miR-10b	mmu-miR-1193-3p	mmu-miR-1199	mmu-miR-1251	mmu-miR-125a-3p	mmu-miR-126-5p	mmu-miR-142-3p	mmu-miR-146a	mmu-miR-146b	mmu-miR-153	mmu-miR-15a	mmu-miR-15b	mmu-miR-16	mmu-miR-1839-5p	mmu-miR-186	mmu-miR-1894-3p	mmu-miR-1894-5p	mmu-miR-1907	mmu-miR-1931	mmu-miR-194	mmu-miR-195	mmu-miR-1958	mmu-miR-196a	mmu-miR-196b	mmu-miR-1971	mmu-miR-1981	mmu-miR-1b-5p	mmu-miR-201	mmu-miR-203	mmu-miR-207	mmu-miR-216b	mmu-miR-27a	mmu-miR-27b	mmu-miR-292-3p	mmu-miR-297b-3p	mmu-miR-298	mmu-miR-3065	mmu-miR-3096b-3p	mmu-miR-3096b-5p	mmu-miR-3102-3p.2	mmu-miR-3108	mmu-miR-322	mmu-miR-331-3p	mmu-miR-337-3p	mmu-miR-339-5p	mmu-miR-340-5p
Casp1	mmu-miR-5101	mmu-miR-669b	mmu-miR-96
Casp4	mmu-miR-129-5p	mmu-miR-1903	mmu-miR-212-5p	mmu-miR-3096-5p	mmu-miR-362-5p	mmu-miR-375	mmu-miR-3967	mmu-miR-3968	mmu-miR-466l-3p	mmu-miR-5101	mmu-miR-5121	mmu-miR-547	mmu-miR-686	mmu-miR-692	mmu-miR-873	mmu-miR-881
Casp12	mmu-miR-106a	mmu-miR-106b	mmu-miR-1187	mmu-miR-142-5p	mmu-miR-151-3p	mmu-miR-153	mmu-miR-155	mmu-miR-17	mmu-miR-186	mmu-miR-1897-5p	mmu-miR-190	mmu-miR-190b	mmu-miR-1912	mmu-miR-1928	mmu-miR-1929	mmu-miR-1957	mmu-miR-19a	mmu-miR-19b	mmu-miR-202-3p	mmu-miR-20a	mmu-miR-20b	mmu-miR-221	mmu-miR-222	mmu-miR-291a-3p	mmu-miR-294	mmu-miR-295	mmu-miR-302a	mmu-miR-302b	mmu-miR-302d	mmu-miR-3060	mmu-miR-3069-3p	mmu-miR-3088	mmu-miR-3093-3p	mmu-miR-3095-3p	mmu-miR-3100-5p	mmu-miR-3103	mmu-miR-3112	mmu-miR-344d	mmu-miR-344e	mmu-miR-344f-3p	mmu-miR-3474	mmu-miR-376b	mmu-miR-376c	mmu-miR-410	mmu-miR-448-5p	mmu-miR-466a-5p	mmu-miR-466e-5p	mmu-miR-466p-5p	mmu-miR-470
Casp14	mmu-miR-1188	mmu-miR-1251	mmu-miR-134	mmu-miR-143	mmu-miR-1843b-5p	mmu-miR-186	mmu-miR-1927	mmu-miR-1933-3p	mmu-miR-1941-5p	mmu-miR-1942	mmu-miR-1964-5p	mmu-miR-299	mmu-miR-3057-3p	mmu-miR-3061-3p	mmu-miR-3061-5p	mmu-miR-3062	mmu-miR-3063	mmu-miR-3073-3p	mmu-miR-3074-5p	mmu-miR-3082-5p	mmu-miR-3085-3p	mmu-miR-3096b-5p	mmu-miR-3099	mmu-miR-3104-5p	mmu-miR-3112	mmu-miR-3475	mmu-miR-376b	mmu-miR-376c	mmu-miR-3961	mmu-miR-421	mmu-miR-465a-3p	mmu-miR-465b-3p	mmu-miR-465c-3p	mmu-miR-505-3p	mmu-miR-592	mmu-miR-668	mmu-miR-680	mmu-miR-690	mmu-miR-704	mmu-miR-709	mmu-miR-743b-5p	mmu-miR-7a	mmu-miR-7b	mmu-miR-802	mmu-miR-874	mmu-miR-875-5p	mmu-miR-883a-5p	mmu-miR-9
Casp2	mmu-miR-1192	mmu-miR-1193-5p	mmu-miR-125a-5p	mmu-miR-125b-5p	mmu-miR-136	mmu-miR-143	mmu-miR-149	mmu-miR-153	mmu-miR-182	mmu-miR-1839-5p	mmu-miR-188-3p	mmu-miR-188-5p	mmu-miR-1898	mmu-miR-190	mmu-miR-190b	mmu-miR-1912	mmu-miR-1933-5p	mmu-miR-1941-5p	mmu-miR-199a-5p	mmu-miR-200b	mmu-miR-200c	mmu-miR-214	mmu-miR-2861	mmu-miR-290-3p	mmu-miR-292-3p	mmu-miR-3057-5p	mmu-miR-3065	mmu-miR-3069-5p	mmu-miR-3074-1-3p	mmu-miR-3091-3p	mmu-miR-31	mmu-miR-3100-5p	mmu-miR-342-3p	mmu-miR-344g-3p	mmu-miR-345-5p	mmu-miR-3471	mmu-miR-3474	mmu-miR-34a	mmu-miR-34b-5p	mmu-miR-34c	mmu-miR-351	mmu-miR-365	mmu-miR-369-3p	mmu-miR-379	mmu-miR-3961	mmu-miR-3970	mmu-miR-3971	mmu-miR-423-5p	mmu-miR-429
Casp3	mmu-let-7a	mmu-let-7b	mmu-let-7c	mmu-let-7d	mmu-let-7e	mmu-let-7f	mmu-let-7g	mmu-let-7i	mmu-miR-1929	mmu-miR-1961	mmu-miR-202-3p	mmu-miR-3071	mmu-miR-3073-3p	mmu-miR-3093-3p	mmu-miR-3095-5p	mmu-miR-3101	mmu-miR-320	mmu-miR-323-5p	mmu-miR-343	mmu-miR-34a	mmu-miR-34b-5p	mmu-miR-34c	mmu-miR-350	mmu-miR-449b	mmu-miR-490-5p	mmu-miR-491	mmu-miR-543	mmu-miR-665	mmu-miR-669a-3-3p	mmu-miR-669a-3p	mmu-miR-669o-3p	mmu-miR-670	mmu-miR-693-3p	mmu-miR-98
Casp6	mmu-miR-1187	mmu-miR-1194	mmu-miR-1195	mmu-miR-125b-2-3p	mmu-miR-129-1-3p	mmu-miR-129-2-3p	mmu-miR-142-5p	mmu-miR-153	mmu-miR-1970	mmu-miR-3061-3p	mmu-miR-3078	mmu-miR-3089-5p	mmu-miR-30a	mmu-miR-30b	mmu-miR-30c	mmu-miR-30d	mmu-miR-30e	mmu-miR-323-3p	mmu-miR-340-5p	mmu-miR-380-3p	mmu-miR-384-5p	mmu-miR-411	mmu-miR-465a-5p	mmu-miR-465b-5p	mmu-miR-465c-5p	mmu-miR-466a-5p	mmu-miR-466d-5p	mmu-miR-466e-5p	mmu-miR-466i-5p	mmu-miR-466k	mmu-miR-466l-5p	mmu-miR-466n-3p	mmu-miR-466p-5p	mmu-miR-471-3p	mmu-miR-488	mmu-miR-568	mmu-miR-680	mmu-miR-691	mmu-miR-693-5p	mmu-miR-742	mmu-miR-763	mmu-miR-875-3p	mmu-miR-877
Casp7	mmu-miR-1190	mmu-miR-1264-3p	mmu-miR-135a	mmu-miR-135b	mmu-miR-186	mmu-miR-188-5p	mmu-miR-1930	mmu-miR-1938	mmu-miR-1942	mmu-miR-1945	mmu-miR-1968	mmu-miR-1a	mmu-miR-206	mmu-miR-207	mmu-miR-23a	mmu-miR-23b	mmu-miR-3058	mmu-miR-3067	mmu-miR-335-5p	mmu-miR-337-5p	mmu-miR-363-5p	mmu-miR-3961	mmu-miR-432	mmu-miR-466l-3p	mmu-miR-470	mmu-miR-494	mmu-miR-673-5p	mmu-miR-677	mmu-miR-691	mmu-miR-692	mmu-miR-695	mmu-miR-763	mmu-miR-764-3p	mmu-miR-871-5p	mmu-miR-875-3p	mmu-miR-877
Casp8	mmu-miR-106a	mmu-miR-106b	mmu-miR-1186	mmu-miR-1187	mmu-miR-122	mmu-miR-126-5p	mmu-miR-136	mmu-miR-151-3p	mmu-miR-154	mmu-miR-17	mmu-miR-185	mmu-miR-1927	mmu-miR-20a	mmu-miR-20b	mmu-miR-291b-3p	mmu-miR-297a	mmu-miR-297b-5p	mmu-miR-297c	mmu-miR-298	mmu-miR-3062	mmu-miR-3095-5p	mmu-miR-3098-3p	mmu-miR-3473	mmu-miR-381	mmu-miR-431	mmu-miR-465a-5p	mmu-miR-465b-5p	mmu-miR-465c-5p	mmu-miR-466a-5p	mmu-miR-466b-3p	mmu-miR-466c-3p	mmu-miR-466d-5p	mmu-miR-466e-5p	mmu-miR-466i-5p	mmu-miR-466k	mmu-miR-466l-5p	mmu-miR-466m-3p	mmu-miR-466o-3p	mmu-miR-466p-3p	mmu-miR-466p-5p	mmu-miR-5046	mmu-miR-539-3p	mmu-miR-669a-3-3p	mmu-miR-669a-3p	mmu-miR-669o-3p	mmu-miR-671-5p	mmu-miR-882	mmu-miR-883a-5p	mmu-miR-93
Casp9	mmu-miR-129-1-3p	mmu-miR-129-2-3p	mmu-miR-137	mmu-miR-142-5p	mmu-miR-153	mmu-miR-185	mmu-miR-1895	mmu-miR-1903	mmu-miR-1935	mmu-miR-1941-3p	mmu-miR-1941-5p	mmu-miR-1953	mmu-miR-199a-3p	mmu-miR-199b	mmu-miR-290-5p	mmu-miR-292-5p	mmu-miR-3067	mmu-miR-3089-5p	mmu-miR-331-3p	mmu-miR-342-5p	mmu-miR-345-3p	mmu-miR-3473	mmu-miR-3965	mmu-miR-423-5p	mmu-miR-450b-3p	mmu-miR-452-5p	mmu-miR-466h-5p	mmu-miR-466j	mmu-miR-466m-5p	mmu-miR-466n-5p	mmu-miR-491	mmu-miR-5134	mmu-miR-615-3p	mmu-miR-653	mmu-miR-654-3p	mmu-miR-669m-5p	mmu-miR-673-5p	mmu-miR-675-3p	mmu-miR-693-3p	mmu-miR-709	mmu-miR-743b-5p	mmu-miR-763	mmu-miR-764-5p	mmu-miR-7a	mmu-miR-7b	mmu-miR-882	mmu-miR-883a-3p	mmu-miR-883b-3p
Casq1	mmu-miR-10a	mmu-miR-10b	mmu-miR-3062	mmu-miR-3083	mmu-miR-3084	mmu-miR-3102	mmu-miR-3105-5p	mmu-miR-3110	mmu-miR-3113	mmu-miR-328	mmu-miR-452-5p	mmu-miR-471-3p	mmu-miR-5134	mmu-miR-539-5p	mmu-miR-706	mmu-miR-762
Casq2	mmu-miR-1197	mmu-miR-124	mmu-miR-136	mmu-miR-1964-5p	mmu-miR-203	mmu-miR-207	mmu-miR-219-5p	mmu-miR-223	mmu-miR-3072	mmu-miR-3078	mmu-miR-3082-5p	mmu-miR-3089-5p	mmu-miR-3092	mmu-miR-3095-3p	mmu-miR-330	mmu-miR-3470b	mmu-miR-3473b	mmu-miR-370	mmu-miR-376b	mmu-miR-5114	mmu-miR-5121	mmu-miR-668	mmu-miR-705	mmu-miR-717	mmu-miR-762	mmu-miR-770-5p	mmu-miR-879
Casr	mmu-miR-15a	mmu-miR-15b	mmu-miR-16	mmu-miR-1843b-5p	mmu-miR-1905	mmu-miR-1907	mmu-miR-1942	mmu-miR-1943	mmu-miR-195	mmu-miR-1969	mmu-miR-21	mmu-miR-298	mmu-miR-3064-3p	mmu-miR-3082-3p	mmu-miR-3096b-3p	mmu-miR-3103	mmu-miR-3110	mmu-miR-322	mmu-miR-343	mmu-miR-346	mmu-miR-3474	mmu-miR-378	mmu-miR-425	mmu-miR-431	mmu-miR-463	mmu-miR-489	mmu-miR-497	mmu-miR-501-5p	mmu-miR-5113	mmu-miR-5125	mmu-miR-541	mmu-miR-546	mmu-miR-590-5p	mmu-miR-674	mmu-miR-702	mmu-miR-7a	mmu-miR-7b
Cast	mmu-miR-106a	mmu-miR-106b	mmu-miR-1190	mmu-miR-125a-3p	mmu-miR-126-5p	mmu-miR-1264-3p	mmu-miR-130a	mmu-miR-130b	mmu-miR-142-5p	mmu-miR-150	mmu-miR-17	mmu-miR-186	mmu-miR-1912	mmu-miR-1971	mmu-miR-1981	mmu-miR-19a	mmu-miR-19b	mmu-miR-200b	mmu-miR-200c	mmu-miR-201	mmu-miR-207	mmu-miR-20a	mmu-miR-20b	mmu-miR-224	mmu-miR-291a-5p	mmu-miR-291b-3p	mmu-miR-291b-5p	mmu-miR-301a	mmu-miR-301b	mmu-miR-3078	mmu-miR-3097-5p	mmu-miR-320	mmu-miR-324-5p	mmu-miR-338-5p	mmu-miR-340-5p	mmu-miR-429	mmu-miR-467f	mmu-miR-5097	mmu-miR-5117	mmu-miR-5127	mmu-miR-664	mmu-miR-669a-3-3p	mmu-miR-669a-3p	mmu-miR-669o-3p	mmu-miR-721	mmu-miR-743a	mmu-miR-743b-3p	mmu-miR-871-5p	mmu-miR-93
Ctnna1	mmu-miR-1198-3p	mmu-miR-1306-5p	mmu-miR-134	mmu-miR-136	mmu-miR-18a	mmu-miR-18b	mmu-miR-1906	mmu-miR-1912	mmu-miR-1953	mmu-miR-207	mmu-miR-208a-5p	mmu-miR-216a	mmu-miR-3100-5p	mmu-miR-3108	mmu-miR-335-3p	mmu-miR-378b	mmu-miR-450b-3p	mmu-miR-5119	mmu-miR-682	mmu-miR-693-3p	mmu-miR-762	mmu-miR-880	mmu-miR-881	mmu-miR-9
Ctnna2	mmu-miR-103	mmu-miR-107	mmu-miR-1198-5p	mmu-miR-128	mmu-miR-136	mmu-miR-15a	mmu-miR-15b	mmu-miR-16	mmu-miR-183	mmu-miR-1907	mmu-miR-1943	mmu-miR-195	mmu-miR-1953	mmu-miR-1955-3p	mmu-miR-1970	mmu-miR-1983	mmu-miR-214	mmu-miR-223	mmu-miR-290-5p	mmu-miR-292-5p	mmu-miR-298	mmu-miR-3062	mmu-miR-3064-3p	mmu-miR-3076-3p	mmu-miR-3089-5p	mmu-miR-3095-5p	mmu-miR-322	mmu-miR-329	mmu-miR-344f-5p	mmu-miR-3470a	mmu-miR-362-3p	mmu-miR-412-3p	mmu-miR-463	mmu-miR-483	mmu-miR-490-5p	mmu-miR-494	mmu-miR-497	mmu-miR-5101	mmu-miR-5110	mmu-miR-544-5p	mmu-miR-582-5p	mmu-miR-592	mmu-miR-599	mmu-miR-669h-5p	mmu-miR-669n	mmu-miR-677	mmu-miR-709	mmu-miR-761	mmu-miR-770-3p
Ctnnb1	mmu-miR-1935	mmu-miR-1955-3p	mmu-miR-1982.2	mmu-miR-214	mmu-miR-3068	mmu-miR-3079-3p	mmu-miR-3089-3p	mmu-miR-3095-5p	mmu-miR-3099	mmu-miR-3105-3p	mmu-miR-344g-5p	mmu-miR-345-3p	mmu-miR-375	mmu-miR-3965	mmu-miR-3969	mmu-miR-409-3p	mmu-miR-450b-3p	mmu-miR-466h-5p	mmu-miR-467f	mmu-miR-5134	mmu-miR-546	mmu-miR-582-3p	mmu-miR-653	mmu-miR-668	mmu-miR-669g	mmu-miR-669m-3p	mmu-miR-673-5p	mmu-miR-690	mmu-miR-693-3p	mmu-miR-696	mmu-miR-702	mmu-miR-706	mmu-miR-710	mmu-miR-717	mmu-miR-761	mmu-miR-770-5p	mmu-miR-872
Ctnnd1	mmu-miR-103	mmu-miR-107	mmu-miR-1192	mmu-miR-1251	mmu-miR-145	mmu-miR-1839-5p	mmu-miR-1906	mmu-miR-1938	mmu-miR-1958	mmu-miR-1a	mmu-miR-206	mmu-miR-298	mmu-miR-29a	mmu-miR-29b	mmu-miR-29c	mmu-miR-300	mmu-miR-3069-5p	mmu-miR-3071	mmu-miR-3075	mmu-miR-3082-5p	mmu-miR-3088	mmu-miR-3093-5p	mmu-miR-3096-5p	mmu-miR-33	mmu-miR-342-3p	mmu-miR-344d	mmu-miR-344e	mmu-miR-344f-3p	mmu-miR-3470b	mmu-miR-410	mmu-miR-455	mmu-miR-495	mmu-miR-5101	mmu-miR-5117	mmu-miR-672	mmu-miR-687	mmu-miR-705	mmu-miR-709	mmu-miR-96
Cav1	mmu-miR-103	mmu-miR-105	mmu-miR-107	mmu-miR-1190	mmu-miR-124	mmu-miR-125a-3p	mmu-miR-125b-2-3p	mmu-miR-1264-3p	mmu-miR-186	mmu-miR-1897-5p	mmu-miR-1906	mmu-miR-1928	mmu-miR-1931	mmu-miR-1938	mmu-miR-1955-5p	mmu-miR-1958	mmu-miR-1982.1	mmu-miR-199a-5p	mmu-miR-203	mmu-miR-204	mmu-miR-205	mmu-miR-211	mmu-miR-2136	mmu-miR-219-3p	mmu-miR-221	mmu-miR-222	mmu-miR-291a-5p	mmu-miR-291b-5p	mmu-miR-297a	mmu-miR-297b-5p	mmu-miR-297c	mmu-miR-3062	mmu-miR-3074-1-3p	mmu-miR-3078	mmu-miR-3086-3p	mmu-miR-3096-3p	mmu-miR-325	mmu-miR-340-5p	mmu-miR-362-5p	mmu-miR-375	mmu-miR-376c	mmu-miR-423-5p	mmu-miR-466g	mmu-miR-470	mmu-miR-5114	mmu-miR-543	mmu-miR-547	mmu-miR-568	mmu-miR-590-3p
Cav2	mmu-miR-1198-3p	mmu-miR-1199	mmu-miR-1251	mmu-miR-125b-2-3p	mmu-miR-142-5p	mmu-miR-144	mmu-miR-185	mmu-miR-1912	mmu-miR-192	mmu-miR-199a-3p	mmu-miR-199b	mmu-miR-1a	mmu-miR-203	mmu-miR-206	mmu-miR-21	mmu-miR-2136	mmu-miR-215	mmu-miR-23a	mmu-miR-23b	mmu-miR-297a	mmu-miR-297b-3p	mmu-miR-297b-5p	mmu-miR-297c	mmu-miR-29a	mmu-miR-29b	mmu-miR-29c	mmu-miR-3072	mmu-miR-3074-2-3p	mmu-miR-3088	mmu-miR-3105-3p	mmu-miR-323-3p	mmu-miR-331-5p	mmu-miR-340-5p	mmu-miR-344d	mmu-miR-344e	mmu-miR-3473	mmu-miR-382	mmu-miR-384-3p	mmu-miR-3968	mmu-miR-3969	mmu-miR-410	mmu-miR-433	mmu-miR-448-3p	mmu-miR-450b-3p	mmu-miR-466a-3p	mmu-miR-466d-3p	mmu-miR-466e-3p	mmu-miR-467g	mmu-miR-5113
Cav3	mmu-miR-101a	mmu-miR-101b	mmu-miR-103	mmu-miR-107	mmu-miR-139-3p	mmu-miR-144	mmu-miR-149	mmu-miR-1983	mmu-miR-22	mmu-miR-3057-3p	mmu-miR-327	mmu-miR-3473c	mmu-miR-363-5p	mmu-miR-3971	mmu-miR-412-3p	mmu-miR-5046	mmu-miR-871-3p
Runx2	mmu-miR-1193-3p	mmu-miR-1264-3p	mmu-miR-129-1-3p	mmu-miR-129-2-3p	mmu-miR-135a	mmu-miR-135b	mmu-miR-137	mmu-miR-153	mmu-miR-1843-3p	mmu-miR-188-3p	mmu-miR-1896	mmu-miR-1928	mmu-miR-1949	mmu-miR-1954	mmu-miR-1967	mmu-miR-204	mmu-miR-211	mmu-miR-217	mmu-miR-221	mmu-miR-222	mmu-miR-224	mmu-miR-23a	mmu-miR-23b	mmu-miR-290-5p	mmu-miR-296-3p	mmu-miR-297b-3p	mmu-miR-3064-3p	mmu-miR-3065	mmu-miR-3076-3p	mmu-miR-3078	mmu-miR-3088	mmu-miR-30a	mmu-miR-30b	mmu-miR-30c	mmu-miR-30d	mmu-miR-30e	mmu-miR-320	mmu-miR-325	mmu-miR-338-5p	mmu-miR-376c	mmu-miR-380-5p	mmu-miR-384-5p	mmu-miR-411	mmu-miR-432	mmu-miR-466a-3p	mmu-miR-466d-3p	mmu-miR-466e-3p	mmu-miR-466f-5p	mmu-miR-466i-3p
Runx1	mmu-miR-101a	mmu-miR-1198-5p	mmu-miR-1264-3p	mmu-miR-128	mmu-miR-129-5p	mmu-miR-144	mmu-miR-181a	mmu-miR-181b	mmu-miR-181c	mmu-miR-181d	mmu-miR-1894-3p	mmu-miR-1899	mmu-miR-18a	mmu-miR-18b	mmu-miR-1912	mmu-miR-194	mmu-miR-1955-3p	mmu-miR-1958	mmu-miR-199a-3p	mmu-miR-199b	mmu-miR-1b-5p	mmu-miR-212-5p	mmu-miR-217	mmu-miR-218	mmu-miR-27a	mmu-miR-27b	mmu-miR-297b-3p	mmu-miR-3068	mmu-miR-30a	mmu-miR-30b	mmu-miR-30c	mmu-miR-30d	mmu-miR-30e	mmu-miR-320	mmu-miR-338-5p	mmu-miR-340-5p	mmu-miR-344b	mmu-miR-380-3p	mmu-miR-384-5p	mmu-miR-3967	mmu-miR-3971	mmu-miR-450b-5p	mmu-miR-466a-3p	mmu-miR-466b-3p	mmu-miR-466c-3p	mmu-miR-466d-3p	mmu-miR-466e-3p	mmu-miR-466f-3p	mmu-miR-466g
Runx1t1	mmu-miR-103	mmu-miR-107	mmu-miR-1192	mmu-miR-1194	mmu-miR-1199	mmu-miR-1224	mmu-miR-1251	mmu-miR-126-5p	mmu-miR-129-5p	mmu-miR-132	mmu-miR-141	mmu-miR-142-5p	mmu-miR-146a	mmu-miR-146b	mmu-miR-15a	mmu-miR-15b	mmu-miR-16	mmu-miR-186	mmu-miR-187	mmu-miR-1907	mmu-miR-192	mmu-miR-193	mmu-miR-193b	mmu-miR-1943	mmu-miR-195	mmu-miR-1958	mmu-miR-1961	mmu-miR-1967	mmu-miR-1968	mmu-miR-199a-5p	mmu-miR-200a	mmu-miR-212-3p	mmu-miR-215	mmu-miR-216b	mmu-miR-25	mmu-miR-27a	mmu-miR-27b	mmu-miR-28b	mmu-miR-28c	mmu-miR-3057-3p	mmu-miR-3057-5p	mmu-miR-3059	mmu-miR-3063	mmu-miR-3064-5p	mmu-miR-3085-3p	mmu-miR-3086-3p	mmu-miR-3089-3p	mmu-miR-3098-3p	mmu-miR-3108
Cbfa2t2	mmu-miR-101a	mmu-miR-101b	mmu-miR-1192	mmu-miR-1199	mmu-miR-129-1-3p	mmu-miR-129-2-3p	mmu-miR-132	mmu-miR-138	mmu-miR-144	mmu-miR-149	mmu-miR-1899	mmu-miR-1905	mmu-miR-1931	mmu-miR-1934	mmu-miR-1955-3p	mmu-miR-212-3p	mmu-miR-2136	mmu-miR-219-3p	mmu-miR-23a	mmu-miR-23b	mmu-miR-297b-3p	mmu-miR-298	mmu-miR-3058	mmu-miR-3062	mmu-miR-3074-5p	mmu-miR-3076-5p	mmu-miR-3082-5p	mmu-miR-3093-3p	mmu-miR-3095-3p	mmu-miR-3097-5p	mmu-miR-3113	mmu-miR-323-3p	mmu-miR-3472	mmu-miR-3473d	mmu-miR-3474	mmu-miR-363-5p	mmu-miR-450b-3p	mmu-miR-466a-3p	mmu-miR-466d-3p	mmu-miR-466e-3p	mmu-miR-466h-5p	mmu-miR-466j	mmu-miR-466m-5p	mmu-miR-466n-5p	mmu-miR-467f	mmu-miR-467g	mmu-miR-484	mmu-miR-495	mmu-miR-500
Cbfa2t3	mmu-miR-1188	mmu-miR-138	mmu-miR-15a	mmu-miR-15b	mmu-miR-16	mmu-miR-1843-3p	mmu-miR-185	mmu-miR-1896	mmu-miR-1897-5p	mmu-miR-1899	mmu-miR-1907	mmu-miR-1929	mmu-miR-1942	mmu-miR-1947	mmu-miR-195	mmu-miR-1962	mmu-miR-196a	mmu-miR-196b	mmu-miR-212-5p	mmu-miR-2136	mmu-miR-2182	mmu-miR-27a	mmu-miR-27b	mmu-miR-28	mmu-miR-3057-3p	mmu-miR-3057-5p	mmu-miR-3069-5p	mmu-miR-3070b-5p	mmu-miR-3075	mmu-miR-3080-3p	mmu-miR-3083	mmu-miR-3085-5p	mmu-miR-3090	mmu-miR-3097-5p	mmu-miR-3105-5p	mmu-miR-322	mmu-miR-326	mmu-miR-330	mmu-miR-3473	mmu-miR-3475	mmu-miR-34a	mmu-miR-34b-5p	mmu-miR-34c	mmu-miR-370	mmu-miR-378b	mmu-miR-380-5p	mmu-miR-448-5p	mmu-miR-449a	mmu-miR-449b
Runx3	mmu-miR-1192	mmu-miR-126-5p	mmu-miR-130a	mmu-miR-130b	mmu-miR-185	mmu-miR-1903	mmu-miR-194	mmu-miR-1956	mmu-miR-1964-5p	mmu-miR-1969	mmu-miR-19a	mmu-miR-19b	mmu-miR-218	mmu-miR-26a	mmu-miR-26b	mmu-miR-290-5p	mmu-miR-292-5p	mmu-miR-301a	mmu-miR-301b	mmu-miR-3057-5p	mmu-miR-3059	mmu-miR-3065	mmu-miR-3072	mmu-miR-3075	mmu-miR-3089-3p	mmu-miR-3107	mmu-miR-344f-3p	mmu-miR-3473	mmu-miR-3473b	mmu-miR-350	mmu-miR-381	mmu-miR-382	mmu-miR-465a-3p	mmu-miR-465b-3p	mmu-miR-465c-3p	mmu-miR-466d-5p	mmu-miR-466i-5p	mmu-miR-466k	mmu-miR-466l-5p	mmu-miR-486	mmu-miR-495	mmu-miR-582-5p	mmu-miR-669o-5p	mmu-miR-680	mmu-miR-705	mmu-miR-712	mmu-miR-721	mmu-miR-741	mmu-miR-762
Cbfb	mmu-miR-101c	mmu-miR-1192	mmu-miR-1194	mmu-miR-124	mmu-miR-126-5p	mmu-miR-129-5p	mmu-miR-130a	mmu-miR-130b	mmu-miR-143	mmu-miR-145	mmu-miR-153	mmu-miR-1897-3p	mmu-miR-1928	mmu-miR-193	mmu-miR-193b	mmu-miR-1949	mmu-miR-1962	mmu-miR-1964-3p	mmu-miR-19a	mmu-miR-19b	mmu-miR-208a-5p	mmu-miR-221	mmu-miR-222	mmu-miR-223	mmu-miR-27a	mmu-miR-27b	mmu-miR-301a	mmu-miR-301b	mmu-miR-3069-5p	mmu-miR-3073-3p	mmu-miR-3078	mmu-miR-30a	mmu-miR-30b	mmu-miR-30c	mmu-miR-30d	mmu-miR-30e	mmu-miR-3112	mmu-miR-320	mmu-miR-324-3p	mmu-miR-337-5p	mmu-miR-338-3p	mmu-miR-344d	mmu-miR-344e	mmu-miR-34a	mmu-miR-34b-5p	mmu-miR-34c	mmu-miR-384-5p	mmu-miR-410	mmu-miR-449a
Serpina6	mmu-miR-183	mmu-miR-1953	mmu-miR-448-5p	mmu-miR-501-5p	mmu-miR-504	mmu-miR-664	mmu-miR-684	mmu-miR-697	mmu-miR-705	mmu-miR-767
Cbl	mmu-miR-1187	mmu-miR-1190	mmu-miR-1197	mmu-miR-1264-5p	mmu-miR-1298	mmu-miR-136	mmu-miR-138	mmu-miR-149	mmu-miR-155	mmu-miR-1839-3p	mmu-miR-185	mmu-miR-1912	mmu-miR-1933-3p	mmu-miR-1953	mmu-miR-1969	mmu-miR-199a-5p	mmu-miR-1a	mmu-miR-203	mmu-miR-206	mmu-miR-214	mmu-miR-28	mmu-miR-299	mmu-miR-3057-3p	mmu-miR-3086-3p	mmu-miR-3089-5p	mmu-miR-3102-3p.2	mmu-miR-3106	mmu-miR-3109	mmu-miR-3110	mmu-miR-323-5p	mmu-miR-329	mmu-miR-335-3p	mmu-miR-338-5p	mmu-miR-345-3p	mmu-miR-3473	mmu-miR-362-3p	mmu-miR-377	mmu-miR-384-3p	mmu-miR-3964	mmu-miR-3971	mmu-miR-409-5p	mmu-miR-466a-5p	mmu-miR-466e-5p	mmu-miR-466n-5p	mmu-miR-466p-5p	mmu-miR-470	mmu-miR-5097	mmu-miR-5104	mmu-miR-5110
Cbln1	mmu-miR-1905	mmu-miR-1964-5p	mmu-miR-1966	mmu-miR-199a-5p	mmu-miR-23a	mmu-miR-23b	mmu-miR-297b-3p	mmu-miR-3074-2-3p	mmu-miR-3080-3p	mmu-miR-3105-5p	mmu-miR-320	mmu-miR-323-3p	mmu-miR-345-5p	mmu-miR-3473c	mmu-miR-377	mmu-miR-378	mmu-miR-450b-3p	mmu-miR-466a-3p	mmu-miR-466d-3p	mmu-miR-466e-3p	mmu-miR-467g	mmu-miR-505-5p	mmu-miR-5102	mmu-miR-5105	mmu-miR-5113	mmu-miR-691	mmu-miR-695	mmu-miR-744	mmu-miR-760-3p
Cbln2	mmu-miR-1186	mmu-miR-1186b	mmu-miR-1193-3p	mmu-miR-1199	mmu-miR-1264-5p	mmu-miR-139-5p	mmu-miR-145	mmu-miR-15a	mmu-miR-15b	mmu-miR-1843-5p	mmu-miR-1934	mmu-miR-19a	mmu-miR-19b	mmu-miR-1b-3p	mmu-miR-200c	mmu-miR-212-5p	mmu-miR-219-3p	mmu-miR-28b	mmu-miR-28c	mmu-miR-3063	mmu-miR-3076-5p	mmu-miR-3087	mmu-miR-3088	mmu-miR-3104-5p	mmu-miR-322	mmu-miR-323-5p	mmu-miR-409-5p	mmu-miR-448-5p	mmu-miR-497	mmu-miR-5107	mmu-miR-5113	mmu-miR-5133	mmu-miR-546	mmu-miR-615-3p	mmu-miR-669b	mmu-miR-686	mmu-miR-690	mmu-miR-713	mmu-miR-760-3p	mmu-miR-770-3p	mmu-miR-883a-5p	mmu-miR-883b-5p	mmu-miR-96
Serpinh1	mmu-miR-141	mmu-miR-1897-3p	mmu-miR-200a	mmu-miR-219-5p	mmu-miR-29a	mmu-miR-29b	mmu-miR-29c	mmu-miR-3067	mmu-miR-3079-3p	mmu-miR-3100-5p	mmu-miR-3102	mmu-miR-3103	mmu-miR-3105-3p	mmu-miR-3106	mmu-miR-329	mmu-miR-362-3p	mmu-miR-377	mmu-miR-378b	mmu-miR-432	mmu-miR-466l-3p	mmu-miR-468	mmu-miR-470	mmu-miR-509-3p	mmu-miR-5107	mmu-miR-679-5p	mmu-miR-694	mmu-miR-709	mmu-miR-717	mmu-miR-873
Cbr1	mmu-miR-186	mmu-miR-1927	mmu-miR-205	mmu-miR-212-5p	mmu-miR-3103	mmu-miR-335-3p	mmu-miR-705
Cbr2	mmu-miR-1942	mmu-miR-1948	mmu-miR-3093-3p	mmu-miR-369-5p
Cbs	mmu-miR-1199	mmu-miR-125a-5p	mmu-miR-125b-5p	mmu-miR-1896	mmu-miR-1941-5p	mmu-miR-205	mmu-miR-2136	mmu-miR-3061-5p	mmu-miR-3113	mmu-miR-3470a	mmu-miR-3471	mmu-miR-351	mmu-miR-3967	mmu-miR-455	mmu-miR-491	mmu-miR-5113	mmu-miR-543	mmu-miR-671-5p	mmu-miR-673-5p	mmu-miR-702	mmu-miR-877
Cbx1	mmu-miR-1936	mmu-miR-290-5p	mmu-miR-292-5p	mmu-miR-297b-3p	mmu-miR-329	mmu-miR-338-3p	mmu-miR-362-3p	mmu-miR-370	mmu-miR-374c	mmu-miR-466a-3p	mmu-miR-466d-3p	mmu-miR-466e-3p	mmu-miR-467g	mmu-miR-666-3p	mmu-miR-707	mmu-miR-713	mmu-miR-743b-5p
Cbx2	mmu-let-7a	mmu-let-7b	mmu-let-7c	mmu-let-7d	mmu-let-7e	mmu-let-7f	mmu-let-7g	mmu-let-7i	mmu-miR-124	mmu-miR-125a-5p	mmu-miR-125b-5p	mmu-miR-143	mmu-miR-146a	mmu-miR-146b	mmu-miR-149	mmu-miR-1839-5p	mmu-miR-1935	mmu-miR-1961	mmu-miR-1971	mmu-miR-207	mmu-miR-208a-5p	mmu-miR-214	mmu-miR-29a	mmu-miR-29b	mmu-miR-29c	mmu-miR-3061-5p	mmu-miR-3064-5p	mmu-miR-3085-3p	mmu-miR-3091-5p	mmu-miR-3096b-3p	mmu-miR-30a	mmu-miR-30b	mmu-miR-30c	mmu-miR-30d	mmu-miR-30e	mmu-miR-3100-3p	mmu-miR-3102	mmu-miR-3113	mmu-miR-331-3p	mmu-miR-342-5p	mmu-miR-344g-5p	mmu-miR-3473b	mmu-miR-34a	mmu-miR-34b-5p	mmu-miR-34c	mmu-miR-351	mmu-miR-370	mmu-miR-384-5p	mmu-miR-3966
Cbx3	mmu-miR-1192	mmu-miR-1198-5p	mmu-miR-142-5p	mmu-miR-148a	mmu-miR-148b	mmu-miR-149	mmu-miR-152	mmu-miR-1894-5p	mmu-miR-1955-5p	mmu-miR-200b	mmu-miR-200c	mmu-miR-291a-5p	mmu-miR-291b-5p	mmu-miR-3064-5p	mmu-miR-3085-3p	mmu-miR-3105-3p	mmu-miR-3106	mmu-miR-3112	mmu-miR-320	mmu-miR-325	mmu-miR-335-3p	mmu-miR-338-3p	mmu-miR-338-5p	mmu-miR-344d	mmu-miR-344e	mmu-miR-3470b	mmu-miR-369-3p	mmu-miR-375	mmu-miR-376c	mmu-miR-410	mmu-miR-429	mmu-miR-434-3p	mmu-miR-466g	mmu-miR-466l-3p	mmu-miR-471-3p	mmu-miR-488	mmu-miR-495	mmu-miR-511-5p	mmu-miR-5113	mmu-miR-544-5p	mmu-miR-582-5p	mmu-miR-669e	mmu-miR-669f-3p	mmu-miR-669h-3p	mmu-miR-669k	mmu-miR-763	mmu-miR-871-3p	mmu-miR-875-3p
Cbx4	mmu-miR-106a	mmu-miR-106b	mmu-miR-1192	mmu-miR-1195	mmu-miR-1199	mmu-miR-129-5p	mmu-miR-136	mmu-miR-144	mmu-miR-15a	mmu-miR-15b	mmu-miR-16	mmu-miR-17	mmu-miR-181a	mmu-miR-181b	mmu-miR-181c	mmu-miR-181d	mmu-miR-1906	mmu-miR-1907	mmu-miR-1927	mmu-miR-1949	mmu-miR-195	mmu-miR-1950	mmu-miR-1953	mmu-miR-1970	mmu-miR-200b	mmu-miR-200c	mmu-miR-20a	mmu-miR-20b	mmu-miR-21	mmu-miR-214	mmu-miR-290-5p	mmu-miR-292-5p	mmu-miR-3061-5p	mmu-miR-3074-1-3p	mmu-miR-3089-3p	mmu-miR-3093-3p	mmu-miR-3100-5p	mmu-miR-3105-5p	mmu-miR-3112	mmu-miR-322	mmu-miR-323-5p	mmu-miR-329	mmu-miR-344	mmu-miR-344c	mmu-miR-344d	mmu-miR-344e	mmu-miR-345-3p	mmu-miR-362-5p	mmu-miR-369-3p
Cbx5	mmu-miR-10a	mmu-miR-1186	mmu-miR-122	mmu-miR-128	mmu-miR-146b	mmu-miR-150	mmu-miR-15a	mmu-miR-15b	mmu-miR-16	mmu-miR-185	mmu-miR-1898	mmu-miR-1907	mmu-miR-1912	mmu-miR-1935	mmu-miR-195	mmu-miR-1958	mmu-miR-1960	mmu-miR-1969	mmu-miR-218	mmu-miR-219-3p	mmu-miR-223	mmu-miR-290-5p	mmu-miR-292-5p	mmu-miR-3062	mmu-miR-3073-3p	mmu-miR-3076-5p	mmu-miR-3096-5p	mmu-miR-3100-5p	mmu-miR-322	mmu-miR-329	mmu-miR-339-3p	mmu-miR-344f-5p	mmu-miR-344g-3p	mmu-miR-3473	mmu-miR-381	mmu-miR-453	mmu-miR-463	mmu-miR-465a-3p	mmu-miR-465b-3p	mmu-miR-465c-3p	mmu-miR-466g	mmu-miR-493	mmu-miR-497	mmu-miR-501-5p	mmu-miR-5110	mmu-miR-5127	mmu-miR-539-3p	mmu-miR-546	mmu-miR-599
Rb1cc1	mmu-miR-106a	mmu-miR-106b	mmu-miR-10a	mmu-miR-10b	mmu-miR-1187	mmu-miR-1192	mmu-miR-124	mmu-miR-1264-3p	mmu-miR-129-5p	mmu-miR-1298	mmu-miR-130a	mmu-miR-130b	mmu-miR-133a	mmu-miR-133b	mmu-miR-138	mmu-miR-141	mmu-miR-142-5p	mmu-miR-143	mmu-miR-151-3p	mmu-miR-17	mmu-miR-1903	mmu-miR-1912	mmu-miR-1940	mmu-miR-1950	mmu-miR-19a	mmu-miR-19b	mmu-miR-200a	mmu-miR-20a	mmu-miR-20b	mmu-miR-2136	mmu-miR-219-3p	mmu-miR-291a-3p	mmu-miR-291b-3p	mmu-miR-294	mmu-miR-295	mmu-miR-297b-3p	mmu-miR-29a	mmu-miR-29b	mmu-miR-29c	mmu-miR-301a	mmu-miR-301b	mmu-miR-302a	mmu-miR-302b	mmu-miR-302c	mmu-miR-302d	mmu-miR-3058	mmu-miR-3065	mmu-miR-3067	mmu-miR-3086-3p
Cck	mmu-miR-1187	mmu-miR-216b	mmu-miR-23a	mmu-miR-23b	mmu-miR-3060	mmu-miR-3075	mmu-miR-3096-5p	mmu-miR-3109	mmu-miR-324-3p	mmu-miR-3470b	mmu-miR-423-5p	mmu-miR-466a-5p	mmu-miR-466e-5p	mmu-miR-466l-3p	mmu-miR-466p-5p	mmu-miR-466q	mmu-miR-5107	mmu-miR-692	mmu-miR-717	mmu-miR-883a-5p
Cckar	mmu-miR-10a	mmu-miR-10b	mmu-miR-1187	mmu-miR-1195	mmu-miR-125a-3p	mmu-miR-125a-5p	mmu-miR-125b-5p	mmu-miR-185	mmu-miR-188-3p	mmu-miR-1904	mmu-miR-193	mmu-miR-193b	mmu-miR-207	mmu-miR-3069-5p	mmu-miR-3089-5p	mmu-miR-3090	mmu-miR-3091-5p	mmu-miR-3097-5p	mmu-miR-3098-3p	mmu-miR-3098-5p	mmu-miR-335-5p	mmu-miR-342-3p	mmu-miR-343	mmu-miR-3473	mmu-miR-34a	mmu-miR-34b-5p	mmu-miR-34c	mmu-miR-351	mmu-miR-3572	mmu-miR-377	mmu-miR-382	mmu-miR-384-5p	mmu-miR-421	mmu-miR-449a	mmu-miR-449b	mmu-miR-449c	mmu-miR-450b-5p	mmu-miR-466a-5p	mmu-miR-466e-5p	mmu-miR-466h-3p	mmu-miR-466p-5p	mmu-miR-467e	mmu-miR-467h	mmu-miR-491	mmu-miR-5102	mmu-miR-5113	mmu-miR-5129	mmu-miR-532-3p	mmu-miR-546
Cckbr	mmu-miR-1186	mmu-miR-1198-5p	mmu-miR-129-5p	mmu-miR-1306-5p	mmu-miR-148a	mmu-miR-148b	mmu-miR-150	mmu-miR-152	mmu-miR-183	mmu-miR-1894-3p	mmu-miR-1933-5p	mmu-miR-1943	mmu-miR-1952	mmu-miR-1953	mmu-miR-1955-5p	mmu-miR-1956	mmu-miR-1960	mmu-miR-202-5p	mmu-miR-224	mmu-miR-3074-2-3p	mmu-miR-3091-5p	mmu-miR-3092	mmu-miR-335-3p	mmu-miR-3473c	mmu-miR-466l-5p	mmu-miR-490-5p	mmu-miR-5106	mmu-miR-5119	mmu-miR-5127	mmu-miR-532-3p	mmu-miR-574-3p	mmu-miR-654-3p	mmu-miR-665	mmu-miR-671-5p	mmu-miR-702	mmu-miR-707
Ccna1	mmu-miR-1936	mmu-miR-3086-3p	mmu-miR-3096-5p	mmu-miR-3098-5p	mmu-miR-340-5p	mmu-miR-344d	mmu-miR-344e	mmu-miR-370	mmu-miR-382	mmu-miR-410	mmu-miR-543
Ccna2	mmu-miR-125a-5p	mmu-miR-125b-2-3p	mmu-miR-125b-5p	mmu-miR-1264-3p	mmu-miR-181a	mmu-miR-181b	mmu-miR-181c	mmu-miR-181d	mmu-miR-1927	mmu-miR-1928	mmu-miR-1931	mmu-miR-1946b	mmu-miR-1949	mmu-miR-1958	mmu-miR-1960	mmu-miR-201	mmu-miR-218	mmu-miR-219-5p	mmu-miR-221	mmu-miR-222	mmu-miR-28	mmu-miR-29a	mmu-miR-29b	mmu-miR-29c	mmu-miR-3066	mmu-miR-3092	mmu-miR-3096-3p	mmu-miR-320	mmu-miR-326	mmu-miR-329	mmu-miR-330	mmu-miR-335-3p	mmu-miR-351	mmu-miR-362-3p	mmu-miR-378b	mmu-miR-381	mmu-miR-3971	mmu-miR-466d-5p	mmu-miR-466i-3p	mmu-miR-466l-5p	mmu-miR-493	mmu-miR-5108	mmu-miR-5119	mmu-miR-539-3p	mmu-miR-582-5p	mmu-miR-669f-3p	mmu-miR-669h-5p	mmu-miR-670	mmu-miR-698
Ccnb2	mmu-miR-1194	mmu-miR-199a-5p	mmu-miR-205	mmu-miR-208a-5p	mmu-miR-3069-5p	mmu-miR-3080-5p	mmu-miR-3082-5p	mmu-miR-3095-5p	mmu-miR-335-3p	mmu-miR-34a	mmu-miR-34b-5p	mmu-miR-34c	mmu-miR-449a	mmu-miR-449b	mmu-miR-449c	mmu-miR-455	mmu-miR-466b-3p	mmu-miR-466c-3p	mmu-miR-466f-3p	mmu-miR-466m-3p	mmu-miR-466o-3p	mmu-miR-466p-3p	mmu-miR-5123	mmu-miR-5124	mmu-miR-712
Ccnd1	mmu-miR-1190	mmu-miR-186	mmu-miR-1897-5p	mmu-miR-1912	mmu-miR-1935	mmu-miR-1952	mmu-miR-1955-5p	mmu-miR-1962	mmu-miR-1968	mmu-miR-202-3p	mmu-miR-208a-5p	mmu-miR-23a	mmu-miR-23b	mmu-miR-302a	mmu-miR-302b	mmu-miR-302d	mmu-miR-3059	mmu-miR-3069-5p	mmu-miR-3073-5p	mmu-miR-3074-5p	mmu-miR-3082-3p	mmu-miR-3083	mmu-miR-3084	mmu-miR-3089-3p	mmu-miR-3093-5p	mmu-miR-3095-5p	mmu-miR-3102	mmu-miR-3102-3p.2	mmu-miR-3113	mmu-miR-345-5p	mmu-miR-485	mmu-miR-503	mmu-miR-5102	mmu-miR-5107	mmu-miR-546	mmu-miR-590-3p	mmu-miR-686	mmu-miR-691	mmu-miR-692	mmu-miR-693-3p	mmu-miR-702	mmu-miR-712	mmu-miR-742	mmu-miR-872	mmu-miR-873
Ccnd2	mmu-miR-106a	mmu-miR-106b	mmu-miR-1193-3p	mmu-miR-124	mmu-miR-1251	mmu-miR-1264-5p	mmu-miR-129-5p	mmu-miR-135a	mmu-miR-135b	mmu-miR-147	mmu-miR-17	mmu-miR-1843-5p	mmu-miR-188-5p	mmu-miR-1900	mmu-miR-1956	mmu-miR-1983	mmu-miR-19a	mmu-miR-19b	mmu-miR-20a	mmu-miR-20b	mmu-miR-291a-3p	mmu-miR-294	mmu-miR-295	mmu-miR-297a	mmu-miR-297b-5p	mmu-miR-297c	mmu-miR-29a	mmu-miR-29b	mmu-miR-29c	mmu-miR-302a	mmu-miR-302b	mmu-miR-302c	mmu-miR-302d	mmu-miR-3059	mmu-miR-3061-5p	mmu-miR-3100-5p	mmu-miR-3104-5p	mmu-miR-344	mmu-miR-344c	mmu-miR-3969	mmu-miR-412-3p	mmu-miR-503	mmu-miR-5101	mmu-miR-5107	mmu-miR-5124	mmu-miR-582-3p	mmu-miR-653	mmu-miR-654-5p	mmu-miR-666-3p
Ccnd3	mmu-miR-103	mmu-miR-107	mmu-miR-1264-3p	mmu-miR-138	mmu-miR-16	mmu-miR-182	mmu-miR-1896	mmu-miR-193	mmu-miR-193b	mmu-miR-1943	mmu-miR-195	mmu-miR-2861	mmu-miR-3091-3p	mmu-miR-3473c	mmu-miR-409-5p	mmu-miR-466q	mmu-miR-490-5p	mmu-miR-491	mmu-miR-5129	mmu-miR-546	mmu-miR-582-5p	mmu-miR-871-3p
Ccne1	mmu-miR-138	mmu-miR-15a	mmu-miR-15b	mmu-miR-16	mmu-miR-1898	mmu-miR-1907	mmu-miR-195	mmu-miR-1950	mmu-miR-1966	mmu-miR-3060	mmu-miR-3089-5p	mmu-miR-3102	mmu-miR-322	mmu-miR-324-5p	mmu-miR-3473c	mmu-miR-3475	mmu-miR-463	mmu-miR-497	mmu-miR-500	mmu-miR-501-3p	mmu-miR-503	mmu-miR-5116	mmu-miR-5121	mmu-miR-5133	mmu-miR-592	mmu-miR-599	mmu-miR-680
Ccne2	mmu-miR-1186	mmu-miR-1192	mmu-miR-1198-5p	mmu-miR-140	mmu-miR-141	mmu-miR-144	mmu-miR-1895	mmu-miR-1912	mmu-miR-1929	mmu-miR-1941-3p	mmu-miR-1957	mmu-miR-200a	mmu-miR-2183	mmu-miR-25	mmu-miR-297b-3p	mmu-miR-3061-5p	mmu-miR-3069-5p	mmu-miR-3071	mmu-miR-3084	mmu-miR-3086-3p	mmu-miR-30a	mmu-miR-30b	mmu-miR-30c	mmu-miR-30d	mmu-miR-30e	mmu-miR-3100-3p	mmu-miR-3101	mmu-miR-3110	mmu-miR-32	mmu-miR-335-3p	mmu-miR-34a	mmu-miR-34b-5p	mmu-miR-34c	mmu-miR-362-5p	mmu-miR-363-3p	mmu-miR-367	mmu-miR-369-3p	mmu-miR-374	mmu-miR-374c	mmu-miR-375	mmu-miR-384-3p	mmu-miR-384-5p	mmu-miR-3964	mmu-miR-3970	mmu-miR-449a	mmu-miR-449b	mmu-miR-449c	mmu-miR-466a-3p	mmu-miR-466d-3p
Ccnf	mmu-miR-101b	mmu-miR-1193-5p	mmu-miR-1197	mmu-miR-148a	mmu-miR-148b	mmu-miR-152	mmu-miR-1962	mmu-miR-30a	mmu-miR-30b	mmu-miR-30c	mmu-miR-30d	mmu-miR-30e	mmu-miR-329	mmu-miR-3473d	mmu-miR-34a	mmu-miR-34b-5p	mmu-miR-34c	mmu-miR-362-3p	mmu-miR-375	mmu-miR-379	mmu-miR-384-5p	mmu-miR-3971	mmu-miR-449a	mmu-miR-449b	mmu-miR-449c	mmu-miR-485	mmu-miR-490-5p	mmu-miR-5046	mmu-miR-5112	mmu-miR-543	mmu-miR-615-3p	mmu-miR-674	mmu-miR-690	mmu-miR-705	mmu-miR-706	mmu-miR-713	mmu-miR-743a	mmu-miR-743b-3p	mmu-miR-760-5p
Ccng1	mmu-miR-106a	mmu-miR-106b	mmu-miR-1186	mmu-miR-1186b	mmu-miR-122	mmu-miR-1251	mmu-miR-1264-3p	mmu-miR-128	mmu-miR-1306-5p	mmu-miR-130a	mmu-miR-130b	mmu-miR-132	mmu-miR-136	mmu-miR-145	mmu-miR-17	mmu-miR-181a	mmu-miR-181b	mmu-miR-181c	mmu-miR-181d	mmu-miR-1843-5p	mmu-miR-1843b-5p	mmu-miR-190	mmu-miR-1905	mmu-miR-1906	mmu-miR-1907	mmu-miR-190b	mmu-miR-1956	mmu-miR-1971	mmu-miR-1981	mmu-miR-203	mmu-miR-20a	mmu-miR-20b	mmu-miR-212-3p	mmu-miR-23a	mmu-miR-23b	mmu-miR-27a	mmu-miR-27b	mmu-miR-291a-3p	mmu-miR-291b-3p	mmu-miR-294	mmu-miR-295	mmu-miR-297b-5p	mmu-miR-301a	mmu-miR-301b	mmu-miR-302a	mmu-miR-302b	mmu-miR-302d	mmu-miR-3060	mmu-miR-3067
Ccng2	mmu-miR-106a	mmu-miR-106b	mmu-miR-1196	mmu-miR-1198-3p	mmu-miR-1199	mmu-miR-132	mmu-miR-135a	mmu-miR-135b	mmu-miR-137	mmu-miR-139-5p	mmu-miR-142-5p	mmu-miR-143	mmu-miR-144	mmu-miR-17	mmu-miR-1839-3p	mmu-miR-1843-3p	mmu-miR-1843b-5p	mmu-miR-1894-3p	mmu-miR-1896	mmu-miR-192	mmu-miR-203	mmu-miR-20a	mmu-miR-20b	mmu-miR-212-3p	mmu-miR-2136	mmu-miR-215	mmu-miR-290-3p	mmu-miR-292-3p	mmu-miR-3065	mmu-miR-3074-2-3p	mmu-miR-3082-5p	mmu-miR-331-5p	mmu-miR-340-5p	mmu-miR-344g-3p	mmu-miR-3475	mmu-miR-369-3p	mmu-miR-374	mmu-miR-374c	mmu-miR-377	mmu-miR-381	mmu-miR-452-3p	mmu-miR-466i-3p	mmu-miR-466q	mmu-miR-467a	mmu-miR-483	mmu-miR-488	mmu-miR-505-3p	mmu-miR-5098	mmu-miR-539-3p
Ccni	mmu-miR-1196	mmu-miR-1197	mmu-miR-137	mmu-miR-140	mmu-miR-146a	mmu-miR-146b	mmu-miR-149	mmu-miR-1894-3p	mmu-miR-1895	mmu-miR-1897-5p	mmu-miR-1936	mmu-miR-1966	mmu-miR-1982.1	mmu-miR-203	mmu-miR-207	mmu-miR-24	mmu-miR-28b	mmu-miR-28c	mmu-miR-3064-3p	mmu-miR-3082-3p	mmu-miR-3095-3p	mmu-miR-31	mmu-miR-3105-5p	mmu-miR-3106	mmu-miR-3113	mmu-miR-325	mmu-miR-344f-5p	mmu-miR-361	mmu-miR-376c	mmu-miR-3966	mmu-miR-465a-3p	mmu-miR-465b-3p	mmu-miR-465c-3p	mmu-miR-466b-3p	mmu-miR-466c-3p	mmu-miR-466g	mmu-miR-466m-3p	mmu-miR-466n-3p	mmu-miR-466o-3p	mmu-miR-466p-3p	mmu-miR-5112	mmu-miR-590-3p	mmu-miR-667	mmu-miR-671-5p	mmu-miR-686	mmu-miR-696	mmu-miR-706	mmu-miR-876-3p	mmu-miR-879
Ccnk	mmu-miR-128	mmu-miR-144	mmu-miR-181a	mmu-miR-181b	mmu-miR-181c	mmu-miR-181d	mmu-miR-1900	mmu-miR-1936	mmu-miR-1969	mmu-miR-27a	mmu-miR-27b	mmu-miR-3071	mmu-miR-3074-2-3p	mmu-miR-30a	mmu-miR-30b	mmu-miR-30c	mmu-miR-30d	mmu-miR-30e	mmu-miR-329	mmu-miR-362-3p	mmu-miR-381	mmu-miR-384-5p	mmu-miR-466m-3p	mmu-miR-466o-3p	mmu-miR-491	mmu-miR-5131	mmu-miR-539-3p	mmu-miR-668	mmu-miR-684	mmu-miR-713
Ccrn4l	mmu-miR-1190	mmu-miR-124	mmu-miR-130a	mmu-miR-130b	mmu-miR-146a	mmu-miR-146b	mmu-miR-154	mmu-miR-188-3p	mmu-miR-1894-3p	mmu-miR-1964-5p	mmu-miR-19a	mmu-miR-19b	mmu-miR-203	mmu-miR-208a-3p	mmu-miR-208b	mmu-miR-2136	mmu-miR-290-3p	mmu-miR-290-5p	mmu-miR-292-5p	mmu-miR-301a	mmu-miR-301b	mmu-miR-3057-3p	mmu-miR-3073-3p	mmu-miR-3076-3p	mmu-miR-3077	mmu-miR-3078	mmu-miR-3095-5p	mmu-miR-365	mmu-miR-369-3p	mmu-miR-3969	mmu-miR-448-5p	mmu-miR-465a-5p	mmu-miR-465b-5p	mmu-miR-465c-5p	mmu-miR-466l-3p	mmu-miR-471-3p	mmu-miR-499	mmu-miR-509-5p	mmu-miR-5101	mmu-miR-5121	mmu-miR-5134	mmu-miR-540-5p	mmu-miR-665	mmu-miR-669h-5p	mmu-miR-679-3p	mmu-miR-697	mmu-miR-721	mmu-miR-877	mmu-miR-879
Ccr6	mmu-miR-1892	mmu-miR-218	mmu-miR-5104	mmu-miR-5120	mmu-miR-764-5p
Ccs	mmu-miR-1962	mmu-miR-3107	mmu-miR-344g-3p	mmu-miR-375	mmu-miR-485	mmu-miR-486	mmu-miR-704	mmu-miR-760-3p	mmu-miR-874	mmu-miR-879
Cct2	mmu-miR-144	mmu-miR-1905	mmu-miR-193	mmu-miR-193b	mmu-miR-219-3p	mmu-miR-297a	mmu-miR-297b-5p	mmu-miR-297c	mmu-miR-3089-5p	mmu-miR-374c	mmu-miR-466f-3p	mmu-miR-490-5p	mmu-miR-493	mmu-miR-494	mmu-miR-539-5p	mmu-miR-690	mmu-miR-706
Cct3	mmu-miR-128	mmu-miR-129-5p	mmu-miR-149	mmu-miR-1960	mmu-miR-224	mmu-miR-24	mmu-miR-302c	mmu-miR-669h-5p	mmu-miR-671-5p	mmu-miR-764-5p	mmu-miR-883b-5p
Cct4	mmu-miR-101a	mmu-miR-101b	mmu-miR-101c	mmu-miR-205	mmu-miR-3058	mmu-miR-3074-2-3p	mmu-miR-335-3p	mmu-miR-409-3p	mmu-miR-501-5p	mmu-miR-682	mmu-miR-684	mmu-miR-712	mmu-miR-7a	mmu-miR-7b
Cct5	mmu-miR-128	mmu-miR-1957	mmu-miR-27a	mmu-miR-27b	mmu-miR-329	mmu-miR-362-3p
Cct6a	mmu-miR-101a	mmu-miR-101b	mmu-miR-1193-5p	mmu-miR-1198-5p	mmu-miR-144	mmu-miR-1942	mmu-miR-1970	mmu-miR-3065	mmu-miR-3069-3p	mmu-miR-3083	mmu-miR-31	mmu-miR-3473b	mmu-miR-379	mmu-miR-3965	mmu-miR-448-5p	mmu-miR-466b-5p	mmu-miR-466c-5p	mmu-miR-466o-5p	mmu-miR-5098	mmu-miR-532-5p	mmu-miR-590-3p	mmu-miR-873
Cct6b	mmu-miR-219-3p	mmu-miR-3061-3p	mmu-miR-425	mmu-miR-489	mmu-miR-743a	mmu-miR-743b-3p
Cct7	mmu-miR-1902	mmu-miR-214	mmu-miR-3077	mmu-miR-329	mmu-miR-362-3p	mmu-miR-466n-3p	mmu-miR-677	mmu-miR-761
Cct8	mmu-miR-1186	mmu-miR-1192	mmu-miR-1197	mmu-miR-1306-5p	mmu-miR-132	mmu-miR-141	mmu-miR-1898	mmu-miR-200a	mmu-miR-212-3p	mmu-miR-218	mmu-miR-26a	mmu-miR-26b	mmu-miR-302c	mmu-miR-3058	mmu-miR-3078	mmu-miR-3095-3p	mmu-miR-3096b-3p	mmu-miR-3102-3p.2	mmu-miR-345-3p	mmu-miR-382	mmu-miR-425	mmu-miR-489	mmu-miR-495	mmu-miR-5101	mmu-miR-669b	mmu-miR-695	mmu-miR-707	mmu-miR-712	mmu-miR-802	mmu-miR-804	mmu-miR-883a-5p
Cd14	mmu-miR-1898	mmu-miR-1969	mmu-miR-298	mmu-miR-3096-3p	mmu-miR-465a-3p	mmu-miR-465b-3p	mmu-miR-465c-3p	mmu-miR-5113	mmu-miR-665	mmu-miR-714	mmu-miR-758	mmu-miR-760-5p	mmu-miR-804
Cd151	mmu-miR-103	mmu-miR-107	mmu-miR-124	mmu-miR-130a	mmu-miR-130b	mmu-miR-136	mmu-miR-142-3p	mmu-miR-143	mmu-miR-1894-5p	mmu-miR-1900	mmu-miR-1927	mmu-miR-1954	mmu-miR-199a-3p	mmu-miR-199b	mmu-miR-2183	mmu-miR-301a	mmu-miR-301b	mmu-miR-302c	mmu-miR-3060	mmu-miR-3068	mmu-miR-3070b-5p	mmu-miR-3083	mmu-miR-325	mmu-miR-434-3p	mmu-miR-5098	mmu-miR-5107	mmu-miR-5120	mmu-miR-5129	mmu-miR-669m-3p	mmu-miR-721	mmu-miR-760-5p	mmu-miR-873
Ctla4	mmu-miR-1194	mmu-miR-151-5p	mmu-miR-185	mmu-miR-1903	mmu-miR-1958	mmu-miR-1963	mmu-miR-1964-5p	mmu-miR-208a-5p	mmu-miR-216b	mmu-miR-297b-3p	mmu-miR-3066	mmu-miR-3095-5p	mmu-miR-3098-3p	mmu-miR-324-3p	mmu-miR-324-5p	mmu-miR-335-3p	mmu-miR-338-5p	mmu-miR-3473	mmu-miR-381	mmu-miR-453	mmu-miR-466a-3p	mmu-miR-466b-5p	mmu-miR-466c-5p	mmu-miR-466d-3p	mmu-miR-466e-3p	mmu-miR-466n-3p	mmu-miR-466o-5p	mmu-miR-467f	mmu-miR-467g	mmu-miR-470	mmu-miR-490-5p	mmu-miR-505-5p	mmu-miR-5097	mmu-miR-5114	mmu-miR-539-3p	mmu-miR-542-3p	mmu-miR-615-5p	mmu-miR-669f-3p	mmu-miR-669m-3p	mmu-miR-669n	mmu-miR-683	mmu-miR-693-3p	mmu-miR-703	mmu-miR-712	mmu-miR-873	mmu-miR-882
Cd19	mmu-miR-15a	mmu-miR-15b	mmu-miR-16	mmu-miR-183	mmu-miR-188-3p	mmu-miR-1892	mmu-miR-1907	mmu-miR-193	mmu-miR-193b	mmu-miR-1942	mmu-miR-195	mmu-miR-1953	mmu-miR-1956	mmu-miR-1971	mmu-miR-1981	mmu-miR-1a	mmu-miR-206	mmu-miR-3057-3p	mmu-miR-3097-3p	mmu-miR-3099	mmu-miR-322	mmu-miR-325	mmu-miR-326	mmu-miR-330	mmu-miR-340-5p	mmu-miR-343	mmu-miR-3473b	mmu-miR-466b-5p	mmu-miR-466c-5p	mmu-miR-466d-5p	mmu-miR-466i-5p	mmu-miR-466k	mmu-miR-466l-5p	mmu-miR-466o-5p	mmu-miR-466q	mmu-miR-497	mmu-miR-511-3p	mmu-miR-5120	mmu-miR-5128	mmu-miR-5133	mmu-miR-540-3p	mmu-miR-540-5p	mmu-miR-574-5p	mmu-miR-697	mmu-miR-709	mmu-miR-762
Cd1d1	mmu-miR-1192	mmu-miR-126-5p	mmu-miR-130a	mmu-miR-130b	mmu-miR-148a	mmu-miR-148b	mmu-miR-152	mmu-miR-183	mmu-miR-1843b-5p	mmu-miR-186	mmu-miR-1903	mmu-miR-1936	mmu-miR-200b	mmu-miR-200c	mmu-miR-205	mmu-miR-301a	mmu-miR-301b	mmu-miR-3064-5p	mmu-miR-3068	mmu-miR-3069-5p	mmu-miR-3082-5p	mmu-miR-3085-3p	mmu-miR-324-3p	mmu-miR-3572	mmu-miR-375	mmu-miR-378b	mmu-miR-409-3p	mmu-miR-429	mmu-miR-432	mmu-miR-450b-5p	mmu-miR-465a-5p	mmu-miR-466d-5p	mmu-miR-466k	mmu-miR-466l-5p	mmu-miR-495	mmu-miR-5098	mmu-miR-5134	mmu-miR-653	mmu-miR-669a-5p	mmu-miR-669f-5p	mmu-miR-669l	mmu-miR-669o-5p	mmu-miR-669p	mmu-miR-679-5p	mmu-miR-693-5p	mmu-miR-697	mmu-miR-709	mmu-miR-764-3p	mmu-miR-881
Cd1d2	mmu-miR-1903	mmu-miR-219-3p	mmu-miR-3059	mmu-miR-3066	mmu-miR-3079-5p	mmu-miR-3969	mmu-miR-709
Cd2	mmu-miR-208a-5p	mmu-miR-3110	mmu-miR-5125	mmu-miR-693-3p
Ms4a1	mmu-miR-143	mmu-miR-155	mmu-miR-181a	mmu-miR-181b	mmu-miR-181c	mmu-miR-181d	mmu-miR-1843-5p	mmu-miR-1912	mmu-miR-1940	mmu-miR-1952	mmu-miR-199a-5p	mmu-miR-208a-3p	mmu-miR-208b	mmu-miR-21	mmu-miR-212-3p	mmu-miR-2136	mmu-miR-216a	mmu-miR-217	mmu-miR-3071	mmu-miR-3084	mmu-miR-3086-5p	mmu-miR-3098-3p	mmu-miR-3108	mmu-miR-325	mmu-miR-350	mmu-miR-3971	mmu-miR-470	mmu-miR-5101	mmu-miR-511-3p	mmu-miR-5114	mmu-miR-590-5p	mmu-miR-673-5p	mmu-miR-683	mmu-miR-686	mmu-miR-694	mmu-miR-707	mmu-miR-743a	mmu-miR-743b-3p	mmu-miR-883b-5p
Cd22	mmu-miR-1186	mmu-miR-1190	mmu-miR-1199	mmu-miR-125a-5p	mmu-miR-125b-5p	mmu-miR-1894-5p	mmu-miR-1906	mmu-miR-1968	mmu-miR-1971	mmu-miR-1981	mmu-miR-199a-5p	mmu-miR-2139	mmu-miR-2182	mmu-miR-28	mmu-miR-3064-5p	mmu-miR-3079-3p	mmu-miR-3085-3p	mmu-miR-3089-3p	mmu-miR-3089-5p	mmu-miR-3096-5p	mmu-miR-335-3p	mmu-miR-344g-3p	mmu-miR-3470b	mmu-miR-351	mmu-miR-3970	mmu-miR-455	mmu-miR-5101	mmu-miR-542-3p	mmu-miR-708	mmu-miR-743b-5p	mmu-miR-762	mmu-miR-873
Cd24a	mmu-miR-1188	mmu-miR-1199	mmu-miR-122	mmu-miR-1247	mmu-miR-129-5p	mmu-miR-1892	mmu-miR-1912	mmu-miR-1933-3p	mmu-miR-194	mmu-miR-1969	mmu-miR-290-5p	mmu-miR-291a-5p	mmu-miR-291b-5p	mmu-miR-292-5p	mmu-miR-297b-3p	mmu-miR-3066	mmu-miR-3072	mmu-miR-3074-5p	mmu-miR-3091-5p	mmu-miR-3095-5p	mmu-miR-3097-3p	mmu-miR-3113	mmu-miR-338-3p	mmu-miR-3473b	mmu-miR-377	mmu-miR-378b	mmu-miR-3961	mmu-miR-448-3p	mmu-miR-450b-3p	mmu-miR-453	mmu-miR-466a-3p	mmu-miR-466d-3p	mmu-miR-466d-5p	mmu-miR-466e-3p	mmu-miR-466f-3p	mmu-miR-466k	mmu-miR-466l-3p	mmu-miR-467e	mmu-miR-467g	mmu-miR-467h	mmu-miR-499	mmu-miR-509-5p	mmu-miR-511-3p	mmu-miR-5121	mmu-miR-540-3p	mmu-miR-568	mmu-miR-582-3p	mmu-miR-582-5p	mmu-miR-592
Cd28	mmu-miR-1187	mmu-miR-1198-5p	mmu-miR-125b-2-3p	mmu-miR-1298	mmu-miR-139-5p	mmu-miR-148a	mmu-miR-148b	mmu-miR-152	mmu-miR-15a	mmu-miR-15b	mmu-miR-16	mmu-miR-1898	mmu-miR-1907	mmu-miR-1929	mmu-miR-1934	mmu-miR-195	mmu-miR-1954	mmu-miR-1958	mmu-miR-1962	mmu-miR-1983	mmu-miR-200b	mmu-miR-200c	mmu-miR-204	mmu-miR-211	mmu-miR-27a	mmu-miR-27b	mmu-miR-28	mmu-miR-291a-5p	mmu-miR-291b-5p	mmu-miR-3064-3p	mmu-miR-3068	mmu-miR-3079-3p	mmu-miR-3082-3p	mmu-miR-3088	mmu-miR-3096-3p	mmu-miR-31	mmu-miR-3102-3p.2	mmu-miR-3106	mmu-miR-322	mmu-miR-335-3p	mmu-miR-342-5p	mmu-miR-344	mmu-miR-344c	mmu-miR-3471	mmu-miR-3472	mmu-miR-380-3p	mmu-miR-381	mmu-miR-3962	mmu-miR-3970
Cd2ap	mmu-miR-1186	mmu-miR-1192	mmu-miR-1194	mmu-miR-1196	mmu-miR-122	mmu-miR-1247	mmu-miR-125b-2-3p	mmu-miR-126-5p	mmu-miR-137	mmu-miR-138	mmu-miR-141	mmu-miR-142-3p	mmu-miR-15a	mmu-miR-15b	mmu-miR-16	mmu-miR-181a	mmu-miR-181b	mmu-miR-181c	mmu-miR-181d	mmu-miR-182	mmu-miR-1904	mmu-miR-1907	mmu-miR-1928	mmu-miR-195	mmu-miR-1950	mmu-miR-1954	mmu-miR-199a-3p	mmu-miR-199b	mmu-miR-1a	mmu-miR-1b-3p	mmu-miR-200a	mmu-miR-204	mmu-miR-206	mmu-miR-21	mmu-miR-211	mmu-miR-219-5p	mmu-miR-221	mmu-miR-222	mmu-miR-223	mmu-miR-25	mmu-miR-26a	mmu-miR-26b	mmu-miR-27a	mmu-miR-27b	mmu-miR-290-5p	mmu-miR-292-5p	mmu-miR-300	mmu-miR-3061-3p	mmu-miR-3073-5p
Cd33	mmu-miR-10a	mmu-miR-10b	mmu-miR-1187	mmu-miR-1194	mmu-miR-1195	mmu-miR-124	mmu-miR-1251	mmu-miR-129-5p	mmu-miR-1843b-5p	mmu-miR-1896	mmu-miR-1928	mmu-miR-1942	mmu-miR-205	mmu-miR-207	mmu-miR-21	mmu-miR-212-5p	mmu-miR-218	mmu-miR-221	mmu-miR-222	mmu-miR-25	mmu-miR-2861	mmu-miR-28b	mmu-miR-28c	mmu-miR-297a	mmu-miR-297b-5p	mmu-miR-297c	mmu-miR-3057-5p	mmu-miR-3064-3p	mmu-miR-3065	mmu-miR-3070a	mmu-miR-3070b-3p	mmu-miR-3091-3p	mmu-miR-3105-5p	mmu-miR-3113	mmu-miR-32	mmu-miR-335-3p	mmu-miR-344f-3p	mmu-miR-345-3p	mmu-miR-363-3p	mmu-miR-367	mmu-miR-448-3p	mmu-miR-466a-5p	mmu-miR-466d-5p	mmu-miR-466e-5p	mmu-miR-466f	mmu-miR-466f-5p	mmu-miR-466i-5p	mmu-miR-466k	mmu-miR-466l-5p
Cd34	mmu-miR-103	mmu-miR-107	mmu-miR-124	mmu-miR-128	mmu-miR-142-5p	mmu-miR-1894-5p	mmu-miR-1927	mmu-miR-1928	mmu-miR-1931	mmu-miR-1933-3p	mmu-miR-1955-5p	mmu-miR-1958	mmu-miR-1966	mmu-miR-221	mmu-miR-222	mmu-miR-24	mmu-miR-2861	mmu-miR-296-3p	mmu-miR-297a	mmu-miR-297b-5p	mmu-miR-297c	mmu-miR-3064-5p	mmu-miR-3074-2-3p	mmu-miR-3074-5p	mmu-miR-3079-3p	mmu-miR-3085-3p	mmu-miR-3091-3p	mmu-miR-3103	mmu-miR-3105-5p	mmu-miR-3110	mmu-miR-326	mmu-miR-330	mmu-miR-3474	mmu-miR-375	mmu-miR-384-3p	mmu-miR-488	mmu-miR-5112	mmu-miR-5113	mmu-miR-540-3p	mmu-miR-654-5p	mmu-miR-665	mmu-miR-671-5p	mmu-miR-702	mmu-miR-763	mmu-miR-770-3p	mmu-miR-871-5p	mmu-miR-873
Cd36	mmu-miR-103	mmu-miR-106a	mmu-miR-106b	mmu-miR-107	mmu-miR-1197	mmu-miR-130a	mmu-miR-130b	mmu-miR-17	mmu-miR-188-3p	mmu-miR-1936	mmu-miR-1949	mmu-miR-1962	mmu-miR-1964-3p	mmu-miR-1968	mmu-miR-199a-5p	mmu-miR-1b-5p	mmu-miR-201	mmu-miR-207	mmu-miR-20a	mmu-miR-20b	mmu-miR-219-3p	mmu-miR-22	mmu-miR-291b-3p	mmu-miR-301a	mmu-miR-301b	mmu-miR-3077	mmu-miR-3079-3p	mmu-miR-3090	mmu-miR-3106	mmu-miR-329	mmu-miR-335-3p	mmu-miR-342-3p	mmu-miR-344g-3p	mmu-miR-362-3p	mmu-miR-378b	mmu-miR-380-3p	mmu-miR-3966	mmu-miR-3969	mmu-miR-448-3p	mmu-miR-452-3p	mmu-miR-466a-5p	mmu-miR-466e-5p	mmu-miR-466h-5p	mmu-miR-466j	mmu-miR-466l-3p	mmu-miR-466m-5p	mmu-miR-466n-5p	mmu-miR-466p-5p	mmu-miR-471-3p
Scarb2	mmu-miR-3062	mmu-miR-3076-5p	mmu-miR-340-5p	mmu-miR-384-3p	mmu-miR-423-5p	mmu-miR-717	mmu-miR-720	mmu-miR-760-5p
Cd37	mmu-miR-1953	mmu-miR-299	mmu-miR-3083	mmu-miR-491	mmu-miR-494	mmu-miR-5129	mmu-miR-669h-5p	mmu-miR-691	mmu-miR-705	mmu-miR-742	mmu-miR-762
Cd38	mmu-miR-125a-3p	mmu-miR-136	mmu-miR-141	mmu-miR-149	mmu-miR-182	mmu-miR-1843-5p	mmu-miR-188-3p	mmu-miR-1904	mmu-miR-1942	mmu-miR-1951	mmu-miR-1956	mmu-miR-1957	mmu-miR-1958	mmu-miR-1966	mmu-miR-199a-5p	mmu-miR-200a	mmu-miR-208a-5p	mmu-miR-291a-5p	mmu-miR-291b-5p	mmu-miR-29a	mmu-miR-29b	mmu-miR-29c	mmu-miR-3063	mmu-miR-3068	mmu-miR-3095-5p	mmu-miR-3097-5p	mmu-miR-3098-3p	mmu-miR-3105-5p	mmu-miR-335-3p	mmu-miR-338-5p	mmu-miR-343	mmu-miR-344	mmu-miR-344c	mmu-miR-344d	mmu-miR-344e	mmu-miR-378b	mmu-miR-3962	mmu-miR-3965	mmu-miR-3969	mmu-miR-409-3p	mmu-miR-410	mmu-miR-450b-3p	mmu-miR-455	mmu-miR-465a-3p	mmu-miR-465b-3p	mmu-miR-465c-3p	mmu-miR-5112	mmu-miR-5120	mmu-miR-5128
Entpd1	mmu-miR-1187	mmu-miR-1199	mmu-miR-128	mmu-miR-135a	mmu-miR-135b	mmu-miR-136	mmu-miR-1906	mmu-miR-1954	mmu-miR-212-5p	mmu-miR-27a	mmu-miR-27b	mmu-miR-3059	mmu-miR-3067	mmu-miR-3071	mmu-miR-3078	mmu-miR-3095-5p	mmu-miR-3102-5p.2	mmu-miR-3106	mmu-miR-327	mmu-miR-331-3p	mmu-miR-3473c	mmu-miR-376a	mmu-miR-384-3p	mmu-miR-453	mmu-miR-465a-5p	mmu-miR-465b-5p	mmu-miR-465c-5p	mmu-miR-466a-5p	mmu-miR-466e-5p	mmu-miR-466f-3p	mmu-miR-466l-5p	mmu-miR-466p-5p	mmu-miR-5101	mmu-miR-5118	mmu-miR-5122	mmu-miR-5135	mmu-miR-592	mmu-miR-654-5p	mmu-miR-669a-5p	mmu-miR-669f-5p	mmu-miR-669l	mmu-miR-669o-5p	mmu-miR-669p	mmu-miR-704	mmu-miR-804	mmu-miR-874	mmu-miR-883a-5p	mmu-miR-9
Entpd2	mmu-miR-125a-5p	mmu-miR-125b-5p	mmu-miR-1264-3p	mmu-miR-1929	mmu-miR-1965	mmu-miR-1982.1	mmu-miR-3077	mmu-miR-3080-3p	mmu-miR-511-5p	mmu-miR-688
Entpd6	mmu-miR-1190	mmu-miR-125a-3p	mmu-miR-155	mmu-miR-181a	mmu-miR-181b	mmu-miR-181c	mmu-miR-181d	mmu-miR-1843b-5p	mmu-miR-1903	mmu-miR-1954	mmu-miR-1955-5p	mmu-miR-196a	mmu-miR-196b	mmu-miR-1970	mmu-miR-201	mmu-miR-21	mmu-miR-24	mmu-miR-296-5p	mmu-miR-3058	mmu-miR-3060	mmu-miR-3106	mmu-miR-330	mmu-miR-3473d	mmu-miR-3971	mmu-miR-423-5p	mmu-miR-5110	mmu-miR-532-3p	mmu-miR-546	mmu-miR-590-5p	mmu-miR-615-5p	mmu-miR-669o-5p	mmu-miR-673-5p	mmu-miR-674	mmu-miR-703	mmu-miR-709	mmu-miR-763
Entpd5	mmu-miR-1186b	mmu-miR-1199	mmu-miR-1224	mmu-miR-124	mmu-miR-133a	mmu-miR-133b	mmu-miR-138	mmu-miR-140	mmu-miR-141	mmu-miR-142-5p	mmu-miR-151-3p	mmu-miR-1892	mmu-miR-1931	mmu-miR-1955-3p	mmu-miR-19a	mmu-miR-19b	mmu-miR-1a	mmu-miR-200a	mmu-miR-206	mmu-miR-208a-5p	mmu-miR-21	mmu-miR-23a	mmu-miR-23b	mmu-miR-28	mmu-miR-28b	mmu-miR-28c	mmu-miR-296-3p	mmu-miR-298	mmu-miR-3072	mmu-miR-3073-3p	mmu-miR-3079-3p	mmu-miR-3082-5p	mmu-miR-3085-5p	mmu-miR-3090	mmu-miR-3105-5p	mmu-miR-326	mmu-miR-330	mmu-miR-335-5p	mmu-miR-343	mmu-miR-344d	mmu-miR-344e	mmu-miR-345-3p	mmu-miR-363-5p	mmu-miR-380-5p	mmu-miR-3968	mmu-miR-5113	mmu-miR-5124	mmu-miR-540-3p	mmu-miR-590-5p
Cd3d	mmu-miR-1224	mmu-miR-183	mmu-miR-1930	mmu-miR-1933-5p	mmu-miR-1967	mmu-miR-24	mmu-miR-3064-3p	mmu-miR-3073-3p	mmu-miR-3075	mmu-miR-3076-5p	mmu-miR-3083	mmu-miR-3096b-5p	mmu-miR-31	mmu-miR-3106	mmu-miR-342-3p	mmu-miR-3470a	mmu-miR-380-5p	mmu-miR-423-5p	mmu-miR-433	mmu-miR-490-5p	mmu-miR-504	mmu-miR-5107	mmu-miR-5125	mmu-miR-539-5p	mmu-miR-671-5p	mmu-miR-706
Cd3e	mmu-miR-1192	mmu-miR-1197	mmu-miR-122	mmu-miR-132	mmu-miR-138	mmu-miR-1929	mmu-miR-1933-3p	mmu-miR-194	mmu-miR-1955-5p	mmu-miR-1958	mmu-miR-1967	mmu-miR-212-3p	mmu-miR-298	mmu-miR-3082-5p	mmu-miR-3086-3p	mmu-miR-3092	mmu-miR-3104-5p	mmu-miR-3109	mmu-miR-320	mmu-miR-3473b	mmu-miR-3473c	mmu-miR-3971	mmu-miR-485	mmu-miR-495	mmu-miR-511-5p	mmu-miR-5110	mmu-miR-5114	mmu-miR-665	mmu-miR-679-3p	mmu-miR-682	mmu-miR-709	mmu-miR-762
Cd3g	mmu-miR-105	mmu-miR-1199	mmu-miR-125a-5p	mmu-miR-125b-5p	mmu-miR-149	mmu-miR-154	mmu-miR-1892	mmu-miR-205	mmu-miR-208a-5p	mmu-miR-296-3p	mmu-miR-3059	mmu-miR-3079-5p	mmu-miR-3104-5p	mmu-miR-33	mmu-miR-342-5p	mmu-miR-3470b	mmu-miR-3473c	mmu-miR-351	mmu-miR-370	mmu-miR-5118	mmu-miR-669g	mmu-miR-682	mmu-miR-684	mmu-miR-694	mmu-miR-712	mmu-miR-883a-5p
Cd247	mmu-miR-10a	mmu-miR-10b	mmu-miR-1192	mmu-miR-1195	mmu-miR-122	mmu-miR-1251	mmu-miR-125a-3p	mmu-miR-125a-5p	mmu-miR-125b-5p	mmu-miR-126-5p	mmu-miR-1264-3p	mmu-miR-1306-3p	mmu-miR-130a	mmu-miR-130b	mmu-miR-141	mmu-miR-144	mmu-miR-151-3p	mmu-miR-1894-5p	mmu-miR-1905	mmu-miR-1912	mmu-miR-1927	mmu-miR-1941-5p	mmu-miR-1943	mmu-miR-1949	mmu-miR-1951	mmu-miR-1955-3p	mmu-miR-1956	mmu-miR-1960	mmu-miR-19a	mmu-miR-19b	mmu-miR-1b-3p	mmu-miR-200a	mmu-miR-200b	mmu-miR-200c	mmu-miR-205	mmu-miR-214	mmu-miR-219-5p	mmu-miR-223	mmu-miR-297b-5p	mmu-miR-300	mmu-miR-301a	mmu-miR-301b	mmu-miR-3061-3p	mmu-miR-3064-5p	mmu-miR-3068	mmu-miR-3073-3p	mmu-miR-3075	mmu-miR-3076-3p	mmu-miR-3083
Cd4	mmu-miR-1186	mmu-miR-1187	mmu-miR-129-1-3p	mmu-miR-129-2-3p	mmu-miR-181a	mmu-miR-181b	mmu-miR-181c	mmu-miR-181d	mmu-miR-1892	mmu-miR-1928	mmu-miR-1930	mmu-miR-1933-3p	mmu-miR-1934	mmu-miR-1935	mmu-miR-1943	mmu-miR-1954	mmu-miR-1962	mmu-miR-221	mmu-miR-222	mmu-miR-298	mmu-miR-3061-5p	mmu-miR-3070b-5p	mmu-miR-3100-5p	mmu-miR-324-3p	mmu-miR-328	mmu-miR-337-3p	mmu-miR-3473c	mmu-miR-3474	mmu-miR-431	mmu-miR-466f	mmu-miR-466h-5p	mmu-miR-466i-5p	mmu-miR-466j	mmu-miR-466l-5p	mmu-miR-466m-5p	mmu-miR-485	mmu-miR-491	mmu-miR-503	mmu-miR-5112	mmu-miR-5134	mmu-miR-540-5p	mmu-miR-669a-5p	mmu-miR-669f-5p	mmu-miR-669l	mmu-miR-669m-5p	mmu-miR-669p	mmu-miR-706	mmu-miR-709	mmu-miR-763
Cd44	mmu-miR-101a	mmu-miR-101b	mmu-miR-10a	mmu-miR-10b	mmu-miR-1192	mmu-miR-1199	mmu-miR-1896	mmu-miR-1903	mmu-miR-1905	mmu-miR-1928	mmu-miR-1955-5p	mmu-miR-1964-5p	mmu-miR-1971	mmu-miR-1981	mmu-miR-1982.2	mmu-miR-199a-3p	mmu-miR-199b	mmu-miR-21	mmu-miR-22	mmu-miR-221	mmu-miR-222	mmu-miR-291a-5p	mmu-miR-291b-5p	mmu-miR-3061-5p	mmu-miR-3089-3p	mmu-miR-335-3p	mmu-miR-340-5p	mmu-miR-3471	mmu-miR-381	mmu-miR-3961	mmu-miR-448-5p	mmu-miR-466i-3p	mmu-miR-466l-3p	mmu-miR-495	mmu-miR-496	mmu-miR-532-3p	mmu-miR-539-3p	mmu-miR-539-5p	mmu-miR-542-3p	mmu-miR-590-3p	mmu-miR-590-5p	mmu-miR-669f-3p	mmu-miR-673-5p	mmu-miR-684	mmu-miR-711	mmu-miR-717	mmu-miR-871-5p	mmu-miR-875-3p
Cd48	mmu-miR-1264-3p	mmu-miR-186	mmu-miR-1953	mmu-miR-2136	mmu-miR-23a	mmu-miR-23b	mmu-miR-3094	mmu-miR-31	mmu-miR-376b	mmu-miR-450b-3p	mmu-miR-500	mmu-miR-501-3p	mmu-miR-5108	mmu-miR-547	mmu-miR-694	mmu-miR-802
Cd5	mmu-miR-128	mmu-miR-186	mmu-miR-1931	mmu-miR-1956	mmu-miR-1957	mmu-miR-1971	mmu-miR-1981	mmu-miR-205	mmu-miR-212-5p	mmu-miR-2136	mmu-miR-3061-5p	mmu-miR-3064-5p	mmu-miR-3066	mmu-miR-3073-5p	mmu-miR-3085-3p	mmu-miR-3098-3p	mmu-miR-344g-3p	mmu-miR-344g-5p	mmu-miR-3572	mmu-miR-539-5p	mmu-miR-695	mmu-miR-706	mmu-miR-760-3p
Cd53	mmu-miR-106a	mmu-miR-106b	mmu-miR-1187	mmu-miR-1195	mmu-miR-1198-5p	mmu-miR-125b-2-3p	mmu-miR-139-5p	mmu-miR-143	mmu-miR-17	mmu-miR-1892	mmu-miR-1904	mmu-miR-1912	mmu-miR-1931	mmu-miR-194	mmu-miR-1948	mmu-miR-1969	mmu-miR-20a	mmu-miR-20b	mmu-miR-224	mmu-miR-291a-3p	mmu-miR-294	mmu-miR-295	mmu-miR-297b-3p	mmu-miR-29a	mmu-miR-29b	mmu-miR-29c	mmu-miR-300	mmu-miR-302a	mmu-miR-302b	mmu-miR-302d	mmu-miR-3063	mmu-miR-3067	mmu-miR-3085-5p	mmu-miR-3086-3p	mmu-miR-3088	mmu-miR-3089-5p	mmu-miR-3090	mmu-miR-3096-3p	mmu-miR-3099	mmu-miR-3105-3p	mmu-miR-344d	mmu-miR-344e	mmu-miR-344g-5p	mmu-miR-3471	mmu-miR-34a	mmu-miR-34b-5p	mmu-miR-34c	mmu-miR-384-3p	mmu-miR-410
Cd59a	mmu-miR-101c	mmu-miR-103	mmu-miR-107	mmu-miR-1186b	mmu-miR-1198-3p	mmu-miR-125a-5p	mmu-miR-125b-5p	mmu-miR-15a	mmu-miR-15b	mmu-miR-16	mmu-miR-1906	mmu-miR-1907	mmu-miR-1929	mmu-miR-1936	mmu-miR-195	mmu-miR-1969	mmu-miR-204	mmu-miR-211	mmu-miR-212-5p	mmu-miR-214	mmu-miR-299	mmu-miR-3061-5p	mmu-miR-3087	mmu-miR-3091-3p	mmu-miR-3105-3p	mmu-miR-320	mmu-miR-322	mmu-miR-324-3p	mmu-miR-329	mmu-miR-344d	mmu-miR-344e	mmu-miR-344g-5p	mmu-miR-3470b	mmu-miR-351	mmu-miR-362-3p	mmu-miR-374c	mmu-miR-375	mmu-miR-377	mmu-miR-384-3p	mmu-miR-3969	mmu-miR-410	mmu-miR-453	mmu-miR-465a-5p	mmu-miR-465b-5p	mmu-miR-465c-5p	mmu-miR-466l-5p	mmu-miR-497	mmu-miR-5110	mmu-miR-547
Cd6	mmu-miR-10a	mmu-miR-10b	mmu-miR-150	mmu-miR-1896	mmu-miR-201	mmu-miR-216b	mmu-miR-290-3p	mmu-miR-292-3p	mmu-miR-3080-3p	mmu-miR-3083	mmu-miR-342-3p	mmu-miR-423-5p	mmu-miR-491	mmu-miR-504	mmu-miR-5127	mmu-miR-542-5p	mmu-miR-681	mmu-miR-702	mmu-miR-879
Cd63	mmu-miR-490-3p	mmu-miR-5114	mmu-miR-694	mmu-miR-875-3p
Cd69	mmu-miR-106a	mmu-miR-106b	mmu-miR-1298	mmu-miR-130a	mmu-miR-130b	mmu-miR-142-5p	mmu-miR-145	mmu-miR-17	mmu-miR-181a	mmu-miR-181b	mmu-miR-181c	mmu-miR-181d	mmu-miR-183	mmu-miR-1894-3p	mmu-miR-1897-5p	mmu-miR-1898	mmu-miR-1903	mmu-miR-1929	mmu-miR-1953	mmu-miR-1954	mmu-miR-1955-3p	mmu-miR-1969	mmu-miR-1971	mmu-miR-19a	mmu-miR-19b	mmu-miR-20a	mmu-miR-20b	mmu-miR-218	mmu-miR-223	mmu-miR-23a	mmu-miR-23b	mmu-miR-25	mmu-miR-297b-3p	mmu-miR-301a	mmu-miR-301b	mmu-miR-3057-3p	mmu-miR-3061-5p	mmu-miR-3064-5p	mmu-miR-3068	mmu-miR-3070a	mmu-miR-3070b-3p	mmu-miR-3085-3p	mmu-miR-3100-3p	mmu-miR-3101	mmu-miR-3102-5p.2	mmu-miR-3107	mmu-miR-3112	mmu-miR-32	mmu-miR-337-3p
Cd7	mmu-miR-1935	mmu-miR-296-3p	mmu-miR-298	mmu-miR-3073-3p	mmu-miR-3098-3p	mmu-miR-3113	mmu-miR-3968	mmu-miR-466l-5p	mmu-miR-466n-5p	mmu-miR-542-3p	mmu-miR-592	mmu-miR-669n	mmu-miR-683	mmu-miR-691
Cd72	mmu-miR-105	mmu-miR-1191	mmu-miR-1193-3p	mmu-miR-1898	mmu-miR-1940	mmu-miR-1946b	mmu-miR-1964-5p	mmu-miR-19a	mmu-miR-19b	mmu-miR-214	mmu-miR-26a	mmu-miR-26b	mmu-miR-3063	mmu-miR-3064-5p	mmu-miR-3083	mmu-miR-3085-3p	mmu-miR-345-5p	mmu-miR-3473b	mmu-miR-3475	mmu-miR-450b-3p	mmu-miR-493	mmu-miR-5124	mmu-miR-5125	mmu-miR-5133	mmu-miR-544-5p	mmu-miR-669e	mmu-miR-710	mmu-miR-761	mmu-miR-879
Cd79a	mmu-miR-125a-3p	mmu-miR-146a	mmu-miR-146b	mmu-miR-1892	mmu-miR-1904	mmu-miR-1934	mmu-miR-1938	mmu-miR-1941-5p	mmu-miR-1955-5p	mmu-miR-1964-5p	mmu-miR-1966	mmu-miR-3067	mmu-miR-3096b-3p	mmu-miR-3096b-5p	mmu-miR-3106	mmu-miR-337-3p	mmu-miR-338-3p	mmu-miR-3471	mmu-miR-3473b	mmu-miR-34a	mmu-miR-34b-5p	mmu-miR-34c	mmu-miR-434-3p	mmu-miR-449a	mmu-miR-449b	mmu-miR-449c	mmu-miR-450b-3p	mmu-miR-491	mmu-miR-5110	mmu-miR-5133	mmu-miR-683	mmu-miR-704	mmu-miR-705	mmu-miR-709	mmu-miR-759	mmu-miR-762	mmu-miR-878-3p
Cd80	mmu-miR-1198-3p	mmu-miR-126-5p	mmu-miR-188-3p	mmu-miR-1949	mmu-miR-29a	mmu-miR-29b	mmu-miR-29c	mmu-miR-3057-3p	mmu-miR-3059	mmu-miR-3070b-5p	mmu-miR-3086-5p	mmu-miR-3963	mmu-miR-3971	mmu-miR-5117	mmu-miR-532-3p	mmu-miR-542-3p	mmu-miR-592	mmu-miR-599	mmu-miR-669d	mmu-miR-692	mmu-miR-693-5p	mmu-miR-697	mmu-miR-878-3p
Cd81	mmu-miR-1251	mmu-miR-150	mmu-miR-1843-5p	mmu-miR-186	mmu-miR-1933-3p	mmu-miR-194	mmu-miR-1958	mmu-miR-203	mmu-miR-214	mmu-miR-24	mmu-miR-291b-3p	mmu-miR-3057-3p	mmu-miR-3059	mmu-miR-33	mmu-miR-466f-3p	mmu-miR-467b	mmu-miR-467c	mmu-miR-467d	mmu-miR-467e	mmu-miR-467f	mmu-miR-467h	mmu-miR-468	mmu-miR-5110	mmu-miR-5127	mmu-miR-582-5p	mmu-miR-669f-3p	mmu-miR-679-5p	mmu-miR-709	mmu-miR-759	mmu-miR-761
Cd82	mmu-miR-10a	mmu-miR-10b	mmu-miR-143	mmu-miR-1962	mmu-miR-1982.1	mmu-miR-22	mmu-miR-296-5p	mmu-miR-3057-3p	mmu-miR-3090	mmu-miR-338-5p	mmu-miR-339-5p	mmu-miR-370	mmu-miR-374c	mmu-miR-382	mmu-miR-3966	mmu-miR-485	mmu-miR-491	mmu-miR-505-5p	mmu-miR-532-3p	mmu-miR-542-3p	mmu-miR-546	mmu-miR-687
Cd83	mmu-miR-125a-3p	mmu-miR-146a	mmu-miR-146b	mmu-miR-149	mmu-miR-188-5p	mmu-miR-1929	mmu-miR-1933-3p	mmu-miR-1933-5p	mmu-miR-1942	mmu-miR-1950	mmu-miR-1958	mmu-miR-1983	mmu-miR-204	mmu-miR-205	mmu-miR-211	mmu-miR-212-5p	mmu-miR-216b	mmu-miR-28b	mmu-miR-28c	mmu-miR-3058	mmu-miR-324-5p	mmu-miR-346	mmu-miR-3471	mmu-miR-369-3p	mmu-miR-377	mmu-miR-3963	mmu-miR-3967	mmu-miR-412-3p	mmu-miR-450b-3p	mmu-miR-453	mmu-miR-455	mmu-miR-468	mmu-miR-471-3p	mmu-miR-494	mmu-miR-504	mmu-miR-654-5p	mmu-miR-672	mmu-miR-673-5p	mmu-miR-693-5p	mmu-miR-707	mmu-miR-712	mmu-miR-718	mmu-miR-759	mmu-miR-762	mmu-miR-764-5p	mmu-miR-880	mmu-miR-883a-5p
Cd84	mmu-miR-1192	mmu-miR-132	mmu-miR-188-5p	mmu-miR-1929	mmu-miR-212-3p	mmu-miR-212-5p	mmu-miR-2182	mmu-miR-23a	mmu-miR-23b	mmu-miR-2861	mmu-miR-290-5p	mmu-miR-291b-3p	mmu-miR-292-5p	mmu-miR-296-5p	mmu-miR-3058	mmu-miR-3062	mmu-miR-3073-3p	mmu-miR-3074-2-3p	mmu-miR-3082-3p	mmu-miR-3085-5p	mmu-miR-3090	mmu-miR-3091-3p	mmu-miR-3097-3p	mmu-miR-3107	mmu-miR-320	mmu-miR-326	mmu-miR-330	mmu-miR-335-5p	mmu-miR-376b	mmu-miR-452-3p	mmu-miR-466i-3p	mmu-miR-467b	mmu-miR-486	mmu-miR-495	mmu-miR-499	mmu-miR-5123	mmu-miR-542-3p	mmu-miR-592	mmu-miR-654-3p	mmu-miR-669b	mmu-miR-743a	mmu-miR-743b-3p	mmu-miR-743b-5p	mmu-miR-770-3p	mmu-miR-883b-5p	mmu-miR-96
Cd86	mmu-let-7a	mmu-let-7b	mmu-let-7c	mmu-let-7d	mmu-let-7e	mmu-let-7f	mmu-let-7g	mmu-let-7i	mmu-miR-101a	mmu-miR-101b	mmu-miR-1190	mmu-miR-134	mmu-miR-139-5p	mmu-miR-146a	mmu-miR-146b	mmu-miR-1843-3p	mmu-miR-185	mmu-miR-1904	mmu-miR-1912	mmu-miR-193	mmu-miR-193b	mmu-miR-1953	mmu-miR-1954	mmu-miR-1956	mmu-miR-1960	mmu-miR-1961	mmu-miR-1969	mmu-miR-1983	mmu-miR-218	mmu-miR-291a-3p	mmu-miR-294	mmu-miR-295	mmu-miR-300	mmu-miR-302a	mmu-miR-302b	mmu-miR-302d	mmu-miR-3069-3p	mmu-miR-3075	mmu-miR-3095-3p	mmu-miR-3097-3p	mmu-miR-3113	mmu-miR-323-3p	mmu-miR-324-3p	mmu-miR-325	mmu-miR-338-5p	mmu-miR-344g-3p	mmu-miR-3470b	mmu-miR-3473	mmu-miR-3473d
Cd8a	mmu-miR-1188	mmu-miR-128	mmu-miR-138	mmu-miR-142-3p	mmu-miR-153	mmu-miR-1896	mmu-miR-1903	mmu-miR-1927	mmu-miR-1956	mmu-miR-1a	mmu-miR-203	mmu-miR-206	mmu-miR-214	mmu-miR-223	mmu-miR-27a	mmu-miR-27b	mmu-miR-2861	mmu-miR-290-3p	mmu-miR-292-3p	mmu-miR-297b-3p	mmu-miR-3074-5p	mmu-miR-3085-5p	mmu-miR-3089-3p	mmu-miR-3091-3p	mmu-miR-3105-3p	mmu-miR-3113	mmu-miR-342-5p	mmu-miR-346	mmu-miR-3471	mmu-miR-3473d	mmu-miR-370	mmu-miR-380-3p	mmu-miR-381	mmu-miR-466a-3p	mmu-miR-466d-3p	mmu-miR-466e-3p	mmu-miR-466h-5p	mmu-miR-466j	mmu-miR-466m-5p	mmu-miR-466n-3p	mmu-miR-467a	mmu-miR-467g	mmu-miR-494	mmu-miR-5107	mmu-miR-539-3p	mmu-miR-592	mmu-miR-599	mmu-miR-669a-5p	mmu-miR-669c
Cd8b1	mmu-miR-1186	mmu-miR-1186b	mmu-miR-137	mmu-miR-143	mmu-miR-1906	mmu-miR-1935	mmu-miR-1936	mmu-miR-1971	mmu-miR-1981	mmu-miR-207	mmu-miR-3058	mmu-miR-3087	mmu-miR-3088	mmu-miR-3105-5p	mmu-miR-335-3p	mmu-miR-3470b	mmu-miR-3473b	mmu-miR-450b-5p	mmu-miR-452-5p	mmu-miR-5107	mmu-miR-5129	mmu-miR-669a-5p	mmu-miR-669f-5p	mmu-miR-669l	mmu-miR-669p	mmu-miR-682	mmu-miR-705	mmu-miR-770-3p	mmu-miR-770-5p	mmu-miR-883a-5p
Cd9	mmu-miR-129-5p	mmu-miR-1951	mmu-miR-1971	mmu-miR-1981	mmu-miR-2183	mmu-miR-3061-3p	mmu-miR-3074-5p	mmu-miR-338-5p	mmu-miR-344d	mmu-miR-344e	mmu-miR-410	mmu-miR-423-3p	mmu-miR-434-3p	mmu-miR-463	mmu-miR-465a-5p	mmu-miR-465b-5p	mmu-miR-465c-5p	mmu-miR-468	mmu-miR-5107	mmu-miR-669a-3-3p	mmu-miR-669a-3p	mmu-miR-669h-3p	mmu-miR-669k	mmu-miR-669o-3p	mmu-miR-679-5p	mmu-miR-692	mmu-miR-743a	mmu-miR-743b-3p
Cdc25a	mmu-let-7a	mmu-let-7b	mmu-let-7c	mmu-let-7d	mmu-let-7e	mmu-let-7f	mmu-let-7g	mmu-let-7i	mmu-miR-1186b	mmu-miR-122	mmu-miR-15a	mmu-miR-15b	mmu-miR-16	mmu-miR-1895	mmu-miR-1907	mmu-miR-1912	mmu-miR-193	mmu-miR-193b	mmu-miR-195	mmu-miR-1961	mmu-miR-216b	mmu-miR-22	mmu-miR-290-5p	mmu-miR-292-5p	mmu-miR-298	mmu-miR-3069-5p	mmu-miR-322	mmu-miR-345-5p	mmu-miR-3472	mmu-miR-3473c	mmu-miR-3474	mmu-miR-34a	mmu-miR-34b-5p	mmu-miR-34c	mmu-miR-3967	mmu-miR-449a	mmu-miR-449b	mmu-miR-449c	mmu-miR-450b-5p	mmu-miR-490-3p	mmu-miR-497	mmu-miR-509-5p	mmu-miR-511-5p	mmu-miR-5134	mmu-miR-702	mmu-miR-9	mmu-miR-98
Cdc25b	mmu-miR-1192	mmu-miR-1224	mmu-miR-124	mmu-miR-1251	mmu-miR-125b-2-3p	mmu-miR-148a	mmu-miR-148b	mmu-miR-152	mmu-miR-1906	mmu-miR-1935	mmu-miR-1960	mmu-miR-207	mmu-miR-214	mmu-miR-2183	mmu-miR-224	mmu-miR-27a	mmu-miR-27b	mmu-miR-302c	mmu-miR-3076-5p	mmu-miR-3079-3p	mmu-miR-3106	mmu-miR-325	mmu-miR-337-3p	mmu-miR-338-3p	mmu-miR-434-3p	mmu-miR-466h-5p	mmu-miR-466j	mmu-miR-466l-5p	mmu-miR-466m-5p	mmu-miR-466n-3p	mmu-miR-466n-5p	mmu-miR-467e	mmu-miR-467h	mmu-miR-484	mmu-miR-495	mmu-miR-5102	mmu-miR-5120	mmu-miR-532-3p	mmu-miR-669m-5p	mmu-miR-669n	mmu-miR-711	mmu-miR-761	mmu-miR-763	mmu-miR-7a	mmu-miR-7b
Cdc25c	mmu-miR-1186b	mmu-miR-1193-3p	mmu-miR-142-3p	mmu-miR-149	mmu-miR-1956	mmu-miR-290-5p	mmu-miR-292-5p	mmu-miR-3077	mmu-miR-3092	mmu-miR-324-3p	mmu-miR-450b-5p	mmu-miR-452-5p	mmu-miR-5101	mmu-miR-5106	mmu-miR-669b	mmu-miR-760-3p
Cdk1	mmu-miR-1191	mmu-miR-1251	mmu-miR-125b-2-3p	mmu-miR-128	mmu-miR-141	mmu-miR-148a	mmu-miR-148b	mmu-miR-1903	mmu-miR-1906	mmu-miR-1912	mmu-miR-1927	mmu-miR-1936	mmu-miR-1941-5p	mmu-miR-1962	mmu-miR-200a	mmu-miR-208a-3p	mmu-miR-208b	mmu-miR-3058	mmu-miR-3067	mmu-miR-3080-3p	mmu-miR-3088	mmu-miR-3096b-5p	mmu-miR-3098-3p	mmu-miR-31	mmu-miR-3113	mmu-miR-3572	mmu-miR-381	mmu-miR-471-5p	mmu-miR-499	mmu-miR-5098	mmu-miR-539-3p	mmu-miR-582-5p	mmu-miR-669d	mmu-miR-669f-3p	mmu-miR-710	mmu-miR-741	mmu-miR-876-5p	mmu-miR-883a-5p
Cdk11b	mmu-miR-1192	mmu-miR-1306-5p	mmu-miR-214	mmu-miR-22	mmu-miR-3064-5p	mmu-miR-3085-3p	mmu-miR-495	mmu-miR-761	mmu-miR-874
Cdc37	mmu-miR-1192	mmu-miR-1197	mmu-miR-1251	mmu-miR-1298	mmu-miR-185	mmu-miR-1894-5p	mmu-miR-1912	mmu-miR-218	mmu-miR-222	mmu-miR-298	mmu-miR-3058	mmu-miR-3090	mmu-miR-3100-5p	mmu-miR-3106	mmu-miR-344f-3p	mmu-miR-3473	mmu-miR-3963	mmu-miR-465b-5p	mmu-miR-466m-3p	mmu-miR-466n-3p	mmu-miR-466o-3p	mmu-miR-495	mmu-miR-5046	mmu-miR-5114	mmu-miR-546	mmu-miR-664	mmu-miR-665	mmu-miR-666-3p	mmu-miR-693-5p	mmu-miR-882
Cdc42	mmu-miR-1190	mmu-miR-128	mmu-miR-137	mmu-miR-142-5p	mmu-miR-185	mmu-miR-186	mmu-miR-18a	mmu-miR-18b	mmu-miR-1934	mmu-miR-1955-3p	mmu-miR-1966	mmu-miR-1983	mmu-miR-206	mmu-miR-25	mmu-miR-296-3p	mmu-miR-297b-3p	mmu-miR-299	mmu-miR-3076-5p	mmu-miR-3088	mmu-miR-3098-5p	mmu-miR-32	mmu-miR-329	mmu-miR-340-5p	mmu-miR-344g-3p	mmu-miR-3473	mmu-miR-3473c	mmu-miR-3475	mmu-miR-362-3p	mmu-miR-363-3p	mmu-miR-367	mmu-miR-374c	mmu-miR-381	mmu-miR-412-3p	mmu-miR-423-5p	mmu-miR-466a-3p	mmu-miR-466b-5p	mmu-miR-466c-5p	mmu-miR-466d-3p	mmu-miR-466e-3p	mmu-miR-466o-5p	mmu-miR-467g	mmu-miR-468	mmu-miR-491	mmu-miR-495	mmu-miR-5046	mmu-miR-5100	mmu-miR-5101	mmu-miR-5114	mmu-miR-5129
Cdc45	mmu-miR-1193-3p	mmu-miR-23a	mmu-miR-23b	mmu-miR-342-3p	mmu-miR-3475	mmu-miR-466l-3p	mmu-miR-5102	mmu-miR-5114	mmu-miR-5133
Cdc7	mmu-miR-1197	mmu-miR-1199	mmu-miR-126-5p	mmu-miR-1298	mmu-miR-15a	mmu-miR-15b	mmu-miR-16	mmu-miR-181a	mmu-miR-181b	mmu-miR-181c	mmu-miR-181d	mmu-miR-185	mmu-miR-1907	mmu-miR-1935	mmu-miR-195	mmu-miR-200b	mmu-miR-200c	mmu-miR-24	mmu-miR-26a	mmu-miR-26b	mmu-miR-297b-3p	mmu-miR-29a	mmu-miR-29b	mmu-miR-29c	mmu-miR-3082-3p	mmu-miR-3089-3p	mmu-miR-3095-3p	mmu-miR-3102	mmu-miR-3113	mmu-miR-322	mmu-miR-329	mmu-miR-339-5p	mmu-miR-343	mmu-miR-3470b	mmu-miR-3473	mmu-miR-362-3p	mmu-miR-369-3p	mmu-miR-429	mmu-miR-466a-3p	mmu-miR-466d-3p	mmu-miR-466e-3p	mmu-miR-466f-3p	mmu-miR-466i-3p	mmu-miR-466n-3p	mmu-miR-466q	mmu-miR-467f	mmu-miR-467g	mmu-miR-468	mmu-miR-484
Arhgap31	mmu-miR-105	mmu-miR-1193-3p	mmu-miR-132	mmu-miR-136	mmu-miR-182	mmu-miR-1843-5p	mmu-miR-188-5p	mmu-miR-1892	mmu-miR-18a	mmu-miR-18b	mmu-miR-1904	mmu-miR-1982.1	mmu-miR-200b	mmu-miR-200c	mmu-miR-204	mmu-miR-21	mmu-miR-211	mmu-miR-212-3p	mmu-miR-214	mmu-miR-291a-3p	mmu-miR-294	mmu-miR-295	mmu-miR-302a	mmu-miR-302b	mmu-miR-302c	mmu-miR-302d	mmu-miR-3062	mmu-miR-3074-2-3p	mmu-miR-3075	mmu-miR-3084	mmu-miR-3098-3p	mmu-miR-3102-5p.2	mmu-miR-3105-3p	mmu-miR-335-5p	mmu-miR-345-5p	mmu-miR-3966	mmu-miR-3971	mmu-miR-421	mmu-miR-429	mmu-miR-431	mmu-miR-452-5p	mmu-miR-466g	mmu-miR-505-3p	mmu-miR-511-3p	mmu-miR-5110	mmu-miR-5114	mmu-miR-542-3p	mmu-miR-590-3p	mmu-miR-590-5p
Cdh1	mmu-miR-103	mmu-miR-107	mmu-miR-1192	mmu-miR-1193-3p	mmu-miR-124	mmu-miR-1251	mmu-miR-135a	mmu-miR-135b	mmu-miR-140	mmu-miR-1912	mmu-miR-1941-3p	mmu-miR-1950	mmu-miR-1965	mmu-miR-199a-5p	mmu-miR-27a	mmu-miR-27b	mmu-miR-28	mmu-miR-290-5p	mmu-miR-292-5p	mmu-miR-3061-3p	mmu-miR-3064-3p	mmu-miR-3067	mmu-miR-3074-5p	mmu-miR-3075	mmu-miR-3085-5p	mmu-miR-3098-5p	mmu-miR-3100-5p	mmu-miR-3102	mmu-miR-3102-3p.2	mmu-miR-320	mmu-miR-323-3p	mmu-miR-335-5p	mmu-miR-342-5p	mmu-miR-3475	mmu-miR-380-5p	mmu-miR-421	mmu-miR-423-5p	mmu-miR-452-3p	mmu-miR-466b-3p	mmu-miR-466c-3p	mmu-miR-466m-3p	mmu-miR-466o-3p	mmu-miR-466p-3p	mmu-miR-466q	mmu-miR-495	mmu-miR-5098	mmu-miR-5107	mmu-miR-5120	mmu-miR-5124
Cdh11	mmu-miR-101a	mmu-miR-101b	mmu-miR-1195	mmu-miR-128	mmu-miR-140	mmu-miR-144	mmu-miR-16	mmu-miR-186	mmu-miR-1906	mmu-miR-194	mmu-miR-195	mmu-miR-200b	mmu-miR-200c	mmu-miR-205	mmu-miR-207	mmu-miR-214	mmu-miR-223	mmu-miR-26a	mmu-miR-26b	mmu-miR-27a	mmu-miR-27b	mmu-miR-290-5p	mmu-miR-292-5p	mmu-miR-297a	mmu-miR-297b-5p	mmu-miR-297c	mmu-miR-3059	mmu-miR-3062	mmu-miR-3064-5p	mmu-miR-3069-5p	mmu-miR-3073-3p	mmu-miR-3085-3p	mmu-miR-3089-5p	mmu-miR-3093-5p	mmu-miR-3099	mmu-miR-3102-3p.2	mmu-miR-3105-3p	mmu-miR-3108	mmu-miR-3112	mmu-miR-344d	mmu-miR-344e	mmu-miR-344f-5p	mmu-miR-3470a	mmu-miR-3473b	mmu-miR-376c	mmu-miR-3967	mmu-miR-410	mmu-miR-429	mmu-miR-466b-3p
Cdh15	mmu-miR-149	mmu-miR-212-5p	mmu-miR-22	mmu-miR-291a-5p	mmu-miR-291b-5p	mmu-miR-3076-3p	mmu-miR-3084	mmu-miR-3096b-5p	mmu-miR-31	mmu-miR-328	mmu-miR-505-5p	mmu-miR-532-3p	mmu-miR-876-5p
Cdh16	mmu-miR-122	mmu-miR-1966	mmu-miR-22	mmu-miR-3089-5p	mmu-miR-3966
Cdh17	mmu-miR-1190	mmu-miR-143	mmu-miR-155	mmu-miR-1897-5p	mmu-miR-1930	mmu-miR-1940	mmu-miR-1954	mmu-miR-214	mmu-miR-23a	mmu-miR-23b	mmu-miR-291a-5p	mmu-miR-291b-5p	mmu-miR-302c	mmu-miR-3059	mmu-miR-344d	mmu-miR-344e	mmu-miR-3470a	mmu-miR-409-3p	mmu-miR-410	mmu-miR-466l-3p	mmu-miR-5108	mmu-miR-5123	mmu-miR-532-3p	mmu-miR-544-5p	mmu-miR-654-3p	mmu-miR-669f-3p	mmu-miR-669h-3p	mmu-miR-669k	mmu-miR-761	mmu-miR-763
Cdh2	mmu-miR-101c	mmu-miR-105	mmu-miR-1186	mmu-miR-1192	mmu-miR-124	mmu-miR-125a-3p	mmu-miR-129-5p	mmu-miR-145	mmu-miR-1892	mmu-miR-1904	mmu-miR-1928	mmu-miR-1930	mmu-miR-1960	mmu-miR-204	mmu-miR-208a-3p	mmu-miR-208a-5p	mmu-miR-208b	mmu-miR-211	mmu-miR-218	mmu-miR-2182	mmu-miR-221	mmu-miR-222	mmu-miR-26a	mmu-miR-26b	mmu-miR-297b-3p	mmu-miR-302c	mmu-miR-3059	mmu-miR-3074-1-3p	mmu-miR-3074-2-3p	mmu-miR-3078	mmu-miR-3082-5p	mmu-miR-3100-5p	mmu-miR-3101	mmu-miR-320	mmu-miR-329	mmu-miR-33	mmu-miR-343	mmu-miR-3470a	mmu-miR-3473c	mmu-miR-3572	mmu-miR-362-3p	mmu-miR-363-5p	mmu-miR-369-3p	mmu-miR-374c	mmu-miR-3966	mmu-miR-421	mmu-miR-423-3p	mmu-miR-450b-3p	mmu-miR-466a-3p
Cdh3	mmu-miR-1192	mmu-miR-129-1-3p	mmu-miR-129-2-3p	mmu-miR-146a	mmu-miR-146b	mmu-miR-1896	mmu-miR-1927	mmu-miR-1953	mmu-miR-201	mmu-miR-217	mmu-miR-219-5p	mmu-miR-224	mmu-miR-291a-3p	mmu-miR-294	mmu-miR-295	mmu-miR-302a	mmu-miR-302b	mmu-miR-302d	mmu-miR-3064-5p	mmu-miR-3069-5p	mmu-miR-3082-5p	mmu-miR-3085-3p	mmu-miR-3096-5p	mmu-miR-3102-5p.2	mmu-miR-3104-3p	mmu-miR-3105-5p	mmu-miR-3108	mmu-miR-3113	mmu-miR-326	mmu-miR-330	mmu-miR-3470b	mmu-miR-3473b	mmu-miR-3473c	mmu-miR-3475	mmu-miR-34a	mmu-miR-34b-5p	mmu-miR-34c	mmu-miR-3963	mmu-miR-423-5p	mmu-miR-449a	mmu-miR-449b	mmu-miR-449c	mmu-miR-491	mmu-miR-495	mmu-miR-505-5p	mmu-miR-5098	mmu-miR-5101	mmu-miR-5102	mmu-miR-5113
Cdh4	mmu-miR-124	mmu-miR-129-5p	mmu-miR-149	mmu-miR-1897-3p	mmu-miR-1935	mmu-miR-1960	mmu-miR-204	mmu-miR-211	mmu-miR-218	mmu-miR-26a	mmu-miR-26b	mmu-miR-302c	mmu-miR-3057-5p	mmu-miR-3098-3p	mmu-miR-3099	mmu-miR-3101	mmu-miR-323-5p	mmu-miR-33	mmu-miR-331-5p	mmu-miR-338-3p	mmu-miR-342-5p	mmu-miR-343	mmu-miR-503	mmu-miR-5101	mmu-miR-5104	mmu-miR-511-5p	mmu-miR-5125	mmu-miR-532-3p	mmu-miR-546	mmu-miR-582-3p	mmu-miR-666-5p	mmu-miR-668	mmu-miR-669b	mmu-miR-669g	mmu-miR-672	mmu-miR-683	mmu-miR-694	mmu-miR-760-3p	mmu-miR-804
Cdh5	mmu-miR-101a	mmu-miR-101b	mmu-miR-1187	mmu-miR-1191	mmu-miR-122	mmu-miR-125a-5p	mmu-miR-125b-5p	mmu-miR-144	mmu-miR-145	mmu-miR-146a	mmu-miR-146b	mmu-miR-190b	mmu-miR-1933-3p	mmu-miR-1970	mmu-miR-219-3p	mmu-miR-27a	mmu-miR-27b	mmu-miR-2861	mmu-miR-298	mmu-miR-3059	mmu-miR-3070b-5p	mmu-miR-3091-3p	mmu-miR-3094	mmu-miR-3102-5p.2	mmu-miR-3105-3p	mmu-miR-325	mmu-miR-343	mmu-miR-344b	mmu-miR-3473c	mmu-miR-3475	mmu-miR-351	mmu-miR-374	mmu-miR-377	mmu-miR-378b	mmu-miR-3965	mmu-miR-465a-3p	mmu-miR-465a-5p	mmu-miR-465b-3p	mmu-miR-465b-5p	mmu-miR-465c-3p	mmu-miR-465c-5p	mmu-miR-466a-5p	mmu-miR-466e-5p	mmu-miR-466l-5p	mmu-miR-466p-5p	mmu-miR-500	mmu-miR-501-3p	mmu-miR-5110	mmu-miR-5119
Cdh8	mmu-miR-1186	mmu-miR-126-5p	mmu-miR-128	mmu-miR-129-5p	mmu-miR-149	mmu-miR-181a	mmu-miR-181b	mmu-miR-181c	mmu-miR-181d	mmu-miR-188-5p	mmu-miR-1894-5p	mmu-miR-1896	mmu-miR-1904	mmu-miR-1905	mmu-miR-1942	mmu-miR-1950	mmu-miR-1958	mmu-miR-200b	mmu-miR-200c	mmu-miR-208a-3p	mmu-miR-218	mmu-miR-25	mmu-miR-3057-3p	mmu-miR-3062	mmu-miR-3064-5p	mmu-miR-3069-3p	mmu-miR-3070a	mmu-miR-3070b-3p	mmu-miR-3082-3p	mmu-miR-3085-3p	mmu-miR-3096b-3p	mmu-miR-3098-3p	mmu-miR-3102-3p.2	mmu-miR-32	mmu-miR-326	mmu-miR-330	mmu-miR-338-5p	mmu-miR-340-5p	mmu-miR-344d	mmu-miR-344e	mmu-miR-3472	mmu-miR-350	mmu-miR-363-3p	mmu-miR-367	mmu-miR-370	mmu-miR-374	mmu-miR-377	mmu-miR-380-5p	mmu-miR-3971
Cdh9	mmu-miR-124	mmu-miR-126-5p	mmu-miR-134	mmu-miR-142-5p	mmu-miR-154	mmu-miR-183	mmu-miR-1930	mmu-miR-1948	mmu-miR-21	mmu-miR-297b-3p	mmu-miR-3057-5p	mmu-miR-3059	mmu-miR-3068	mmu-miR-3069-5p	mmu-miR-3078	mmu-miR-3102-3p.2	mmu-miR-325	mmu-miR-331-5p	mmu-miR-340-5p	mmu-miR-34a	mmu-miR-34b-5p	mmu-miR-34c	mmu-miR-409-3p	mmu-miR-449a	mmu-miR-449b	mmu-miR-449c	mmu-miR-466a-3p	mmu-miR-466d-3p	mmu-miR-466e-3p	mmu-miR-466l-3p	mmu-miR-466n-3p	mmu-miR-467g	mmu-miR-5101	mmu-miR-590-5p	mmu-miR-668	mmu-miR-669f-3p	mmu-miR-669m-3p	mmu-miR-743a	mmu-miR-743b-3p
Cdk2	mmu-miR-106a	mmu-miR-106b	mmu-miR-1190	mmu-miR-125b-2-3p	mmu-miR-149	mmu-miR-17	mmu-miR-1904	mmu-miR-1912	mmu-miR-192	mmu-miR-1927	mmu-miR-1940	mmu-miR-1941-5p	mmu-miR-1965	mmu-miR-20a	mmu-miR-20b	mmu-miR-223	mmu-miR-291a-3p	mmu-miR-291b-3p	mmu-miR-294	mmu-miR-295	mmu-miR-302a	mmu-miR-302b	mmu-miR-302d	mmu-miR-3062	mmu-miR-3065	mmu-miR-3072	mmu-miR-3073-3p	mmu-miR-3076-5p	mmu-miR-3078	mmu-miR-3082-3p	mmu-miR-31	mmu-miR-3100-5p	mmu-miR-3106	mmu-miR-3470b	mmu-miR-3475	mmu-miR-350	mmu-miR-3968	mmu-miR-450b-3p	mmu-miR-466l-3p	mmu-miR-467b	mmu-miR-467c	mmu-miR-467d	mmu-miR-5113	mmu-miR-539-5p	mmu-miR-664	mmu-miR-671-5p	mmu-miR-695	mmu-miR-705	mmu-miR-874
Cdk4	mmu-miR-1896	mmu-miR-1940	mmu-miR-1943	mmu-miR-1952	mmu-miR-1953	mmu-miR-3074-5p	mmu-miR-3092	mmu-miR-3107	mmu-miR-3475	mmu-miR-431	mmu-miR-465a-3p	mmu-miR-465b-3p	mmu-miR-465c-3p	mmu-miR-486	mmu-miR-491	mmu-miR-544-5p	mmu-miR-568	mmu-miR-669e	mmu-miR-684	mmu-miR-690	mmu-miR-691	mmu-miR-698
Cdk5	mmu-miR-142-5p	mmu-miR-146a	mmu-miR-146b	mmu-miR-148a	mmu-miR-148b	mmu-miR-152	mmu-miR-1894-5p	mmu-miR-1940	mmu-miR-1953	mmu-miR-196a	mmu-miR-28	mmu-miR-298	mmu-miR-3061-5p	mmu-miR-3082-5p	mmu-miR-3087	mmu-miR-331-3p	mmu-miR-344g-3p	mmu-miR-3473c	mmu-miR-3474	mmu-miR-465a-5p	mmu-miR-465b-5p	mmu-miR-465c-5p	mmu-miR-505-5p	mmu-miR-5112	mmu-miR-5113	mmu-miR-544-5p	mmu-miR-574-5p	mmu-miR-684	mmu-miR-705	mmu-miR-708	mmu-miR-743b-5p	mmu-miR-770-3p
Cdk5r1	mmu-miR-101a	mmu-miR-101b	mmu-miR-103	mmu-miR-107	mmu-miR-1187	mmu-miR-1192	mmu-miR-129-2-3p	mmu-miR-133a	mmu-miR-133b	mmu-miR-141	mmu-miR-144	mmu-miR-148a	mmu-miR-148b	mmu-miR-152	mmu-miR-15a	mmu-miR-15b	mmu-miR-16	mmu-miR-183	mmu-miR-186	mmu-miR-1898	mmu-miR-1907	mmu-miR-1912	mmu-miR-1931	mmu-miR-195	mmu-miR-1958	mmu-miR-1960	mmu-miR-1b-3p	mmu-miR-1b-5p	mmu-miR-200a	mmu-miR-217	mmu-miR-23a	mmu-miR-23b	mmu-miR-296-5p	mmu-miR-297b-3p	mmu-miR-3060	mmu-miR-3065	mmu-miR-3073-5p	mmu-miR-3076-5p	mmu-miR-3088	mmu-miR-3097-5p	mmu-miR-322	mmu-miR-325	mmu-miR-340-5p	mmu-miR-345-3p	mmu-miR-350	mmu-miR-362-5p	mmu-miR-433	mmu-miR-466a-3p	mmu-miR-466a-5p
Cdk5r2	mmu-miR-1961	mmu-miR-1964-5p	mmu-miR-208b	mmu-miR-212-5p	mmu-miR-214	mmu-miR-3070b-5p	mmu-miR-331-3p	mmu-miR-342-5p	mmu-miR-3474	mmu-miR-3961	mmu-miR-423-5p	mmu-miR-484	mmu-miR-496	mmu-miR-503	mmu-miR-5107	mmu-miR-5110	mmu-miR-5124	mmu-miR-540-5p	mmu-miR-692	mmu-miR-761	mmu-miR-764-3p
Cdk6	mmu-miR-103	mmu-miR-107	mmu-miR-1192	mmu-miR-1224	mmu-miR-124	mmu-miR-1251	mmu-miR-138	mmu-miR-1896	mmu-miR-1903	mmu-miR-1912	mmu-miR-1968	mmu-miR-1982.2	mmu-miR-1b-5p	mmu-miR-212-5p	mmu-miR-2861	mmu-miR-3076-3p	mmu-miR-3091-3p	mmu-miR-3098-5p	mmu-miR-3102-3p.2	mmu-miR-320	mmu-miR-323-3p	mmu-miR-324-3p	mmu-miR-324-5p	mmu-miR-33	mmu-miR-342-3p	mmu-miR-3572	mmu-miR-3962	mmu-miR-465a-3p	mmu-miR-465b-3p	mmu-miR-465c-3p	mmu-miR-466f-3p	mmu-miR-466i-3p	mmu-miR-467f	mmu-miR-494	mmu-miR-495	mmu-miR-5102	mmu-miR-5118	mmu-miR-532-5p	mmu-miR-540-3p	mmu-miR-542-3p	mmu-miR-669g	mmu-miR-680	mmu-miR-684	mmu-miR-693-3p	mmu-miR-717	mmu-miR-741	mmu-miR-743a	mmu-miR-743b-3p	mmu-miR-743b-5p
Cdk7	mmu-miR-100	mmu-miR-1195	mmu-miR-1198-5p	mmu-miR-1264-5p	mmu-miR-1306-5p	mmu-miR-144	mmu-miR-150	mmu-miR-186	mmu-miR-1895	mmu-miR-1897-5p	mmu-miR-1930	mmu-miR-1935	mmu-miR-1941-3p	mmu-miR-1954	mmu-miR-1955-3p	mmu-miR-1964-5p	mmu-miR-204	mmu-miR-211	mmu-miR-214	mmu-miR-28b	mmu-miR-28c	mmu-miR-290-5p	mmu-miR-298	mmu-miR-3064-5p	mmu-miR-3085-3p	mmu-miR-3096b-5p	mmu-miR-326	mmu-miR-330	mmu-miR-340-5p	mmu-miR-343	mmu-miR-3470b	mmu-miR-350	mmu-miR-3572	mmu-miR-362-5p	mmu-miR-374c	mmu-miR-375	mmu-miR-382	mmu-miR-3966	mmu-miR-466b-3p	mmu-miR-466c-3p	mmu-miR-466f-3p	mmu-miR-466n-3p	mmu-miR-466p-3p	mmu-miR-504	mmu-miR-5098	mmu-miR-5102	mmu-miR-511-5p	mmu-miR-5126	mmu-miR-5127
Cdkn1a	mmu-miR-106a	mmu-miR-106b	mmu-miR-1193-5p	mmu-miR-1196	mmu-miR-1224	mmu-miR-134	mmu-miR-139-3p	mmu-miR-141	mmu-miR-17	mmu-miR-1892	mmu-miR-1935	mmu-miR-1967	mmu-miR-208a-3p	mmu-miR-208b	mmu-miR-20a	mmu-miR-20b	mmu-miR-22	mmu-miR-291a-3p	mmu-miR-294	mmu-miR-295	mmu-miR-29a	mmu-miR-29c	mmu-miR-302a	mmu-miR-302b	mmu-miR-302d	mmu-miR-3097-3p	mmu-miR-325	mmu-miR-330	mmu-miR-342-5p	mmu-miR-345-5p	mmu-miR-3473d	mmu-miR-375	mmu-miR-379	mmu-miR-423-5p	mmu-miR-499	mmu-miR-5046	mmu-miR-5101	mmu-miR-5120	mmu-miR-615-5p	mmu-miR-669b	mmu-miR-669f-3p	mmu-miR-674	mmu-miR-744	mmu-miR-759	mmu-miR-762	mmu-miR-764-3p	mmu-miR-883b-5p	mmu-miR-93
Cdkn1b	mmu-miR-125b-2-3p	mmu-miR-129-5p	mmu-miR-148a	mmu-miR-148b	mmu-miR-152	mmu-miR-190	mmu-miR-190b	mmu-miR-1928	mmu-miR-1960	mmu-miR-196a	mmu-miR-196b	mmu-miR-216b	mmu-miR-221	mmu-miR-222	mmu-miR-24	mmu-miR-300	mmu-miR-302c	mmu-miR-3082-5p	mmu-miR-3093-5p	mmu-miR-3095-3p	mmu-miR-3106	mmu-miR-323-3p	mmu-miR-325	mmu-miR-335-3p	mmu-miR-3470a	mmu-miR-377	mmu-miR-380-3p	mmu-miR-3962	mmu-miR-466b-5p	mmu-miR-466c-5p	mmu-miR-466f-3p	mmu-miR-466g	mmu-miR-466l-3p	mmu-miR-466o-5p	mmu-miR-467f	mmu-miR-500	mmu-miR-501-3p	mmu-miR-5097	mmu-miR-5104	mmu-miR-511-3p	mmu-miR-669f-3p	mmu-miR-669n	mmu-miR-677	mmu-miR-680	mmu-miR-686	mmu-miR-692	mmu-miR-706	mmu-miR-709	mmu-miR-877
Cdkn1c	mmu-miR-138	mmu-miR-1928	mmu-miR-1935	mmu-miR-1955-5p	mmu-miR-221	mmu-miR-222	mmu-miR-25	mmu-miR-2861	mmu-miR-3067	mmu-miR-3073-5p	mmu-miR-3074-5p	mmu-miR-3082-5p	mmu-miR-3091-3p	mmu-miR-3094	mmu-miR-32	mmu-miR-320	mmu-miR-3473d	mmu-miR-363-3p	mmu-miR-367	mmu-miR-465a-5p	mmu-miR-465b-5p	mmu-miR-465c-5p	mmu-miR-466n-3p	mmu-miR-490-3p	mmu-miR-490-5p	mmu-miR-511-5p	mmu-miR-5129	mmu-miR-669f-3p	mmu-miR-671-3p	mmu-miR-674	mmu-miR-681	mmu-miR-692	mmu-miR-712	mmu-miR-713	mmu-miR-759	mmu-miR-873	mmu-miR-883b-5p	mmu-miR-9	mmu-miR-92a	mmu-miR-92b
Cdkn2a	mmu-miR-126-5p	mmu-miR-1956	mmu-miR-3078	mmu-miR-693-5p	mmu-miR-742
Cdkn2b	mmu-miR-101a	mmu-miR-101b	mmu-miR-125a-3p	mmu-miR-140	mmu-miR-153	mmu-miR-1843b-5p	mmu-miR-1906	mmu-miR-1951	mmu-miR-1954	mmu-miR-212-5p	mmu-miR-27a	mmu-miR-27b	mmu-miR-3076-5p	mmu-miR-3102-3p.2	mmu-miR-3471	mmu-miR-3473c	mmu-miR-3475	mmu-miR-384-3p	mmu-miR-3968	mmu-miR-3971	mmu-miR-450b-5p	mmu-miR-471-3p	mmu-miR-666-3p	mmu-miR-676	mmu-miR-682	mmu-miR-876-3p
Cdkn2c	mmu-miR-1198-5p	mmu-miR-125b-2-3p	mmu-miR-1933-3p	mmu-miR-1948	mmu-miR-291a-5p	mmu-miR-291b-5p	mmu-miR-3062	mmu-miR-3096b-3p	mmu-miR-3105-3p	mmu-miR-3473d	mmu-miR-5098	mmu-miR-5102	mmu-miR-654-5p	mmu-miR-674	mmu-miR-717	mmu-miR-741	mmu-miR-883b-5p
Cdkn2d	mmu-miR-1188	mmu-miR-139-3p	mmu-miR-1903	mmu-miR-1964-5p	mmu-miR-203	mmu-miR-298	mmu-miR-3059	mmu-miR-3096b-5p	mmu-miR-3097-5p	mmu-miR-329	mmu-miR-342-3p	mmu-miR-343	mmu-miR-3470b	mmu-miR-3473b	mmu-miR-362-3p	mmu-miR-362-5p	mmu-miR-466l-3p	mmu-miR-501-5p	mmu-miR-5113	mmu-miR-5114	mmu-miR-532-3p	mmu-miR-703	mmu-miR-706
Cdo1	mmu-miR-1197	mmu-miR-145	mmu-miR-182	mmu-miR-1894-3p	mmu-miR-1934	mmu-miR-1938	mmu-miR-1967	mmu-miR-203	mmu-miR-296-3p	mmu-miR-3075	mmu-miR-3089-5p	mmu-miR-3096b-3p	mmu-miR-323-3p	mmu-miR-325	mmu-miR-362-3p	mmu-miR-382	mmu-miR-383	mmu-miR-450b-5p	mmu-miR-466i-3p	mmu-miR-466m-3p	mmu-miR-466o-3p	mmu-miR-490-3p	mmu-miR-5101	mmu-miR-5112	mmu-miR-5113	mmu-miR-543	mmu-miR-546	mmu-miR-686	mmu-miR-743b-5p	mmu-miR-759	mmu-miR-770-3p	mmu-miR-876-5p	mmu-miR-877	mmu-miR-881
Cdr2	mmu-miR-105	mmu-miR-1188	mmu-miR-1190	mmu-miR-139-3p	mmu-miR-181a	mmu-miR-181b	mmu-miR-181c	mmu-miR-181d	mmu-miR-1897-5p	mmu-miR-200b	mmu-miR-200c	mmu-miR-208a-5p	mmu-miR-23a	mmu-miR-23b	mmu-miR-28	mmu-miR-3068	mmu-miR-3074-1-3p	mmu-miR-3074-5p	mmu-miR-3075	mmu-miR-3082-3p	mmu-miR-3095-5p	mmu-miR-344f-5p	mmu-miR-375	mmu-miR-376b	mmu-miR-384-3p	mmu-miR-3970	mmu-miR-429	mmu-miR-432	mmu-miR-448-5p	mmu-miR-466f-3p	mmu-miR-467f	mmu-miR-505-3p	mmu-miR-5098	mmu-miR-5125	mmu-miR-543	mmu-miR-544-5p	mmu-miR-654-3p	mmu-miR-669f-3p	mmu-miR-697	mmu-miR-708	mmu-miR-743a	mmu-miR-743b-3p	mmu-miR-875-3p	mmu-miR-881
Mia1	mmu-miR-153	mmu-miR-683	mmu-miR-883a-3p	mmu-miR-883b-3p
Ift81	mmu-miR-1191	mmu-miR-1194	mmu-miR-129-1-3p	mmu-miR-129-2-3p	mmu-miR-132	mmu-miR-143	mmu-miR-1903	mmu-miR-212-3p	mmu-miR-224	mmu-miR-300	mmu-miR-3069-3p	mmu-miR-3078	mmu-miR-3083	mmu-miR-3095-5p	mmu-miR-3110	mmu-miR-323-3p	mmu-miR-374	mmu-miR-380-3p	mmu-miR-485	mmu-miR-489	mmu-miR-5125	mmu-miR-688	mmu-miR-717	mmu-miR-875-3p	mmu-miR-883b-5p
Cdx1	mmu-miR-1193-5p	mmu-miR-1197	mmu-miR-125a-3p	mmu-miR-1306-5p	mmu-miR-139-3p	mmu-miR-155	mmu-miR-1839-5p	mmu-miR-1931	mmu-miR-1934	mmu-miR-1940	mmu-miR-1950	mmu-miR-1962	mmu-miR-296-5p	mmu-miR-3095-3p	mmu-miR-3107	mmu-miR-335-5p	mmu-miR-340-5p	mmu-miR-342-5p	mmu-miR-3470b	mmu-miR-379	mmu-miR-484	mmu-miR-485	mmu-miR-486	mmu-miR-5107	mmu-miR-5124	mmu-miR-679-3p
Cdx2	mmu-miR-125a-5p	mmu-miR-125b-5p	mmu-miR-127	mmu-miR-149	mmu-miR-15a	mmu-miR-15b	mmu-miR-16	mmu-miR-1903	mmu-miR-1907	mmu-miR-1941-3p	mmu-miR-195	mmu-miR-1954	mmu-miR-1956	mmu-miR-1962	mmu-miR-204	mmu-miR-211	mmu-miR-212-5p	mmu-miR-214	mmu-miR-22	mmu-miR-24	mmu-miR-293	mmu-miR-3063	mmu-miR-3097-3p	mmu-miR-3113	mmu-miR-322	mmu-miR-344f-5p	mmu-miR-3474	mmu-miR-351	mmu-miR-455	mmu-miR-466m-3p	mmu-miR-466o-3p	mmu-miR-485	mmu-miR-490-5p	mmu-miR-497	mmu-miR-542-3p	mmu-miR-677	mmu-miR-717	mmu-miR-718	mmu-miR-760-3p	mmu-miR-761	mmu-miR-881
Cdx4	mmu-miR-1264-3p	mmu-miR-135a	mmu-miR-135b	mmu-miR-1894-3p	mmu-miR-1896	mmu-miR-194	mmu-miR-1945	mmu-miR-1953	mmu-miR-335-5p	mmu-miR-370	mmu-miR-377	mmu-miR-381	mmu-miR-466f	mmu-miR-496	mmu-miR-5101	mmu-miR-5116	mmu-miR-539-3p	mmu-miR-539-5p	mmu-miR-592	mmu-miR-669e	mmu-miR-683	mmu-miR-804	mmu-miR-874	mmu-miR-875-5p
Cdyl	mmu-miR-101a	mmu-miR-101b	mmu-miR-101c	mmu-miR-1190	mmu-miR-1192	mmu-miR-145	mmu-miR-181a	mmu-miR-181b	mmu-miR-181c	mmu-miR-181d	mmu-miR-188-3p	mmu-miR-1942	mmu-miR-1954	mmu-miR-196a	mmu-miR-196b	mmu-miR-1982.1	mmu-miR-200b	mmu-miR-200c	mmu-miR-27a	mmu-miR-27b	mmu-miR-3057-3p	mmu-miR-3058	mmu-miR-3074-2-3p	mmu-miR-3082-5p	mmu-miR-3083	mmu-miR-3089-3p	mmu-miR-3101	mmu-miR-3110	mmu-miR-327	mmu-miR-335-5p	mmu-miR-344	mmu-miR-344c	mmu-miR-370	mmu-miR-380-3p	mmu-miR-383	mmu-miR-3964	mmu-miR-3971	mmu-miR-429	mmu-miR-463	mmu-miR-466g	mmu-miR-466n-3p	mmu-miR-488	mmu-miR-493	mmu-miR-495	mmu-miR-5134	mmu-miR-540-3p	mmu-miR-540-5p	mmu-miR-582-5p	mmu-miR-590-3p
Cebpa	mmu-miR-101a	mmu-miR-101b	mmu-miR-124	mmu-miR-1264-5p	mmu-miR-182	mmu-miR-190	mmu-miR-1902	mmu-miR-190b	mmu-miR-1946a	mmu-miR-1b-5p	mmu-miR-218	mmu-miR-2861	mmu-miR-297b-3p	mmu-miR-3064-5p	mmu-miR-3085-3p	mmu-miR-3087	mmu-miR-3091-3p	mmu-miR-31	mmu-miR-3113	mmu-miR-324-3p	mmu-miR-326	mmu-miR-330	mmu-miR-3473b	mmu-miR-363-5p	mmu-miR-369-3p	mmu-miR-374	mmu-miR-374c	mmu-miR-3967	mmu-miR-423-5p	mmu-miR-450b-3p	mmu-miR-466a-3p	mmu-miR-466b-3p	mmu-miR-466c-3p	mmu-miR-466d-3p	mmu-miR-466e-3p	mmu-miR-466p-3p	mmu-miR-467g	mmu-miR-5046	mmu-miR-509-5p	mmu-miR-5113	mmu-miR-5116	mmu-miR-539-3p	mmu-miR-592	mmu-miR-712	mmu-miR-872
Cebpz	mmu-miR-101a	mmu-miR-101b	mmu-miR-101c	mmu-miR-1186	mmu-miR-1198-3p	mmu-miR-1298	mmu-miR-140	mmu-miR-1964-5p	mmu-miR-1982.2	mmu-miR-26a	mmu-miR-26b	mmu-miR-3067	mmu-miR-3074-1-3p	mmu-miR-3093-3p	mmu-miR-3105-5p	mmu-miR-342-3p	mmu-miR-345-5p	mmu-miR-3473d	mmu-miR-3474	mmu-miR-374c	mmu-miR-504	mmu-miR-5046	mmu-miR-5108	mmu-miR-5114	mmu-miR-590-3p	mmu-miR-592	mmu-miR-669n	mmu-miR-674	mmu-miR-683	mmu-miR-684	mmu-miR-686	mmu-miR-763	mmu-miR-7a	mmu-miR-7b	mmu-miR-876-3p	mmu-miR-93
Cebpb	mmu-miR-155	mmu-miR-191	mmu-miR-290-5p	mmu-miR-297b-3p	mmu-miR-3058	mmu-miR-3067	mmu-miR-3112	mmu-miR-344d	mmu-miR-344e	mmu-miR-369-3p	mmu-miR-374	mmu-miR-374c	mmu-miR-376b	mmu-miR-410	mmu-miR-466a-3p	mmu-miR-466d-3p	mmu-miR-466e-3p	mmu-miR-467g	mmu-miR-5105	mmu-miR-543	mmu-miR-669f-3p	mmu-miR-873
Cebpd	mmu-miR-1896	mmu-miR-1901	mmu-miR-1927	mmu-miR-1953	mmu-miR-1958	mmu-miR-200b	mmu-miR-200c	mmu-miR-202-3p	mmu-miR-208a-3p	mmu-miR-208b	mmu-miR-2136	mmu-miR-218	mmu-miR-22	mmu-miR-298	mmu-miR-3059	mmu-miR-3061-3p	mmu-miR-3086-5p	mmu-miR-3090	mmu-miR-3470a	mmu-miR-374c	mmu-miR-429	mmu-miR-450b-5p	mmu-miR-452-3p	mmu-miR-466f-3p	mmu-miR-466l-3p	mmu-miR-466n-5p	mmu-miR-504	mmu-miR-5119	mmu-miR-5120	mmu-miR-5126	mmu-miR-539-5p	mmu-miR-666-3p	mmu-miR-669a-5p	mmu-miR-669f-5p	mmu-miR-669l	mmu-miR-669p	mmu-miR-702	mmu-miR-707	mmu-miR-875-5p	mmu-miR-882
Cebpg	mmu-miR-10a	mmu-miR-10b	mmu-miR-1186	mmu-miR-1186b	mmu-miR-1190	mmu-miR-1192	mmu-miR-125b-2-3p	mmu-miR-142-3p	mmu-miR-1894-5p	mmu-miR-1956	mmu-miR-1957	mmu-miR-1969	mmu-miR-1971	mmu-miR-1981	mmu-miR-199a-5p	mmu-miR-208a-3p	mmu-miR-208b	mmu-miR-224	mmu-miR-2861	mmu-miR-28b	mmu-miR-28c	mmu-miR-290-5p	mmu-miR-292-5p	mmu-miR-297b-5p	mmu-miR-302c	mmu-miR-3058	mmu-miR-3064-3p	mmu-miR-3069-5p	mmu-miR-3072	mmu-miR-3082-3p	mmu-miR-3090	mmu-miR-3091-3p	mmu-miR-3094	mmu-miR-3097-5p	mmu-miR-3099	mmu-miR-3109	mmu-miR-323-5p	mmu-miR-335-3p	mmu-miR-339-5p	mmu-miR-342-5p	mmu-miR-3470a	mmu-miR-350	mmu-miR-381	mmu-miR-3965	mmu-miR-3969	mmu-miR-465a-5p	mmu-miR-465b-5p	mmu-miR-465c-5p	mmu-miR-495
Cel	mmu-miR-1912	mmu-miR-1933-3p	mmu-miR-1969	mmu-miR-21	mmu-miR-297a	mmu-miR-297b-5p	mmu-miR-297c	mmu-miR-325	mmu-miR-345-5p	mmu-miR-3473c	mmu-miR-3474	mmu-miR-468	mmu-miR-494	mmu-miR-499	mmu-miR-582-5p	mmu-miR-590-5p	mmu-miR-669o-5p	mmu-miR-691
Celsr1	mmu-miR-1186	mmu-miR-1188	mmu-miR-1193-3p	mmu-miR-1264-3p	mmu-miR-142-5p	mmu-miR-149	mmu-miR-150	mmu-miR-182	mmu-miR-184	mmu-miR-185	mmu-miR-1906	mmu-miR-1930	mmu-miR-1936	mmu-miR-1962	mmu-miR-1983	mmu-miR-199a-5p	mmu-miR-1b-3p	mmu-miR-207	mmu-miR-214	mmu-miR-26a	mmu-miR-26b	mmu-miR-2861	mmu-miR-298	mmu-miR-3091-3p	mmu-miR-3093-5p	mmu-miR-324-5p	mmu-miR-340-5p	mmu-miR-3470b	mmu-miR-3473	mmu-miR-34a	mmu-miR-34b-5p	mmu-miR-34c	mmu-miR-362-5p	mmu-miR-3967	mmu-miR-412-3p	mmu-miR-449a	mmu-miR-449b	mmu-miR-449c	mmu-miR-466l-3p	mmu-miR-485	mmu-miR-491	mmu-miR-5114	mmu-miR-5127	mmu-miR-5129	mmu-miR-5131	mmu-miR-540-3p	mmu-miR-652	mmu-miR-669e	mmu-miR-669o-5p
Cenpa	mmu-miR-1264-3p	mmu-miR-181a	mmu-miR-181b	mmu-miR-181c	mmu-miR-181d	mmu-miR-1894-5p	mmu-miR-207	mmu-miR-297a	mmu-miR-297b-5p	mmu-miR-297c	mmu-miR-3470b	mmu-miR-350	mmu-miR-378	mmu-miR-5107	mmu-miR-5108	mmu-miR-5116	mmu-miR-668	mmu-miR-875-3p
Cenpb	mmu-miR-129-1-3p	mmu-miR-129-2-3p	mmu-miR-135a	mmu-miR-135b	mmu-miR-1843b-5p	mmu-miR-188-3p	mmu-miR-1953	mmu-miR-1954	mmu-miR-1956	mmu-miR-207	mmu-miR-218	mmu-miR-2861	mmu-miR-298	mmu-miR-3064-5p	mmu-miR-3091-3p	mmu-miR-3092	mmu-miR-3093-3p	mmu-miR-3096-5p	mmu-miR-3099	mmu-miR-3109	mmu-miR-325	mmu-miR-338-3p	mmu-miR-344	mmu-miR-344c	mmu-miR-3473b	mmu-miR-5113	mmu-miR-5124	mmu-miR-5129	mmu-miR-5133	mmu-miR-532-3p	mmu-miR-543	mmu-miR-709	mmu-miR-762	mmu-miR-874
Cenpc1	mmu-miR-144	mmu-miR-1b-5p	mmu-miR-203	mmu-miR-297b-3p	mmu-miR-3065	mmu-miR-34b-3p	mmu-miR-381	mmu-miR-466a-3p	mmu-miR-466b-3p	mmu-miR-466c-3p	mmu-miR-466d-3p	mmu-miR-466e-3p	mmu-miR-466f-3p	mmu-miR-466m-3p	mmu-miR-466n-3p	mmu-miR-466o-3p	mmu-miR-466p-3p	mmu-miR-467g	mmu-miR-539-3p	mmu-miR-590-3p	mmu-miR-669f-3p	mmu-miR-669m-3p	mmu-miR-707
Cer1	mmu-let-7a	mmu-let-7b	mmu-let-7c	mmu-let-7d	mmu-let-7e	mmu-let-7f	mmu-let-7g	mmu-let-7i	mmu-miR-10a	mmu-miR-10b	mmu-miR-1187	mmu-miR-1199	mmu-miR-139-3p	mmu-miR-185	mmu-miR-1903	mmu-miR-1961	mmu-miR-1b-5p	mmu-miR-200b	mmu-miR-200c	mmu-miR-202-3p	mmu-miR-205	mmu-miR-216b	mmu-miR-219-5p	mmu-miR-3058	mmu-miR-3087	mmu-miR-3112	mmu-miR-339-5p	mmu-miR-344d	mmu-miR-344e	mmu-miR-3473	mmu-miR-376c	mmu-miR-377	mmu-miR-384-3p	mmu-miR-410	mmu-miR-429	mmu-miR-432	mmu-miR-466a-5p	mmu-miR-466d-5p	mmu-miR-466e-5p	mmu-miR-466i-5p	mmu-miR-466k	mmu-miR-466l-5p	mmu-miR-466p-5p	mmu-miR-467f	mmu-miR-494	mmu-miR-504	mmu-miR-5097	mmu-miR-5102	mmu-miR-540-3p
Ces1g	mmu-miR-1897-5p	mmu-miR-1942	mmu-miR-1970	mmu-miR-1982.2	mmu-miR-1a	mmu-miR-206	mmu-miR-224	mmu-miR-2861	mmu-miR-290-5p	mmu-miR-292-5p	mmu-miR-3073-3p	mmu-miR-3082-5p	mmu-miR-3091-3p	mmu-miR-31	mmu-miR-343	mmu-miR-468	mmu-miR-488	mmu-miR-539-5p	mmu-miR-592	mmu-miR-599	mmu-miR-669a-5p	mmu-miR-669f-5p	mmu-miR-669l	mmu-miR-669o-5p	mmu-miR-669p	mmu-miR-709	mmu-miR-743b-5p	mmu-miR-759	mmu-miR-871-3p
Cetn3	mmu-miR-1264-3p	mmu-miR-1969	mmu-miR-1b-5p	mmu-miR-297b-3p	mmu-miR-3074-1-3p	mmu-miR-361	mmu-miR-375	mmu-miR-378	mmu-miR-381	mmu-miR-465a-5p	mmu-miR-465b-5p	mmu-miR-465c-5p	mmu-miR-466a-3p	mmu-miR-466b-3p	mmu-miR-466c-3p	mmu-miR-466d-3p	mmu-miR-466e-3p	mmu-miR-466m-3p	mmu-miR-466o-3p	mmu-miR-466p-3p	mmu-miR-467g	mmu-miR-539-3p	mmu-miR-669b	mmu-miR-669f-3p	mmu-miR-669m-3p	mmu-miR-694	mmu-miR-743a	mmu-miR-743b-3p	mmu-miR-875-3p
Cfc1	mmu-miR-1197	mmu-miR-199a-5p	mmu-miR-28	mmu-miR-3095-5p	mmu-miR-338-3p	mmu-miR-5112	mmu-miR-702	mmu-miR-708
Cfh	mmu-miR-182	mmu-miR-1933-3p	mmu-miR-1942	mmu-miR-297a	mmu-miR-297b-5p	mmu-miR-297c	mmu-miR-3100-5p	mmu-miR-344d	mmu-miR-344e	mmu-miR-362-5p	mmu-miR-374	mmu-miR-380-5p	mmu-miR-410	mmu-miR-450b-3p	mmu-miR-488	mmu-miR-501-5p	mmu-miR-5098	mmu-miR-511-5p	mmu-miR-653	mmu-miR-665	mmu-miR-675-3p	mmu-miR-707	mmu-miR-96
Cfi	mmu-miR-146a	mmu-miR-146b	mmu-miR-183	mmu-miR-186	mmu-miR-1935	mmu-miR-1965	mmu-miR-3060	mmu-miR-3969	mmu-miR-5123	mmu-miR-5134	mmu-miR-686	mmu-miR-701
Cfl1	mmu-miR-129-5p	mmu-miR-182	mmu-miR-1843b-5p	mmu-miR-1898	mmu-miR-1912	mmu-miR-1934	mmu-miR-1964-5p	mmu-miR-3063	mmu-miR-3069-5p	mmu-miR-3082-5p	mmu-miR-3104-5p	mmu-miR-3473b	mmu-miR-3475	mmu-miR-450b-3p	mmu-miR-466i-3p	mmu-miR-484	mmu-miR-493	mmu-miR-5101	mmu-miR-5134	mmu-miR-669b	mmu-miR-762
Cfl2	mmu-miR-103	mmu-miR-105	mmu-miR-106a	mmu-miR-106b	mmu-miR-107	mmu-miR-1186b	mmu-miR-1193-3p	mmu-miR-1198-3p	mmu-miR-125b-2-3p	mmu-miR-126-5p	mmu-miR-130a	mmu-miR-130b	mmu-miR-132	mmu-miR-136	mmu-miR-142-3p	mmu-miR-150	mmu-miR-15a	mmu-miR-15b	mmu-miR-16	mmu-miR-17	mmu-miR-183	mmu-miR-1839-5p	mmu-miR-185	mmu-miR-1907	mmu-miR-1931	mmu-miR-195	mmu-miR-1964-5p	mmu-miR-1982.2	mmu-miR-199a-3p	mmu-miR-199a-5p	mmu-miR-199b	mmu-miR-200b	mmu-miR-200c	mmu-miR-208a-5p	mmu-miR-20a	mmu-miR-20b	mmu-miR-212-3p	mmu-miR-216b	mmu-miR-23a	mmu-miR-23b	mmu-miR-290-5p	mmu-miR-291a-3p	mmu-miR-291b-3p	mmu-miR-292-5p	mmu-miR-294	mmu-miR-295	mmu-miR-29a	mmu-miR-29b	mmu-miR-29c
Cflar	mmu-let-7a	mmu-let-7b	mmu-let-7c	mmu-let-7d	mmu-let-7e	mmu-let-7f	mmu-let-7g	mmu-let-7i	mmu-miR-103	mmu-miR-107	mmu-miR-10a	mmu-miR-10b	mmu-miR-1192	mmu-miR-1198-3p	mmu-miR-143	mmu-miR-151-3p	mmu-miR-181a	mmu-miR-181b	mmu-miR-181c	mmu-miR-181d	mmu-miR-1839-5p	mmu-miR-186	mmu-miR-188-3p	mmu-miR-1892	mmu-miR-1896	mmu-miR-1906	mmu-miR-1912	mmu-miR-1927	mmu-miR-1955-3p	mmu-miR-1958	mmu-miR-1961	mmu-miR-1962	mmu-miR-1a	mmu-miR-1b-3p	mmu-miR-203	mmu-miR-206	mmu-miR-208a-5p	mmu-miR-216b	mmu-miR-3057-3p	mmu-miR-3075	mmu-miR-3077	mmu-miR-3095-5p	mmu-miR-3097-3p	mmu-miR-3106	mmu-miR-3113	mmu-miR-338-3p	mmu-miR-3470b	mmu-miR-3473b	mmu-miR-350
Cftr	mmu-miR-101a	mmu-miR-101b	mmu-miR-1198-3p	mmu-miR-126-5p	mmu-miR-144	mmu-miR-148a	mmu-miR-148b	mmu-miR-152	mmu-miR-1894-5p	mmu-miR-1903	mmu-miR-1941-3p	mmu-miR-1955-3p	mmu-miR-1958	mmu-miR-196a	mmu-miR-196b	mmu-miR-1b-3p	mmu-miR-223	mmu-miR-297a	mmu-miR-302c	mmu-miR-3059	mmu-miR-3096b-3p	mmu-miR-3100-5p	mmu-miR-3101	mmu-miR-3104-5p	mmu-miR-3105-5p	mmu-miR-3110	mmu-miR-320	mmu-miR-324-5p	mmu-miR-325	mmu-miR-335-3p	mmu-miR-337-3p	mmu-miR-339-5p	mmu-miR-3473d	mmu-miR-350	mmu-miR-369-3p	mmu-miR-374	mmu-miR-374c	mmu-miR-377	mmu-miR-381	mmu-miR-384-3p	mmu-miR-450b-5p	mmu-miR-452-3p	mmu-miR-452-5p	mmu-miR-466l-3p	mmu-miR-466l-5p	mmu-miR-467f	mmu-miR-490-3p	mmu-miR-494	mmu-miR-511-3p
Cga	mmu-miR-1943	mmu-miR-1954	mmu-miR-3080-5p	mmu-miR-34a	mmu-miR-34b-5p	mmu-miR-34c	mmu-miR-449a	mmu-miR-449b	mmu-miR-449c	mmu-miR-5110	mmu-miR-709
Ch25h	mmu-miR-1298	mmu-miR-142-5p	mmu-miR-1954	mmu-miR-1958	mmu-miR-214	mmu-miR-23b	mmu-miR-3073-5p	mmu-miR-3074-1-3p	mmu-miR-3112	mmu-miR-324-3p	mmu-miR-335-3p	mmu-miR-344g-5p	mmu-miR-376c	mmu-miR-425	mmu-miR-466h-5p	mmu-miR-466j	mmu-miR-466l-3p	mmu-miR-466m-5p	mmu-miR-489	mmu-miR-494	mmu-miR-5097	mmu-miR-5118	mmu-miR-666-3p	mmu-miR-669m-5p	mmu-miR-761	mmu-miR-873
Chad	mmu-miR-1933-3p	mmu-miR-1935	mmu-miR-1962	mmu-miR-199a-3p	mmu-miR-199b	mmu-miR-2861	mmu-miR-3064-5p	mmu-miR-3070b-5p	mmu-miR-3083	mmu-miR-3085-3p	mmu-miR-3091-3p	mmu-miR-3113	mmu-miR-3473b	mmu-miR-3473c	mmu-miR-384-3p	mmu-miR-409-3p	mmu-miR-466m-3p	mmu-miR-466o-3p	mmu-miR-485	mmu-miR-505-5p	mmu-miR-5111	mmu-miR-5114	mmu-miR-5120	mmu-miR-5130	mmu-miR-5133	mmu-miR-5134	mmu-miR-653	mmu-miR-871-3p	mmu-miR-873
Chat	mmu-miR-1197	mmu-miR-143	mmu-miR-145	mmu-miR-1935	mmu-miR-1953	mmu-miR-1966	mmu-miR-1981	mmu-miR-2136	mmu-miR-299	mmu-miR-3077	mmu-miR-3083	mmu-miR-3107	mmu-miR-3110	mmu-miR-345-3p	mmu-miR-423-5p	mmu-miR-471-3p	mmu-miR-486	mmu-miR-5104	mmu-miR-574-5p	mmu-miR-679-5p	mmu-miR-770-3p	mmu-miR-770-5p	mmu-miR-7a	mmu-miR-7b
Chd1	mmu-miR-103	mmu-miR-107	mmu-miR-124	mmu-miR-125a-5p	mmu-miR-125b-2-3p	mmu-miR-126-5p	mmu-miR-132	mmu-miR-135a	mmu-miR-135b	mmu-miR-148a	mmu-miR-148b	mmu-miR-152	mmu-miR-185	mmu-miR-1897-3p	mmu-miR-1903	mmu-miR-1906	mmu-miR-194	mmu-miR-1940	mmu-miR-1941-3p	mmu-miR-1953	mmu-miR-200b	mmu-miR-200c	mmu-miR-216b	mmu-miR-26a	mmu-miR-26b	mmu-miR-3088	mmu-miR-3094	mmu-miR-30a	mmu-miR-30b	mmu-miR-30c	mmu-miR-30d	mmu-miR-30e	mmu-miR-323-5p	mmu-miR-344f-5p	mmu-miR-3473	mmu-miR-34a	mmu-miR-34b-5p	mmu-miR-34c	mmu-miR-351	mmu-miR-380-3p	mmu-miR-384-5p	mmu-miR-423-5p	mmu-miR-429	mmu-miR-449a	mmu-miR-449b	mmu-miR-449c	mmu-miR-450b-3p	mmu-miR-452-3p	mmu-miR-466b-3p
Chek1	mmu-miR-101a	mmu-miR-101b	mmu-miR-1195	mmu-miR-1251	mmu-miR-128	mmu-miR-135a	mmu-miR-135b	mmu-miR-144	mmu-miR-146a	mmu-miR-146b	mmu-miR-15a	mmu-miR-15b	mmu-miR-16	mmu-miR-1892	mmu-miR-1898	mmu-miR-190	mmu-miR-1907	mmu-miR-190b	mmu-miR-1929	mmu-miR-1935	mmu-miR-1941-5p	mmu-miR-195	mmu-miR-1964-5p	mmu-miR-199a-3p	mmu-miR-199b	mmu-miR-1b-5p	mmu-miR-207	mmu-miR-217	mmu-miR-27a	mmu-miR-27b	mmu-miR-298	mmu-miR-3060	mmu-miR-3067	mmu-miR-3076-3p	mmu-miR-3085-5p	mmu-miR-3089-5p	mmu-miR-3108	mmu-miR-320	mmu-miR-322	mmu-miR-3473b	mmu-miR-376c	mmu-miR-3963	mmu-miR-3971	mmu-miR-450b-5p	mmu-miR-452-5p	mmu-miR-466a-3p	mmu-miR-466b-3p	mmu-miR-466c-3p	mmu-miR-466d-3p
Chkb	mmu-miR-132	mmu-miR-1902	mmu-miR-212-3p	mmu-miR-326	mmu-miR-327	mmu-miR-330	mmu-miR-3470a	mmu-miR-452-3p	mmu-miR-5101	mmu-miR-665	mmu-miR-702	mmu-miR-758
Chga	mmu-miR-1906	mmu-miR-1956	mmu-miR-205	mmu-miR-22	mmu-miR-3473b	mmu-miR-363-5p	mmu-miR-423-5p	mmu-miR-490-3p	mmu-miR-490-5p	mmu-miR-5125	mmu-miR-540-3p	mmu-miR-682	mmu-miR-706	mmu-miR-712	mmu-miR-719	mmu-miR-743b-5p	mmu-miR-92b
Chgb	mmu-miR-1264-3p	mmu-miR-1904	mmu-miR-1950	mmu-miR-217	mmu-miR-3082-3p	mmu-miR-3098-3p	mmu-miR-3105-3p	mmu-miR-3110	mmu-miR-3473c	mmu-miR-450b-5p	mmu-miR-488	mmu-miR-494	mmu-miR-5101	mmu-miR-5125	mmu-miR-669n	mmu-miR-677	mmu-miR-712	mmu-miR-802	mmu-miR-883a-3p	mmu-miR-883b-3p
Chi3l1	mmu-miR-1943	mmu-miR-1953	mmu-miR-1963	mmu-miR-24	mmu-miR-296-3p	mmu-miR-298	mmu-miR-3079-3p	mmu-miR-3083	mmu-miR-3085-5p	mmu-miR-3094	mmu-miR-3096b-5p	mmu-miR-3101	mmu-miR-3113	mmu-miR-325	mmu-miR-342-3p	mmu-miR-344g-5p	mmu-miR-5118	mmu-miR-669a-5p	mmu-miR-669f-5p	mmu-miR-669l	mmu-miR-669p	mmu-miR-706	mmu-miR-879
Chi3l3	mmu-miR-136	mmu-miR-1941-3p	mmu-miR-1958	mmu-miR-3079-5p	mmu-miR-3105-5p	mmu-miR-320	mmu-miR-323-5p	mmu-miR-326	mmu-miR-330	mmu-miR-433	mmu-miR-451	mmu-miR-698	mmu-miR-743b-5p	mmu-miR-763
Ovgp1	mmu-miR-145	mmu-miR-1929	mmu-miR-28b	mmu-miR-28c	mmu-miR-3082-5p	mmu-miR-3085-5p	mmu-miR-376c	mmu-miR-669a-3-3p	mmu-miR-669a-3p	mmu-miR-669o-3p	mmu-miR-684	mmu-miR-7a	mmu-miR-7b
Chka	mmu-miR-10a	mmu-miR-10b	mmu-miR-1186b	mmu-miR-1195	mmu-miR-1196	mmu-miR-1198-5p	mmu-miR-126-5p	mmu-miR-129-5p	mmu-miR-137	mmu-miR-151-3p	mmu-miR-185	mmu-miR-1904	mmu-miR-1941-3p	mmu-miR-1958	mmu-miR-1964-5p	mmu-miR-1968	mmu-miR-1971	mmu-miR-1981	mmu-miR-1983	mmu-miR-199a-3p	mmu-miR-199b	mmu-miR-1b-5p	mmu-miR-202-3p	mmu-miR-217	mmu-miR-25	mmu-miR-27a	mmu-miR-27b	mmu-miR-290-5p	mmu-miR-291a-5p	mmu-miR-291b-5p	mmu-miR-292-5p	mmu-miR-3057-3p	mmu-miR-3058	mmu-miR-3064-5p	mmu-miR-3082-3p	mmu-miR-3084	mmu-miR-3085-3p	mmu-miR-3089-5p	mmu-miR-3093-5p	mmu-miR-3098-3p	mmu-miR-30a	mmu-miR-30b	mmu-miR-30c	mmu-miR-30d	mmu-miR-30e	mmu-miR-3102-3p.2	mmu-miR-3105-3p	mmu-miR-3107	mmu-miR-3108
Chl1	mmu-miR-101a	mmu-miR-101b	mmu-miR-10a	mmu-miR-10b	mmu-miR-1198-5p	mmu-miR-151-3p	mmu-miR-182	mmu-miR-1897-5p	mmu-miR-1903	mmu-miR-1905	mmu-miR-191	mmu-miR-1927	mmu-miR-1941-3p	mmu-miR-1942	mmu-miR-1949	mmu-miR-1951	mmu-miR-1957	mmu-miR-1960	mmu-miR-19a	mmu-miR-19b	mmu-miR-1b-3p	mmu-miR-204	mmu-miR-208a-3p	mmu-miR-208b	mmu-miR-211	mmu-miR-218	mmu-miR-223	mmu-miR-24	mmu-miR-28	mmu-miR-28b	mmu-miR-28c	mmu-miR-296-3p	mmu-miR-297b-3p	mmu-miR-299	mmu-miR-3061-3p	mmu-miR-3074-1-3p	mmu-miR-3075	mmu-miR-3082-5p	mmu-miR-3089-3p	mmu-miR-30a	mmu-miR-30b	mmu-miR-30c	mmu-miR-30d	mmu-miR-30e	mmu-miR-3100-5p	mmu-miR-3105-3p	mmu-miR-3106	mmu-miR-320	mmu-miR-345-3p
Chm	mmu-miR-1186	mmu-miR-1192	mmu-miR-126-5p	mmu-miR-141	mmu-miR-144	mmu-miR-1896	mmu-miR-1897-5p	mmu-miR-1931	mmu-miR-1936	mmu-miR-1949	mmu-miR-1955-3p	mmu-miR-1983	mmu-miR-201	mmu-miR-203	mmu-miR-208a-5p	mmu-miR-216a	mmu-miR-218	mmu-miR-28	mmu-miR-3065	mmu-miR-33	mmu-miR-339-5p	mmu-miR-34b-3p	mmu-miR-365	mmu-miR-369-3p	mmu-miR-380-5p	mmu-miR-384-3p	mmu-miR-412-3p	mmu-miR-425	mmu-miR-433	mmu-miR-448-3p	mmu-miR-452-5p	mmu-miR-455	mmu-miR-467e	mmu-miR-467h	mmu-miR-488	mmu-miR-489	mmu-miR-495	mmu-miR-5106	mmu-miR-5107	mmu-miR-511-5p	mmu-miR-5114	mmu-miR-532-5p	mmu-miR-653	mmu-miR-654-3p	mmu-miR-669f-3p	mmu-miR-669g	mmu-miR-669h-3p	mmu-miR-669k	mmu-miR-670
Chml	mmu-miR-1187	mmu-miR-1198-5p	mmu-miR-1298	mmu-miR-183	mmu-miR-1843-3p	mmu-miR-1843b-5p	mmu-miR-18a	mmu-miR-18b	mmu-miR-1938	mmu-miR-1940	mmu-miR-1941-3p	mmu-miR-1967	mmu-miR-199a-5p	mmu-miR-200b	mmu-miR-200c	mmu-miR-201	mmu-miR-223	mmu-miR-296-3p	mmu-miR-3057-5p	mmu-miR-3061-5p	mmu-miR-3070a	mmu-miR-3070b-3p	mmu-miR-3073-3p	mmu-miR-3082-3p	mmu-miR-3103	mmu-miR-3105-3p	mmu-miR-3105-5p	mmu-miR-3113	mmu-miR-324-3p	mmu-miR-329	mmu-miR-342-5p	mmu-miR-3474	mmu-miR-378b	mmu-miR-382	mmu-miR-384-3p	mmu-miR-3964	mmu-miR-3969	mmu-miR-429	mmu-miR-448-3p	mmu-miR-466a-5p	mmu-miR-466e-5p	mmu-miR-466p-5p	mmu-miR-470	mmu-miR-471-3p	mmu-miR-471-5p	mmu-miR-493	mmu-miR-505-3p	mmu-miR-505-5p	mmu-miR-509-5p
Chrd	mmu-let-7a	mmu-let-7b	mmu-let-7c	mmu-let-7d	mmu-let-7e	mmu-let-7f	mmu-let-7g	mmu-let-7i	mmu-miR-1188	mmu-miR-1195	mmu-miR-186	mmu-miR-188-3p	mmu-miR-1961	mmu-miR-216b	mmu-miR-3057-3p	mmu-miR-3070a	mmu-miR-3070b-3p	mmu-miR-3108	mmu-miR-337-3p	mmu-miR-345-5p	mmu-miR-3968	mmu-miR-466l-3p	mmu-miR-5102	mmu-miR-5112	mmu-miR-5121	mmu-miR-615-5p	mmu-miR-770-5p	mmu-miR-875-3p	mmu-miR-98
Chrm1	mmu-let-7a	mmu-let-7b	mmu-let-7c	mmu-let-7d	mmu-let-7e	mmu-let-7f	mmu-let-7g	mmu-let-7i	mmu-miR-1188	mmu-miR-1197	mmu-miR-1843b-5p	mmu-miR-188-3p	mmu-miR-1906	mmu-miR-1928	mmu-miR-193	mmu-miR-1933-5p	mmu-miR-1934	mmu-miR-193b	mmu-miR-1943	mmu-miR-1956	mmu-miR-1961	mmu-miR-196a	mmu-miR-196b	mmu-miR-214	mmu-miR-221	mmu-miR-2861	mmu-miR-3071	mmu-miR-3072	mmu-miR-3074-5p	mmu-miR-3075	mmu-miR-3083	mmu-miR-3089-5p	mmu-miR-3096-5p	mmu-miR-3096b-5p	mmu-miR-3100-5p	mmu-miR-3104-5p	mmu-miR-3110	mmu-miR-326	mmu-miR-330	mmu-miR-335-5p	mmu-miR-337-3p	mmu-miR-338-3p	mmu-miR-3474	mmu-miR-350	mmu-miR-370	mmu-miR-3962	mmu-miR-3967	mmu-miR-455	mmu-miR-5112
Chrm3	mmu-miR-101a	mmu-miR-101b	mmu-miR-101c	mmu-miR-1943	mmu-miR-207	mmu-miR-297b-5p	mmu-miR-3068	mmu-miR-3074-2-3p	mmu-miR-3074-5p	mmu-miR-3082-3p	mmu-miR-3091-5p	mmu-miR-3095-3p	mmu-miR-338-5p	mmu-miR-344b	mmu-miR-370	mmu-miR-380-5p	mmu-miR-466f	mmu-miR-466f-5p	mmu-miR-466l-5p	mmu-miR-5097	mmu-miR-542-5p	mmu-miR-590-3p	mmu-miR-692	mmu-miR-693-3p	mmu-miR-883a-3p	mmu-miR-883b-3p
Chrm4	mmu-miR-124	mmu-miR-1934	mmu-miR-1953	mmu-miR-1955-5p	mmu-miR-1956	mmu-miR-28b	mmu-miR-28c	mmu-miR-3075	mmu-miR-3085-5p	mmu-miR-3097-3p	mmu-miR-331-3p	mmu-miR-344d	mmu-miR-344e	mmu-miR-3971	mmu-miR-410	mmu-miR-466b-5p	mmu-miR-466c-5p	mmu-miR-466o-5p	mmu-miR-5046	mmu-miR-5121	mmu-miR-599	mmu-miR-683	mmu-miR-719	mmu-miR-759	mmu-miR-874
Chuk	mmu-miR-1187	mmu-miR-1190	mmu-miR-1192	mmu-miR-1193-3p	mmu-miR-124	mmu-miR-126-5p	mmu-miR-1298	mmu-miR-146a	mmu-miR-146b	mmu-miR-148a	mmu-miR-148b	mmu-miR-152	mmu-miR-186	mmu-miR-1935	mmu-miR-199a-5p	mmu-miR-218	mmu-miR-2182	mmu-miR-224	mmu-miR-23a	mmu-miR-23b	mmu-miR-297b-3p	mmu-miR-300	mmu-miR-3063	mmu-miR-3064-3p	mmu-miR-3068	mmu-miR-3074-2-3p	mmu-miR-3083	mmu-miR-3086-5p	mmu-miR-335-3p	mmu-miR-343	mmu-miR-383	mmu-miR-452-3p	mmu-miR-466a-3p	mmu-miR-466a-5p	mmu-miR-466d-3p	mmu-miR-466e-3p	mmu-miR-466e-5p	mmu-miR-466p-5p	mmu-miR-467g	mmu-miR-471-3p	mmu-miR-495	mmu-miR-5109	mmu-miR-590-3p	mmu-miR-668	mmu-miR-669f-3p	mmu-miR-669m-3p	mmu-miR-673-5p	mmu-miR-680	mmu-miR-692
Vsx2	mmu-miR-129-1-3p	mmu-miR-129-2-3p	mmu-miR-1903	mmu-miR-1912	mmu-miR-1933-3p	mmu-miR-1940	mmu-miR-1954	mmu-miR-1956	mmu-miR-1962	mmu-miR-214	mmu-miR-2182	mmu-miR-23a	mmu-miR-23b	mmu-miR-2861	mmu-miR-298	mmu-miR-3093-5p	mmu-miR-324-3p	mmu-miR-329	mmu-miR-342-5p	mmu-miR-3474	mmu-miR-362-3p	mmu-miR-3967	mmu-miR-455	mmu-miR-466g	mmu-miR-466i-3p	mmu-miR-485	mmu-miR-491	mmu-miR-505-3p	mmu-miR-5106	mmu-miR-5121	mmu-miR-5132	mmu-miR-590-3p	mmu-miR-592	mmu-miR-599	mmu-miR-666-5p	mmu-miR-669d	mmu-miR-669h-5p	mmu-miR-673-3p	mmu-miR-742	mmu-miR-761	mmu-miR-762	mmu-miR-874
Cidea	mmu-miR-134	mmu-miR-144	mmu-miR-188-3p	mmu-miR-291a-5p	mmu-miR-291b-5p	mmu-miR-3057-3p	mmu-miR-331-3p	mmu-miR-3969	mmu-miR-488	mmu-miR-874
Cideb	mmu-miR-1905	mmu-miR-1938	mmu-miR-1953	mmu-miR-1970	mmu-miR-3079-3p	mmu-miR-34a	mmu-miR-34b-5p	mmu-miR-34c	mmu-miR-409-5p	mmu-miR-432	mmu-miR-449a	mmu-miR-449b	mmu-miR-449c	mmu-miR-470	mmu-miR-484	mmu-miR-503	mmu-miR-7a	mmu-miR-7b
Elovl3	mmu-miR-1188	mmu-miR-136	mmu-miR-138	mmu-miR-150	mmu-miR-192	mmu-miR-1943	mmu-miR-1b-3p	mmu-miR-205	mmu-miR-215	mmu-miR-23a	mmu-miR-23b	mmu-miR-291a-5p	mmu-miR-291b-5p	mmu-miR-3074-5p	mmu-miR-3105-5p	mmu-miR-323-5p	mmu-miR-326	mmu-miR-330	mmu-miR-340-3p	mmu-miR-384-3p	mmu-miR-453	mmu-miR-455	mmu-miR-466d-5p	mmu-miR-466i-5p	mmu-miR-466k	mmu-miR-466l-3p	mmu-miR-466l-5p	mmu-miR-466n-5p	mmu-miR-484	mmu-miR-494	mmu-miR-5108	mmu-miR-5127	mmu-miR-544-3p	mmu-miR-684	mmu-miR-712	mmu-miR-743a	mmu-miR-743b-3p	mmu-miR-763	mmu-miR-871-5p	mmu-miR-873	mmu-miR-879	mmu-miR-880
Inadl	mmu-miR-100	mmu-miR-1197	mmu-miR-129-5p	mmu-miR-139-5p	mmu-miR-155	mmu-miR-1843-5p	mmu-miR-185	mmu-miR-186	mmu-miR-1894-5p	mmu-miR-1897-5p	mmu-miR-18a	mmu-miR-18b	mmu-miR-1905	mmu-miR-1906	mmu-miR-1912	mmu-miR-1933-3p	mmu-miR-1934	mmu-miR-1941-5p	mmu-miR-1950	mmu-miR-1955-3p	mmu-miR-205	mmu-miR-216a	mmu-miR-224	mmu-miR-23a	mmu-miR-23b	mmu-miR-3058	mmu-miR-3062	mmu-miR-3064-5p	mmu-miR-3073-5p	mmu-miR-3074-1-3p	mmu-miR-3074-5p	mmu-miR-3077	mmu-miR-3078	mmu-miR-3083	mmu-miR-3084	mmu-miR-3085-3p	mmu-miR-3090	mmu-miR-3096b-3p	mmu-miR-3098-3p	mmu-miR-3102	mmu-miR-3102-3p.2	mmu-miR-3109	mmu-miR-3110	mmu-miR-3113	mmu-miR-325	mmu-miR-340-3p	mmu-miR-343	mmu-miR-345-5p	mmu-miR-346
Cirbp	mmu-miR-18a	mmu-miR-18b	mmu-miR-191	mmu-miR-291a-3p	mmu-miR-294	mmu-miR-295	mmu-miR-302a	mmu-miR-302b	mmu-miR-302c	mmu-miR-302d	mmu-miR-3058	mmu-miR-3100-5p	mmu-miR-3106	mmu-miR-338-5p	mmu-miR-378	mmu-miR-465a-5p	mmu-miR-466l-3p	mmu-miR-5046	mmu-miR-5115	mmu-miR-5135	mmu-miR-693-5p	mmu-miR-875-3p
Cish	mmu-miR-134	mmu-miR-149	mmu-miR-150	mmu-miR-185	mmu-miR-1912	mmu-miR-1934	mmu-miR-1952	mmu-miR-1966	mmu-miR-200b	mmu-miR-200c	mmu-miR-24	mmu-miR-297a	mmu-miR-297b-5p	mmu-miR-297c	mmu-miR-3061-5p	mmu-miR-3064-5p	mmu-miR-3082-3p	mmu-miR-3083	mmu-miR-3085-3p	mmu-miR-3091-3p	mmu-miR-3100-3p	mmu-miR-3104-3p	mmu-miR-3104-5p	mmu-miR-3106	mmu-miR-343	mmu-miR-3473	mmu-miR-3572	mmu-miR-429	mmu-miR-466g	mmu-miR-466l-3p	mmu-miR-5125	mmu-miR-5127	mmu-miR-544-5p	mmu-miR-669d	mmu-miR-669e	mmu-miR-679-5p	mmu-miR-706	mmu-miR-709	mmu-miR-874	mmu-miR-881	mmu-miR-882
Socs3	mmu-miR-1186	mmu-miR-1199	mmu-miR-1843b-5p	mmu-miR-1894-5p	mmu-miR-193	mmu-miR-1933-3p	mmu-miR-1953	mmu-miR-199a-5p	mmu-miR-19a	mmu-miR-19b	mmu-miR-203	mmu-miR-218	mmu-miR-22	mmu-miR-2861	mmu-miR-302c	mmu-miR-3070b-5p	mmu-miR-3094	mmu-miR-30a	mmu-miR-30b	mmu-miR-30c	mmu-miR-30d	mmu-miR-30e	mmu-miR-331-3p	mmu-miR-338-3p	mmu-miR-340-5p	mmu-miR-342-5p	mmu-miR-343	mmu-miR-345-5p	mmu-miR-3473b	mmu-miR-3475	mmu-miR-363-5p	mmu-miR-380-5p	mmu-miR-384-5p	mmu-miR-3968	mmu-miR-466l-3p	mmu-miR-466n-5p	mmu-miR-496	mmu-miR-504	mmu-miR-509-3p	mmu-miR-5104	mmu-miR-5120	mmu-miR-5121	mmu-miR-669h-5p	mmu-miR-681	mmu-miR-709	mmu-miR-717	mmu-miR-762
Socs1	mmu-let-7a	mmu-let-7b	mmu-let-7c	mmu-let-7d	mmu-let-7e	mmu-let-7f	mmu-let-7g	mmu-let-7i	mmu-miR-142-5p	mmu-miR-155	mmu-miR-1961	mmu-miR-1982.1	mmu-miR-19a	mmu-miR-19b	mmu-miR-3064-5p	mmu-miR-3085-3p	mmu-miR-30a	mmu-miR-30b	mmu-miR-30c	mmu-miR-30d	mmu-miR-30e	mmu-miR-331-3p	mmu-miR-384-5p	mmu-miR-5131	mmu-miR-544-3p	mmu-miR-98
Cit	mmu-miR-149	mmu-miR-3064-5p	mmu-miR-3085-3p	mmu-miR-883a-5p
Ckb	mmu-miR-3109	mmu-miR-546	mmu-miR-677
Ckm	mmu-miR-378b	mmu-miR-665	mmu-miR-675-5p	mmu-miR-744
Ckmt1	mmu-miR-411	mmu-miR-709
Coro1a	mmu-miR-3078	mmu-miR-326	mmu-miR-330	mmu-miR-742	mmu-miR-760-3p
Clca1	mmu-miR-186	mmu-miR-3062	mmu-miR-3063	mmu-miR-3079-5p	mmu-miR-335-3p	mmu-miR-344	mmu-miR-344c	mmu-miR-409-3p	mmu-miR-5117	mmu-miR-574-5p	mmu-miR-669f-3p
Clcn1	mmu-miR-128	mmu-miR-134	mmu-miR-185	mmu-miR-188-3p	mmu-miR-1896	mmu-miR-214	mmu-miR-27a	mmu-miR-27b	mmu-miR-3082-3p	mmu-miR-3100-3p	mmu-miR-3100-5p	mmu-miR-3473	mmu-miR-3473c	mmu-miR-3572	mmu-miR-5129	mmu-miR-761	mmu-miR-764-3p	mmu-miR-871-3p	mmu-miR-882
Clcn2	mmu-miR-1264-3p	mmu-miR-145	mmu-miR-1843b-5p	mmu-miR-297b-3p	mmu-miR-3073-5p	mmu-miR-3084	mmu-miR-3110	mmu-miR-466a-3p	mmu-miR-466d-3p	mmu-miR-466e-3p	mmu-miR-466n-3p	mmu-miR-467g	mmu-miR-669f-3p	mmu-miR-669m-3p
Clcn3	mmu-miR-101a	mmu-miR-101b	mmu-miR-1192	mmu-miR-1193-3p	mmu-miR-128	mmu-miR-130a	mmu-miR-130b	mmu-miR-135a	mmu-miR-135b	mmu-miR-143	mmu-miR-183	mmu-miR-1892	mmu-miR-1896	mmu-miR-190	mmu-miR-1902	mmu-miR-1912	mmu-miR-1927	mmu-miR-1941-5p	mmu-miR-1947	mmu-miR-1968	mmu-miR-199a-5p	mmu-miR-1a	mmu-miR-206	mmu-miR-208a-5p	mmu-miR-224	mmu-miR-23a	mmu-miR-23b	mmu-miR-24	mmu-miR-27a	mmu-miR-27b	mmu-miR-299	mmu-miR-301a	mmu-miR-301b	mmu-miR-3063	mmu-miR-3074-2-3p	mmu-miR-3088	mmu-miR-3091-5p	mmu-miR-31	mmu-miR-3102-5p.2	mmu-miR-3106	mmu-miR-324-3p	mmu-miR-338-3p	mmu-miR-344f-5p	mmu-miR-34b-5p	mmu-miR-34c	mmu-miR-380-3p	mmu-miR-449b	mmu-miR-452-3p	mmu-miR-466j
Clcn4-2	mmu-miR-105	mmu-miR-1198-5p	mmu-miR-129-5p	mmu-miR-1306-5p	mmu-miR-130a	mmu-miR-146a	mmu-miR-146b	mmu-miR-148a	mmu-miR-148b	mmu-miR-152	mmu-miR-181c	mmu-miR-186	mmu-miR-188-3p	mmu-miR-1896	mmu-miR-1899	mmu-miR-1904	mmu-miR-1940	mmu-miR-1953	mmu-miR-1955-5p	mmu-miR-1982.2	mmu-miR-207	mmu-miR-2139	mmu-miR-2861	mmu-miR-290-5p	mmu-miR-292-5p	mmu-miR-301a	mmu-miR-301b	mmu-miR-3060	mmu-miR-3079-5p	mmu-miR-3084	mmu-miR-3090	mmu-miR-3091-3p	mmu-miR-3095-5p	mmu-miR-31	mmu-miR-3110	mmu-miR-32	mmu-miR-325	mmu-miR-326	mmu-miR-330	mmu-miR-335-3p	mmu-miR-344d	mmu-miR-365	mmu-miR-410	mmu-miR-423-5p	mmu-miR-425	mmu-miR-465a-5p	mmu-miR-465b-5p	mmu-miR-465c-5p	mmu-miR-466b-3p
Clcn5	mmu-miR-1192	mmu-miR-1193-3p	mmu-miR-1198-5p	mmu-miR-128	mmu-miR-130a	mmu-miR-130b	mmu-miR-142-3p	mmu-miR-153	mmu-miR-15a	mmu-miR-15b	mmu-miR-16	mmu-miR-186	mmu-miR-1907	mmu-miR-194	mmu-miR-195	mmu-miR-1955-3p	mmu-miR-200b	mmu-miR-200c	mmu-miR-2183	mmu-miR-27a	mmu-miR-27b	mmu-miR-301a	mmu-miR-301b	mmu-miR-3074-5p	mmu-miR-3089-3p	mmu-miR-3096-5p	mmu-miR-3096b-5p	mmu-miR-322	mmu-miR-377	mmu-miR-380-3p	mmu-miR-384-3p	mmu-miR-3969	mmu-miR-429	mmu-miR-448-3p	mmu-miR-495	mmu-miR-497	mmu-miR-5102	mmu-miR-5120	mmu-miR-677	mmu-miR-680	mmu-miR-721
Clns1a	mmu-miR-1193-3p	mmu-miR-1194	mmu-miR-1195	mmu-miR-138	mmu-miR-139-5p	mmu-miR-150	mmu-miR-153	mmu-miR-1897-5p	mmu-miR-1904	mmu-miR-1905	mmu-miR-1933-3p	mmu-miR-1941-3p	mmu-miR-1956	mmu-miR-1962	mmu-miR-1968	mmu-miR-1983	mmu-miR-214	mmu-miR-216a	mmu-miR-219-3p	mmu-miR-24	mmu-miR-2861	mmu-miR-298	mmu-miR-3057-5p	mmu-miR-3058	mmu-miR-3064-5p	mmu-miR-3085-3p	mmu-miR-3089-5p	mmu-miR-3090	mmu-miR-3091-3p	mmu-miR-3097-3p	mmu-miR-3098-3p	mmu-miR-329	mmu-miR-335-5p	mmu-miR-3473b	mmu-miR-362-3p	mmu-miR-3968	mmu-miR-412-3p	mmu-miR-450b-5p	mmu-miR-485	mmu-miR-499	mmu-miR-5102	mmu-miR-511-5p	mmu-miR-5123	mmu-miR-5127	mmu-miR-5133	mmu-miR-532-5p	mmu-miR-539-5p	mmu-miR-542-3p	mmu-miR-544-3p
Clcnka	mmu-miR-103	mmu-miR-107	mmu-miR-1943	mmu-miR-28	mmu-miR-3064-5p	mmu-miR-3085-3p	mmu-miR-5133	mmu-miR-674	mmu-miR-693-3p	mmu-miR-708	mmu-miR-713	mmu-miR-762	mmu-miR-763
Cldn1	mmu-miR-1186b	mmu-miR-132	mmu-miR-144	mmu-miR-145	mmu-miR-182	mmu-miR-1906	mmu-miR-1931	mmu-miR-194	mmu-miR-212-3p	mmu-miR-299	mmu-miR-29a	mmu-miR-29b	mmu-miR-29c	mmu-miR-302c	mmu-miR-3072	mmu-miR-3073-5p	mmu-miR-3074-2-3p	mmu-miR-3078	mmu-miR-3087	mmu-miR-3089-5p	mmu-miR-3096-3p	mmu-miR-31	mmu-miR-3103	mmu-miR-323-3p	mmu-miR-325	mmu-miR-350	mmu-miR-369-3p	mmu-miR-376b	mmu-miR-376c	mmu-miR-3962	mmu-miR-421	mmu-miR-466f-3p	mmu-miR-466i-3p	mmu-miR-467f	mmu-miR-491	mmu-miR-541	mmu-miR-568	mmu-miR-574-5p	mmu-miR-669n	mmu-miR-684	mmu-miR-694	mmu-miR-742	mmu-miR-764-5p	mmu-miR-880	mmu-miR-9
Cldn2	mmu-miR-1186	mmu-miR-1198-3p	mmu-miR-125a-3p	mmu-miR-138	mmu-miR-15a	mmu-miR-15b	mmu-miR-16	mmu-miR-1902	mmu-miR-1907	mmu-miR-1935	mmu-miR-1940	mmu-miR-1948	mmu-miR-195	mmu-miR-1953	mmu-miR-1955-5p	mmu-miR-1958	mmu-miR-1964-5p	mmu-miR-1966	mmu-miR-212-5p	mmu-miR-214	mmu-miR-217	mmu-miR-218	mmu-miR-297b-3p	mmu-miR-3058	mmu-miR-3060	mmu-miR-3070b-5p	mmu-miR-3073-5p	mmu-miR-3079-3p	mmu-miR-3090	mmu-miR-3095-5p	mmu-miR-3097-5p	mmu-miR-3098-3p	mmu-miR-3105-5p	mmu-miR-3110	mmu-miR-322	mmu-miR-325	mmu-miR-331-3p	mmu-miR-3473b	mmu-miR-377	mmu-miR-381	mmu-miR-3961	mmu-miR-421	mmu-miR-448-5p	mmu-miR-466a-3p	mmu-miR-466d-3p	mmu-miR-466d-5p	mmu-miR-466e-3p	mmu-miR-466k	mmu-miR-466l-5p
Cldn3	mmu-miR-203	mmu-miR-3093-5p	mmu-miR-323-5p	mmu-miR-325	mmu-miR-679-5p	mmu-miR-694	mmu-miR-744
Cldn4	mmu-miR-1224	mmu-miR-1247	mmu-miR-15a	mmu-miR-15b	mmu-miR-16	mmu-miR-1907	mmu-miR-1935	mmu-miR-1943	mmu-miR-195	mmu-miR-1952	mmu-miR-3082-5p	mmu-miR-3085-5p	mmu-miR-3093-3p	mmu-miR-31	mmu-miR-3110	mmu-miR-322	mmu-miR-383	mmu-miR-423-5p	mmu-miR-497	mmu-miR-505-5p	mmu-miR-5114	mmu-miR-665	mmu-miR-675-3p	mmu-miR-691	mmu-miR-702	mmu-miR-759
Cldn5	mmu-miR-106a	mmu-miR-106b	mmu-miR-17	mmu-miR-1898	mmu-miR-1956	mmu-miR-1964-5p	mmu-miR-207	mmu-miR-20a	mmu-miR-20b	mmu-miR-2139	mmu-miR-290-3p	mmu-miR-292-3p	mmu-miR-365	mmu-miR-467a	mmu-miR-665	mmu-miR-666-5p	mmu-miR-760-3p	mmu-miR-9	mmu-miR-93
Clgn	mmu-miR-326	mmu-miR-330	mmu-miR-450a	mmu-miR-5102
Clk1	mmu-miR-151-3p	mmu-miR-181a	mmu-miR-181b	mmu-miR-181c	mmu-miR-181d	mmu-miR-340-5p	mmu-miR-590-3p	mmu-miR-669m-3p	mmu-miR-881
Clk2	mmu-miR-106a	mmu-miR-106b	mmu-miR-1193-5p	mmu-miR-17	mmu-miR-185	mmu-miR-188-5p	mmu-miR-1941-5p	mmu-miR-1964-5p	mmu-miR-20a	mmu-miR-20b	mmu-miR-291b-3p	mmu-miR-29a	mmu-miR-29b	mmu-miR-29c	mmu-miR-3069-3p	mmu-miR-3069-5p	mmu-miR-3078	mmu-miR-3089-3p	mmu-miR-3104-5p	mmu-miR-3110	mmu-miR-3473	mmu-miR-350	mmu-miR-379	mmu-miR-423-5p	mmu-miR-448-3p	mmu-miR-466n-3p	mmu-miR-5107	mmu-miR-5125	mmu-miR-5134	mmu-miR-540-3p	mmu-miR-568	mmu-miR-598	mmu-miR-669f-3p	mmu-miR-669i	mmu-miR-669j	mmu-miR-672	mmu-miR-762	mmu-miR-871-5p	mmu-miR-882	mmu-miR-93
Clk4	mmu-miR-101a	mmu-miR-1224	mmu-miR-144	mmu-miR-196a	mmu-miR-196b	mmu-miR-205	mmu-miR-3063	mmu-miR-3069-3p	mmu-miR-3077	mmu-miR-3078	mmu-miR-327	mmu-miR-3572	mmu-miR-409-3p	mmu-miR-466m-3p	mmu-miR-466o-3p	mmu-miR-5097	mmu-miR-532-3p	mmu-miR-664	mmu-miR-759
Tpp1	mmu-miR-105	mmu-miR-1186b	mmu-miR-130a	mmu-miR-130b	mmu-miR-139-3p	mmu-miR-141	mmu-miR-143	mmu-miR-148a	mmu-miR-148b	mmu-miR-151-3p	mmu-miR-151-5p	mmu-miR-152	mmu-miR-181a	mmu-miR-181b	mmu-miR-181c	mmu-miR-181d	mmu-miR-183	mmu-miR-185	mmu-miR-1894-3p	mmu-miR-1894-5p	mmu-miR-1896	mmu-miR-1904	mmu-miR-1906	mmu-miR-191	mmu-miR-192	mmu-miR-1933-5p	mmu-miR-1936	mmu-miR-1943	mmu-miR-1966	mmu-miR-1967	mmu-miR-200a	mmu-miR-200b	mmu-miR-200c	mmu-miR-202-3p	mmu-miR-204	mmu-miR-211	mmu-miR-214	mmu-miR-215	mmu-miR-221	mmu-miR-298	mmu-miR-3059	mmu-miR-3063	mmu-miR-3074-5p	mmu-miR-3083	mmu-miR-3086-3p	mmu-miR-3089-3p	mmu-miR-3094	mmu-miR-3105-3p	mmu-miR-3105-5p
Cln3	mmu-miR-1186	mmu-miR-1187	mmu-miR-1196	mmu-miR-128	mmu-miR-181a	mmu-miR-181b	mmu-miR-181c	mmu-miR-181d	mmu-miR-1843b-5p	mmu-miR-1935	mmu-miR-1954	mmu-miR-202-3p	mmu-miR-202-5p	mmu-miR-219-3p	mmu-miR-27a	mmu-miR-27b	mmu-miR-297b-3p	mmu-miR-298	mmu-miR-3061-5p	mmu-miR-3064-3p	mmu-miR-3074-2-3p	mmu-miR-3082-5p	mmu-miR-3097-5p	mmu-miR-340-5p	mmu-miR-3474	mmu-miR-3475	mmu-miR-466a-3p	mmu-miR-466a-5p	mmu-miR-466b-3p	mmu-miR-466b-5p	mmu-miR-466c-3p	mmu-miR-466c-5p	mmu-miR-466d-3p	mmu-miR-466d-5p	mmu-miR-466e-3p	mmu-miR-466e-5p	mmu-miR-466f-3p	mmu-miR-466i-5p	mmu-miR-466k	mmu-miR-466l-5p	mmu-miR-466o-5p	mmu-miR-466p-3p	mmu-miR-466p-5p	mmu-miR-467g	mmu-miR-5107	mmu-miR-666-3p	mmu-miR-669m-3p	mmu-miR-684
Clock	mmu-miR-106a	mmu-miR-106b	mmu-miR-128	mmu-miR-130a	mmu-miR-130b	mmu-miR-141	mmu-miR-148a	mmu-miR-148b	mmu-miR-152	mmu-miR-17	mmu-miR-182	mmu-miR-1894-3p	mmu-miR-1907	mmu-miR-1927	mmu-miR-1930	mmu-miR-1952	mmu-miR-1955-3p	mmu-miR-1983	mmu-miR-199a-5p	mmu-miR-19a	mmu-miR-19b	mmu-miR-200a	mmu-miR-203	mmu-miR-20a	mmu-miR-20b	mmu-miR-290-3p	mmu-miR-290-5p	mmu-miR-291a-3p	mmu-miR-291a-5p	mmu-miR-291b-5p	mmu-miR-292-3p	mmu-miR-292-5p	mmu-miR-294	mmu-miR-295	mmu-miR-301a	mmu-miR-301b	mmu-miR-302a	mmu-miR-302b	mmu-miR-302c	mmu-miR-302d	mmu-miR-3061-3p	mmu-miR-3062	mmu-miR-3064-5p	mmu-miR-3065	mmu-miR-3077	mmu-miR-3079-3p	mmu-miR-3085-3p	mmu-miR-3089-3p	mmu-miR-30a
Clta	mmu-miR-133a	mmu-miR-133b	mmu-miR-142-3p	mmu-miR-1896	mmu-miR-1897-3p	mmu-miR-343	mmu-miR-3473d	mmu-miR-350	mmu-miR-494	mmu-miR-5101	mmu-miR-582-5p	mmu-miR-674	mmu-miR-698	mmu-miR-743a	mmu-miR-743b-3p	mmu-miR-760-3p
Clu	mmu-miR-105	mmu-miR-15a	mmu-miR-15b	mmu-miR-16	mmu-miR-1941-5p	mmu-miR-195	mmu-miR-497	mmu-miR-5113	mmu-miR-5132
Cmah	mmu-let-7a	mmu-let-7b	mmu-let-7c	mmu-let-7d	mmu-let-7e	mmu-let-7f	mmu-let-7g	mmu-let-7i	mmu-miR-1192	mmu-miR-1199	mmu-miR-1251	mmu-miR-129-5p	mmu-miR-135a	mmu-miR-135b	mmu-miR-142-3p	mmu-miR-188-5p	mmu-miR-1896	mmu-miR-1897-5p	mmu-miR-1935	mmu-miR-1961	mmu-miR-1964-5p	mmu-miR-216b	mmu-miR-28b	mmu-miR-28c	mmu-miR-296-5p	mmu-miR-3057-5p	mmu-miR-3071	mmu-miR-3082-5p	mmu-miR-3084	mmu-miR-3085-5p	mmu-miR-3086-3p	mmu-miR-3095-5p	mmu-miR-3097-5p	mmu-miR-324-3p	mmu-miR-326	mmu-miR-330	mmu-miR-342-5p	mmu-miR-345-3p	mmu-miR-3474	mmu-miR-380-3p	mmu-miR-383	mmu-miR-3961	mmu-miR-3962	mmu-miR-448-5p	mmu-miR-466i-5p	mmu-miR-466k	mmu-miR-466q	mmu-miR-471-3p	mmu-miR-495
Cmas	mmu-miR-146a	mmu-miR-146b	mmu-miR-1933-5p	mmu-miR-1954	mmu-miR-3076-5p	mmu-miR-3082-5p	mmu-miR-3083	mmu-miR-3097-3p	mmu-miR-3105-5p	mmu-miR-329	mmu-miR-338-3p	mmu-miR-343	mmu-miR-3473b	mmu-miR-362-3p	mmu-miR-466l-3p	mmu-miR-693-3p	mmu-miR-710	mmu-miR-759	mmu-miR-873
Cxcr2	mmu-miR-129-1-3p	mmu-miR-129-2-3p	mmu-miR-132	mmu-miR-140	mmu-miR-1839-5p	mmu-miR-186	mmu-miR-1892	mmu-miR-1902	mmu-miR-1903	mmu-miR-1928	mmu-miR-1933-3p	mmu-miR-1934	mmu-miR-1935	mmu-miR-1950	mmu-miR-1952	mmu-miR-1966	mmu-miR-1969	mmu-miR-204	mmu-miR-208a-5p	mmu-miR-211	mmu-miR-212-3p	mmu-miR-214	mmu-miR-221	mmu-miR-222	mmu-miR-28b	mmu-miR-28c	mmu-miR-3066	mmu-miR-3075	mmu-miR-3097-3p	mmu-miR-3113	mmu-miR-326	mmu-miR-33	mmu-miR-330	mmu-miR-343	mmu-miR-384-3p	mmu-miR-3964	mmu-miR-423-5p	mmu-miR-433	mmu-miR-452-3p	mmu-miR-5101	mmu-miR-5110	mmu-miR-5135	mmu-miR-544-3p	mmu-miR-669a-5p	mmu-miR-669f-5p	mmu-miR-669l	mmu-miR-669p	mmu-miR-677	mmu-miR-680
Cxcr3	mmu-miR-1186	mmu-miR-1198-3p	mmu-miR-122	mmu-miR-124	mmu-miR-139-5p	mmu-miR-145	mmu-miR-148a	mmu-miR-148b	mmu-miR-152	mmu-miR-1960	mmu-miR-2139	mmu-miR-3061-3p	mmu-miR-3113	mmu-miR-325	mmu-miR-342-3p	mmu-miR-432	mmu-miR-455	mmu-miR-488	mmu-miR-5128	mmu-miR-574-5p	mmu-miR-582-5p	mmu-miR-672	mmu-miR-688	mmu-miR-883a-5p	mmu-miR-883b-5p
Cxcr4	mmu-miR-1192	mmu-miR-1196	mmu-miR-132	mmu-miR-139-5p	mmu-miR-150	mmu-miR-153	mmu-miR-1967	mmu-miR-1a	mmu-miR-206	mmu-miR-212-3p	mmu-miR-224	mmu-miR-290-3p	mmu-miR-291a-3p	mmu-miR-291b-3p	mmu-miR-292-3p	mmu-miR-294	mmu-miR-295	mmu-miR-302a	mmu-miR-302b	mmu-miR-302d	mmu-miR-3059	mmu-miR-3065	mmu-miR-3102-3p.2	mmu-miR-338-3p	mmu-miR-342-5p	mmu-miR-344d	mmu-miR-344e	mmu-miR-344f-5p	mmu-miR-350	mmu-miR-374c	mmu-miR-377	mmu-miR-381	mmu-miR-410	mmu-miR-448-3p	mmu-miR-452-3p	mmu-miR-466g	mmu-miR-466i-3p	mmu-miR-466l-3p	mmu-miR-467a	mmu-miR-467b	mmu-miR-467c	mmu-miR-467d	mmu-miR-495	mmu-miR-511-3p	mmu-miR-5127	mmu-miR-539-3p	mmu-miR-540-3p	mmu-miR-654-3p	mmu-miR-875-3p
Ccr1	mmu-miR-1195	mmu-miR-1199	mmu-miR-126-5p	mmu-miR-129-5p	mmu-miR-134	mmu-miR-142-5p	mmu-miR-145	mmu-miR-185	mmu-miR-186	mmu-miR-1892	mmu-miR-1949	mmu-miR-1982.2	mmu-miR-2136	mmu-miR-28b	mmu-miR-28c	mmu-miR-290-3p	mmu-miR-292-3p	mmu-miR-297a	mmu-miR-298	mmu-miR-33	mmu-miR-335-3p	mmu-miR-340-5p	mmu-miR-344d	mmu-miR-344e	mmu-miR-3473	mmu-miR-365	mmu-miR-374	mmu-miR-375	mmu-miR-380-5p	mmu-miR-3970	mmu-miR-410	mmu-miR-432	mmu-miR-450b-3p	mmu-miR-450b-5p	mmu-miR-467a	mmu-miR-470	mmu-miR-495	mmu-miR-496	mmu-miR-5101	mmu-miR-5106	mmu-miR-5113	mmu-miR-5120	mmu-miR-667	mmu-miR-669a-3-3p	mmu-miR-669a-3p	mmu-miR-669o-3p	mmu-miR-693-3p	mmu-miR-695	mmu-miR-703
Ccr9	mmu-miR-1186	mmu-miR-125a-3p	mmu-miR-130a	mmu-miR-130b	mmu-miR-132	mmu-miR-134	mmu-miR-142-3p	mmu-miR-151-3p	mmu-miR-155	mmu-miR-188-3p	mmu-miR-1892	mmu-miR-194	mmu-miR-1952	mmu-miR-212-3p	mmu-miR-2139	mmu-miR-291b-3p	mmu-miR-297a	mmu-miR-297b-5p	mmu-miR-297c	mmu-miR-29a	mmu-miR-29b	mmu-miR-29c	mmu-miR-301a	mmu-miR-301b	mmu-miR-3057-3p	mmu-miR-3071	mmu-miR-3074-5p	mmu-miR-3079-3p	mmu-miR-3083	mmu-miR-3086-5p	mmu-miR-3089-3p	mmu-miR-3094	mmu-miR-3100-5p	mmu-miR-3106	mmu-miR-3107	mmu-miR-3110	mmu-miR-335-5p	mmu-miR-344g-3p	mmu-miR-382	mmu-miR-384-3p	mmu-miR-3961	mmu-miR-3970	mmu-miR-466a-5p	mmu-miR-466b-5p	mmu-miR-466c-5p	mmu-miR-466e-5p	mmu-miR-466g	mmu-miR-466l-5p	mmu-miR-466o-5p
Ccr1l1	mmu-let-7a	mmu-let-7b	mmu-let-7c	mmu-let-7d	mmu-let-7e	mmu-let-7f	mmu-let-7g	mmu-let-7i	mmu-miR-101c	mmu-miR-192	mmu-miR-1930	mmu-miR-1955-5p	mmu-miR-1956	mmu-miR-1961	mmu-miR-1a	mmu-miR-206	mmu-miR-215	mmu-miR-290-5p	mmu-miR-292-5p	mmu-miR-432	mmu-miR-470	mmu-miR-5102	mmu-miR-5110	mmu-miR-543	mmu-miR-705	mmu-miR-98
Ccr3	mmu-miR-106a	mmu-miR-106b	mmu-miR-1187	mmu-miR-1190	mmu-miR-1194	mmu-miR-1198-5p	mmu-miR-134	mmu-miR-143	mmu-miR-150	mmu-miR-151-3p	mmu-miR-153	mmu-miR-17	mmu-miR-185	mmu-miR-1896	mmu-miR-193	mmu-miR-1933-5p	mmu-miR-193b	mmu-miR-1950	mmu-miR-1954	mmu-miR-1955-3p	mmu-miR-1970	mmu-miR-1971	mmu-miR-1981	mmu-miR-205	mmu-miR-207	mmu-miR-20a	mmu-miR-20b	mmu-miR-216a	mmu-miR-216b	mmu-miR-219-3p	mmu-miR-26a	mmu-miR-26b	mmu-miR-290-3p	mmu-miR-290-5p	mmu-miR-292-3p	mmu-miR-292-5p	mmu-miR-3070a	mmu-miR-3070b-3p	mmu-miR-3073-3p	mmu-miR-3082-5p	mmu-miR-3086-3p	mmu-miR-3088	mmu-miR-3100-3p	mmu-miR-3102-3p.2	mmu-miR-320	mmu-miR-325	mmu-miR-327	mmu-miR-335-3p	mmu-miR-344d
Ccr2	mmu-miR-122	mmu-miR-129-5p	mmu-miR-140	mmu-miR-15a	mmu-miR-15b	mmu-miR-16	mmu-miR-1907	mmu-miR-1927	mmu-miR-195	mmu-miR-1951	mmu-miR-1955-3p	mmu-miR-212-5p	mmu-miR-290-5p	mmu-miR-292-5p	mmu-miR-3071	mmu-miR-3089-3p	mmu-miR-3093-3p	mmu-miR-3097-5p	mmu-miR-31	mmu-miR-3100-3p	mmu-miR-3105-3p	mmu-miR-3105-5p	mmu-miR-3106	mmu-miR-3108	mmu-miR-320	mmu-miR-322	mmu-miR-344f-3p	mmu-miR-3473c	mmu-miR-34b-3p	mmu-miR-362-5p	mmu-miR-381	mmu-miR-3967	mmu-miR-448-3p	mmu-miR-466q	mmu-miR-488	mmu-miR-497	mmu-miR-5046	mmu-miR-5097	mmu-miR-5108	mmu-miR-5117	mmu-miR-5119	mmu-miR-5121	mmu-miR-539-3p	mmu-miR-540-5p	mmu-miR-668	mmu-miR-669f-3p	mmu-miR-669h-3p	mmu-miR-669k	mmu-miR-686
Ccr4	mmu-miR-1186	mmu-miR-1186b	mmu-miR-1892	mmu-miR-1956	mmu-miR-196a	mmu-miR-196b	mmu-miR-1982.2	mmu-miR-199a-3p	mmu-miR-199b	mmu-miR-212-5p	mmu-miR-28b	mmu-miR-28c	mmu-miR-3065	mmu-miR-3106	mmu-miR-329	mmu-miR-331-3p	mmu-miR-335-5p	mmu-miR-342-3p	mmu-miR-344	mmu-miR-344c	mmu-miR-3471	mmu-miR-3472	mmu-miR-362-3p	mmu-miR-374c	mmu-miR-466l-5p	mmu-miR-505-5p	mmu-miR-5101	mmu-miR-5116	mmu-miR-5133	mmu-miR-544-3p	mmu-miR-592	mmu-miR-669d	mmu-miR-669n	mmu-miR-702	mmu-miR-760-3p	mmu-miR-871-5p
Ccr5	mmu-miR-126-5p	mmu-miR-134	mmu-miR-150	mmu-miR-153	mmu-miR-190	mmu-miR-190b	mmu-miR-1927	mmu-miR-1955-3p	mmu-miR-216a	mmu-miR-3057-5p	mmu-miR-3069-5p	mmu-miR-3091-5p	mmu-miR-3098-3p	mmu-miR-3112	mmu-miR-337-5p	mmu-miR-344g-5p	mmu-miR-3572	mmu-miR-370	mmu-miR-384-3p	mmu-miR-3961	mmu-miR-423-5p	mmu-miR-432	mmu-miR-448-3p	mmu-miR-466f-3p	mmu-miR-466l-3p	mmu-miR-484	mmu-miR-499	mmu-miR-500	mmu-miR-501-3p	mmu-miR-5127	mmu-miR-669a-3-3p	mmu-miR-669a-3p	mmu-miR-669i	mmu-miR-669j	mmu-miR-669o-3p	mmu-miR-710	mmu-miR-741	mmu-miR-873	mmu-miR-875-3p	mmu-miR-883a-3p	mmu-miR-883b-3p
Ccr7	mmu-let-7a	mmu-let-7b	mmu-let-7c	mmu-let-7d	mmu-let-7e	mmu-let-7f	mmu-let-7g	mmu-let-7i	mmu-miR-1264-5p	mmu-miR-15a	mmu-miR-15b	mmu-miR-16	mmu-miR-1892	mmu-miR-1907	mmu-miR-193	mmu-miR-193b	mmu-miR-1946b	mmu-miR-195	mmu-miR-1958	mmu-miR-1961	mmu-miR-196a	mmu-miR-196b	mmu-miR-202-3p	mmu-miR-3061-3p	mmu-miR-3063	mmu-miR-322	mmu-miR-342-5p	mmu-miR-3474	mmu-miR-380-5p	mmu-miR-382	mmu-miR-466h-5p	mmu-miR-466j	mmu-miR-466m-5p	mmu-miR-466n-5p	mmu-miR-471-3p	mmu-miR-497	mmu-miR-5101	mmu-miR-669m-5p	mmu-miR-693-3p	mmu-miR-705	mmu-miR-760-5p	mmu-miR-770-5p	mmu-miR-871-3p	mmu-miR-9	mmu-miR-98
Ccr8	mmu-miR-346	mmu-miR-466q	mmu-miR-5125	mmu-miR-874
Ccr10	mmu-miR-101c	mmu-miR-129-1-3p	mmu-miR-129-2-3p	mmu-miR-1896	mmu-miR-1935	mmu-miR-194	mmu-miR-199a-3p	mmu-miR-199b	mmu-miR-214	mmu-miR-219-3p	mmu-miR-298	mmu-miR-3058	mmu-miR-3071	mmu-miR-326	mmu-miR-330	mmu-miR-3474	mmu-miR-466h-3p	mmu-miR-5099	mmu-miR-5119	mmu-miR-5134	mmu-miR-692	mmu-miR-761
Cxcr7	mmu-miR-1191	mmu-miR-1264-3p	mmu-miR-142-5p	mmu-miR-18a	mmu-miR-18b	mmu-miR-1900	mmu-miR-1903	mmu-miR-1927	mmu-miR-1928	mmu-miR-1954	mmu-miR-1958	mmu-miR-1964-5p	mmu-miR-203	mmu-miR-207	mmu-miR-214	mmu-miR-221	mmu-miR-222	mmu-miR-224	mmu-miR-2861	mmu-miR-3061-5p	mmu-miR-3064-5p	mmu-miR-3073-5p	mmu-miR-3083	mmu-miR-3085-3p	mmu-miR-3087	mmu-miR-3091-3p	mmu-miR-3095-5p	mmu-miR-3102	mmu-miR-3104-3p	mmu-miR-32	mmu-miR-328	mmu-miR-338-3p	mmu-miR-338-5p	mmu-miR-344b	mmu-miR-3473b	mmu-miR-3961	mmu-miR-3964	mmu-miR-3966	mmu-miR-411	mmu-miR-421	mmu-miR-432	mmu-miR-500	mmu-miR-501-3p	mmu-miR-5114	mmu-miR-5123	mmu-miR-532-3p	mmu-miR-539-5p	mmu-miR-667	mmu-miR-691
Abcc2	mmu-miR-1894-5p	mmu-miR-1927	mmu-miR-1938	mmu-miR-1942	mmu-miR-1966	mmu-miR-1982.2	mmu-miR-210	mmu-miR-290-5p	mmu-miR-292-5p	mmu-miR-3064-5p	mmu-miR-3085-3p	mmu-miR-30b	mmu-miR-30c	mmu-miR-3102	mmu-miR-3964	mmu-miR-425	mmu-miR-467e	mmu-miR-467h	mmu-miR-489	mmu-miR-5112	mmu-miR-675-3p	mmu-miR-691	mmu-miR-760-3p	mmu-miR-881
Cnbp	mmu-miR-105	mmu-miR-1192	mmu-miR-129-5p	mmu-miR-150	mmu-miR-1929	mmu-miR-193	mmu-miR-193b	mmu-miR-1942	mmu-miR-1952	mmu-miR-2861	mmu-miR-290-5p	mmu-miR-292-5p	mmu-miR-297b-3p	mmu-miR-3059	mmu-miR-3084	mmu-miR-3091-3p	mmu-miR-3100-5p	mmu-miR-3105-5p	mmu-miR-3110	mmu-miR-3112	mmu-miR-323-3p	mmu-miR-326	mmu-miR-330	mmu-miR-338-3p	mmu-miR-3470b	mmu-miR-3474	mmu-miR-369-3p	mmu-miR-374c	mmu-miR-375	mmu-miR-376c	mmu-miR-423-5p	mmu-miR-466a-3p	mmu-miR-466d-3p	mmu-miR-466e-3p	mmu-miR-467f	mmu-miR-467g	mmu-miR-495	mmu-miR-5108	mmu-miR-5125	mmu-miR-540-3p	mmu-miR-582-5p	mmu-miR-669a-3-3p	mmu-miR-669a-3p	mmu-miR-669m-3p	mmu-miR-669o-3p	mmu-miR-691	mmu-miR-693-3p	mmu-miR-694	mmu-miR-717
Cnga1	mmu-miR-128	mmu-miR-150	mmu-miR-1b-3p	mmu-miR-290-5p	mmu-miR-291a-5p	mmu-miR-291b-5p	mmu-miR-292-5p	mmu-miR-3090	mmu-miR-3105-5p	mmu-miR-329	mmu-miR-33	mmu-miR-3470a	mmu-miR-362-3p	mmu-miR-421	mmu-miR-491	mmu-miR-504	mmu-miR-5127	mmu-miR-539-5p	mmu-miR-582-3p	mmu-miR-592	mmu-miR-599	mmu-miR-665	mmu-miR-669h-5p	mmu-miR-693-3p	mmu-miR-743a	mmu-miR-743b-3p
Cnga2	mmu-miR-103	mmu-miR-105	mmu-miR-107	mmu-miR-1187	mmu-miR-1188	mmu-miR-1195	mmu-miR-125b-5p	mmu-miR-128	mmu-miR-136	mmu-miR-144	mmu-miR-1892	mmu-miR-1896	mmu-miR-1906	mmu-miR-1955-5p	mmu-miR-22	mmu-miR-27a	mmu-miR-27b	mmu-miR-290-3p	mmu-miR-291a-3p	mmu-miR-291b-3p	mmu-miR-292-3p	mmu-miR-294	mmu-miR-295	mmu-miR-29a	mmu-miR-29b	mmu-miR-29c	mmu-miR-302a	mmu-miR-302b	mmu-miR-302d	mmu-miR-3102-5p.2	mmu-miR-3104-5p	mmu-miR-344b	mmu-miR-344g-5p	mmu-miR-3473b	mmu-miR-350	mmu-miR-351	mmu-miR-378	mmu-miR-466a-5p	mmu-miR-466e-5p	mmu-miR-466h-5p	mmu-miR-466j	mmu-miR-466l-5p	mmu-miR-466m-5p	mmu-miR-466n-5p	mmu-miR-466p-5p	mmu-miR-467a	mmu-miR-467b	mmu-miR-467c	mmu-miR-467d
Cnga3	mmu-miR-122	mmu-miR-150	mmu-miR-1895	mmu-miR-1927	mmu-miR-1933-3p	mmu-miR-1935	mmu-miR-1950	mmu-miR-214	mmu-miR-3066	mmu-miR-3100-5p	mmu-miR-33	mmu-miR-344g-3p	mmu-miR-3473d	mmu-miR-467f	mmu-miR-490-5p	mmu-miR-673-5p	mmu-miR-674	mmu-miR-703	mmu-miR-712	mmu-miR-713	mmu-miR-761	mmu-miR-876-5p
Cnih	mmu-miR-1298	mmu-miR-130a	mmu-miR-130b	mmu-miR-132	mmu-miR-139-5p	mmu-miR-188-5p	mmu-miR-1933-3p	mmu-miR-1969	mmu-miR-205	mmu-miR-212-3p	mmu-miR-212-5p	mmu-miR-301a	mmu-miR-301b	mmu-miR-338-5p	mmu-miR-383	mmu-miR-384-3p	mmu-miR-3968	mmu-miR-465a-5p	mmu-miR-465b-5p	mmu-miR-465c-5p	mmu-miR-470	mmu-miR-494	mmu-miR-505-3p	mmu-miR-5102	mmu-miR-539-5p	mmu-miR-540-3p	mmu-miR-546	mmu-miR-592	mmu-miR-664	mmu-miR-669a-5p	mmu-miR-669f-5p	mmu-miR-669h-5p	mmu-miR-669l	mmu-miR-669p	mmu-miR-706	mmu-miR-713	mmu-miR-721
Cnih2	mmu-miR-185	mmu-miR-1894-3p	mmu-miR-1906	mmu-miR-199a-3p	mmu-miR-199b	mmu-miR-3112	mmu-miR-331-3p	mmu-miR-342-5p	mmu-miR-346	mmu-miR-3473	mmu-miR-350	mmu-miR-376c	mmu-miR-5125	mmu-miR-882
Plk3	mmu-miR-1934	mmu-miR-1943	mmu-miR-24	mmu-miR-3072	mmu-miR-3079-3p	mmu-miR-320	mmu-miR-365	mmu-miR-3965	mmu-miR-466l-3p	mmu-miR-484	mmu-miR-654-3p	mmu-miR-665	mmu-miR-690	mmu-miR-764-3p	mmu-miR-875-3p
Camp	mmu-miR-3096-5p	mmu-miR-3096b-5p
Cnn1	mmu-miR-105	mmu-miR-1190	mmu-miR-124	mmu-miR-125b-2-3p	mmu-miR-1894-5p	mmu-miR-1900	mmu-miR-1905	mmu-miR-1954	mmu-miR-1960	mmu-miR-1971	mmu-miR-1981	mmu-miR-199a-5p	mmu-miR-218	mmu-miR-296-5p	mmu-miR-297b-3p	mmu-miR-3072	mmu-miR-3083	mmu-miR-3084	mmu-miR-3086-3p	mmu-miR-3089-3p	mmu-miR-3094	mmu-miR-3104-5p	mmu-miR-323-3p	mmu-miR-423-5p	mmu-miR-466a-3p	mmu-miR-466d-3p	mmu-miR-466e-3p	mmu-miR-467g	mmu-miR-5046	mmu-miR-5104	mmu-miR-5135	mmu-miR-669d	mmu-miR-762	mmu-miR-764-5p	mmu-miR-875-5p
Cnn2	mmu-miR-1195	mmu-miR-1251	mmu-miR-129-5p	mmu-miR-133a	mmu-miR-133b	mmu-miR-143	mmu-miR-1953	mmu-miR-23a	mmu-miR-23b	mmu-miR-2861	mmu-miR-3057-3p	mmu-miR-3078	mmu-miR-3474	mmu-miR-34a	mmu-miR-34b-5p	mmu-miR-34c	mmu-miR-3971	mmu-miR-449a	mmu-miR-449b	mmu-miR-449c	mmu-miR-5101	mmu-miR-5125	mmu-miR-532-3p	mmu-miR-669b	mmu-miR-671-5p	mmu-miR-709	mmu-miR-741	mmu-miR-760-5p
Cnp	mmu-miR-1186b	mmu-miR-1188	mmu-miR-1191	mmu-miR-125a-3p	mmu-miR-1264-3p	mmu-miR-129-1-3p	mmu-miR-129-2-3p	mmu-miR-1306-5p	mmu-miR-1934	mmu-miR-1935	mmu-miR-1956	mmu-miR-1964-5p	mmu-miR-1982.2	mmu-miR-2183	mmu-miR-3089-3p	mmu-miR-363-5p	mmu-miR-470	mmu-miR-496	mmu-miR-509-5p	mmu-miR-5107	mmu-miR-5133	mmu-miR-546	mmu-miR-665	mmu-miR-666-3p	mmu-miR-679-3p	mmu-miR-684	mmu-miR-702	mmu-miR-762	mmu-miR-763
Cnr1	mmu-miR-101a	mmu-miR-101b	mmu-miR-101c	mmu-miR-1192	mmu-miR-126-5p	mmu-miR-129-5p	mmu-miR-132	mmu-miR-141	mmu-miR-148a	mmu-miR-148b	mmu-miR-152	mmu-miR-15a	mmu-miR-15b	mmu-miR-16	mmu-miR-181a	mmu-miR-181b	mmu-miR-181c	mmu-miR-181d	mmu-miR-1843-3p	mmu-miR-1905	mmu-miR-1906	mmu-miR-1907	mmu-miR-1912	mmu-miR-1928	mmu-miR-195	mmu-miR-200a	mmu-miR-212-3p	mmu-miR-212-5p	mmu-miR-214	mmu-miR-221	mmu-miR-222	mmu-miR-302c	mmu-miR-3058	mmu-miR-3059	mmu-miR-3061-3p	mmu-miR-3063	mmu-miR-3065	mmu-miR-3068	mmu-miR-3076-5p	mmu-miR-3088	mmu-miR-322	mmu-miR-323-5p	mmu-miR-331-3p	mmu-miR-335-3p	mmu-miR-338-5p	mmu-miR-344d	mmu-miR-344e	mmu-miR-374c	mmu-miR-410
Cnr2	mmu-miR-1186	mmu-miR-1186b	mmu-miR-139-5p	mmu-miR-149	mmu-miR-183	mmu-miR-1896	mmu-miR-1927	mmu-miR-1933-3p	mmu-miR-196a	mmu-miR-196b	mmu-miR-214	mmu-miR-2183	mmu-miR-219-3p	mmu-miR-3057-5p	mmu-miR-3066	mmu-miR-3074-5p	mmu-miR-3097-5p	mmu-miR-3104-3p	mmu-miR-3113	mmu-miR-324-3p	mmu-miR-338-3p	mmu-miR-344g-5p	mmu-miR-3473c	mmu-miR-3475	mmu-miR-3971	mmu-miR-434-3p	mmu-miR-465a-5p	mmu-miR-465b-5p	mmu-miR-465c-5p	mmu-miR-5108	mmu-miR-5112	mmu-miR-665	mmu-miR-691	mmu-miR-761	mmu-miR-764-3p	mmu-miR-7a	mmu-miR-7b	mmu-miR-802	mmu-miR-874
Cntf	mmu-miR-1306-5p	mmu-miR-154	mmu-miR-1949	mmu-miR-291a-5p	mmu-miR-291b-5p	mmu-miR-3070b-5p	mmu-miR-31	mmu-miR-3110	mmu-miR-331-3p	mmu-miR-363-5p	mmu-miR-365	mmu-miR-452-3p	mmu-miR-466i-3p	mmu-miR-471-3p	mmu-miR-5099	mmu-miR-5125	mmu-miR-684	mmu-miR-883a-5p
Cntfr	mmu-miR-1194	mmu-miR-1199	mmu-miR-1264-5p	mmu-miR-143	mmu-miR-146a	mmu-miR-146b	mmu-miR-1843-5p	mmu-miR-1940	mmu-miR-1958	mmu-miR-1962	mmu-miR-1967	mmu-miR-19a	mmu-miR-19b	mmu-miR-200b	mmu-miR-200c	mmu-miR-203	mmu-miR-21	mmu-miR-23a	mmu-miR-23b	mmu-miR-28	mmu-miR-296-5p	mmu-miR-297b-3p	mmu-miR-3062	mmu-miR-3071	mmu-miR-3076-5p	mmu-miR-3083	mmu-miR-3109	mmu-miR-3474	mmu-miR-363-5p	mmu-miR-3967	mmu-miR-429	mmu-miR-432	mmu-miR-466a-3p	mmu-miR-466d-3p	mmu-miR-466e-3p	mmu-miR-466h-5p	mmu-miR-466j	mmu-miR-466m-5p	mmu-miR-466n-3p	mmu-miR-467g	mmu-miR-470	mmu-miR-484	mmu-miR-485	mmu-miR-5132	mmu-miR-546	mmu-miR-590-5p	mmu-miR-592	mmu-miR-669f-3p	mmu-miR-669m-3p
Cntn1	mmu-miR-1224	mmu-miR-124	mmu-miR-1298	mmu-miR-136	mmu-miR-141	mmu-miR-142-5p	mmu-miR-182	mmu-miR-1897-5p	mmu-miR-1899	mmu-miR-1942	mmu-miR-1955-5p	mmu-miR-1b-5p	mmu-miR-200a	mmu-miR-200b	mmu-miR-200c	mmu-miR-216b	mmu-miR-217	mmu-miR-2182	mmu-miR-3061-3p	mmu-miR-3063	mmu-miR-3082-5p	mmu-miR-3096b-5p	mmu-miR-325	mmu-miR-340-5p	mmu-miR-344f-3p	mmu-miR-365	mmu-miR-380-3p	mmu-miR-381	mmu-miR-3969	mmu-miR-429	mmu-miR-450b-3p	mmu-miR-466b-3p	mmu-miR-466b-5p	mmu-miR-466c-3p	mmu-miR-466c-5p	mmu-miR-466m-3p	mmu-miR-466o-3p	mmu-miR-466o-5p	mmu-miR-466p-3p	mmu-miR-467e	mmu-miR-467h	mmu-miR-5101	mmu-miR-5104	mmu-miR-539-3p	mmu-miR-541	mmu-miR-664	mmu-miR-669c	mmu-miR-691	mmu-miR-703
Hps3	mmu-miR-106a	mmu-miR-106b	mmu-miR-1188	mmu-miR-1192	mmu-miR-1199	mmu-miR-125b-2-3p	mmu-miR-129-5p	mmu-miR-145	mmu-miR-154	mmu-miR-15a	mmu-miR-15b	mmu-miR-16	mmu-miR-17	mmu-miR-186	mmu-miR-1892	mmu-miR-1907	mmu-miR-192	mmu-miR-1933-5p	mmu-miR-1935	mmu-miR-195	mmu-miR-1958	mmu-miR-1982.2	mmu-miR-201	mmu-miR-203	mmu-miR-20a	mmu-miR-20b	mmu-miR-215	mmu-miR-219-5p	mmu-miR-297b-3p	mmu-miR-3060	mmu-miR-3063	mmu-miR-3067	mmu-miR-3086-3p	mmu-miR-3094	mmu-miR-3096b-5p	mmu-miR-30a	mmu-miR-30b	mmu-miR-30c	mmu-miR-30d	mmu-miR-30e	mmu-miR-3100-3p	mmu-miR-3102	mmu-miR-322	mmu-miR-340-5p	mmu-miR-342-3p	mmu-miR-3472	mmu-miR-363-5p	mmu-miR-369-3p	mmu-miR-374
Cobl	mmu-miR-1264-5p	mmu-miR-136	mmu-miR-137	mmu-miR-141	mmu-miR-182	mmu-miR-1928	mmu-miR-1930	mmu-miR-1935	mmu-miR-1955-3p	mmu-miR-1957	mmu-miR-1958	mmu-miR-199a-5p	mmu-miR-200a	mmu-miR-212-5p	mmu-miR-221	mmu-miR-222	mmu-miR-27a	mmu-miR-27b	mmu-miR-3057-5p	mmu-miR-3063	mmu-miR-3067	mmu-miR-3071	mmu-miR-3074-5p	mmu-miR-3076-5p	mmu-miR-3084	mmu-miR-3096b-3p	mmu-miR-3097-5p	mmu-miR-323-5p	mmu-miR-33	mmu-miR-335-5p	mmu-miR-3473b	mmu-miR-3473d	mmu-miR-350	mmu-miR-370	mmu-miR-377	mmu-miR-431	mmu-miR-432	mmu-miR-455	mmu-miR-484	mmu-miR-509-5p	mmu-miR-511-3p	mmu-miR-5113	mmu-miR-5130	mmu-miR-5133	mmu-miR-540-3p	mmu-miR-582-3p	mmu-miR-674	mmu-miR-677	mmu-miR-687
Coch	mmu-miR-137	mmu-miR-142-5p	mmu-miR-150	mmu-miR-1960	mmu-miR-201	mmu-miR-2861	mmu-miR-3079-5p	mmu-miR-3091-3p	mmu-miR-3091-5p	mmu-miR-3096b-3p	mmu-miR-3105-3p	mmu-miR-320	mmu-miR-325	mmu-miR-340-5p	mmu-miR-448-3p	mmu-miR-448-5p	mmu-miR-466f-3p	mmu-miR-466l-3p	mmu-miR-466l-5p	mmu-miR-467f	mmu-miR-5099	mmu-miR-511-3p	mmu-miR-5115	mmu-miR-5127	mmu-miR-654-5p	mmu-miR-664	mmu-miR-669h-3p	mmu-miR-669h-5p	mmu-miR-669k	mmu-miR-684	mmu-miR-691	mmu-miR-710	mmu-miR-719	mmu-miR-759	mmu-miR-878-3p
Coil	mmu-let-7a	mmu-let-7b	mmu-let-7c	mmu-let-7d	mmu-let-7e	mmu-let-7f	mmu-let-7g	mmu-let-7i	mmu-miR-1188	mmu-miR-1191	mmu-miR-1839-5p	mmu-miR-1893	mmu-miR-190	mmu-miR-190b	mmu-miR-1927	mmu-miR-1931	mmu-miR-1961	mmu-miR-202-3p	mmu-miR-3063	mmu-miR-3090	mmu-miR-3097-5p	mmu-miR-3102	mmu-miR-33	mmu-miR-344b	mmu-miR-34a	mmu-miR-34b-5p	mmu-miR-34c	mmu-miR-384-3p	mmu-miR-449a	mmu-miR-449b	mmu-miR-449c	mmu-miR-450b-5p	mmu-miR-466d-5p	mmu-miR-466k	mmu-miR-466l-5p	mmu-miR-484	mmu-miR-488	mmu-miR-5123	mmu-miR-532-5p	mmu-miR-540-3p	mmu-miR-669d	mmu-miR-669g	mmu-miR-679-3p	mmu-miR-682	mmu-miR-706	mmu-miR-98
Col10a1	mmu-miR-101a	mmu-miR-101b	mmu-miR-1187	mmu-miR-1191	mmu-miR-124	mmu-miR-126-5p	mmu-miR-133a	mmu-miR-133b	mmu-miR-137	mmu-miR-142-5p	mmu-miR-144	mmu-miR-186	mmu-miR-1899	mmu-miR-1931	mmu-miR-1946b	mmu-miR-1955-5p	mmu-miR-203	mmu-miR-2136	mmu-miR-23a	mmu-miR-23b	mmu-miR-26a	mmu-miR-26b	mmu-miR-300	mmu-miR-3062	mmu-miR-3074-5p	mmu-miR-3078	mmu-miR-3082-5p	mmu-miR-3100-3p	mmu-miR-323-3p	mmu-miR-325	mmu-miR-335-3p	mmu-miR-340-5p	mmu-miR-3572	mmu-miR-374c	mmu-miR-378b	mmu-miR-382	mmu-miR-384-3p	mmu-miR-409-3p	mmu-miR-466l-3p	mmu-miR-466l-5p	mmu-miR-488	mmu-miR-500	mmu-miR-501-3p	mmu-miR-5097	mmu-miR-544-3p	mmu-miR-568	mmu-miR-590-3p	mmu-miR-679-3p	mmu-miR-686
Col11a1	mmu-miR-1190	mmu-miR-1191	mmu-miR-1193-5p	mmu-miR-1224	mmu-miR-125b-2-3p	mmu-miR-126-5p	mmu-miR-137	mmu-miR-185	mmu-miR-186	mmu-miR-1930	mmu-miR-1938	mmu-miR-1963	mmu-miR-1982.1	mmu-miR-1982.2	mmu-miR-199a-5p	mmu-miR-1b-5p	mmu-miR-2182	mmu-miR-219-5p	mmu-miR-25	mmu-miR-26a	mmu-miR-26b	mmu-miR-296-3p	mmu-miR-29a	mmu-miR-29b	mmu-miR-29c	mmu-miR-3059	mmu-miR-3064-3p	mmu-miR-3064-5p	mmu-miR-3069-3p	mmu-miR-3074-2-3p	mmu-miR-3074-5p	mmu-miR-3085-3p	mmu-miR-3098-5p	mmu-miR-3103	mmu-miR-32	mmu-miR-325	mmu-miR-344d	mmu-miR-344e	mmu-miR-3473	mmu-miR-350	mmu-miR-363-3p	mmu-miR-367	mmu-miR-374	mmu-miR-379	mmu-miR-381	mmu-miR-409-3p	mmu-miR-410	mmu-miR-450a	mmu-miR-466b-3p
Col11a2	mmu-miR-128	mmu-miR-1892	mmu-miR-3077	mmu-miR-3090	mmu-miR-3091-5p	mmu-miR-3098-3p	mmu-miR-327	mmu-miR-337-3p	mmu-miR-342-5p	mmu-miR-3471	mmu-miR-375	mmu-miR-380-5p	mmu-miR-466f-3p	mmu-miR-5125	mmu-miR-683	mmu-miR-692	mmu-miR-705	mmu-miR-741	mmu-miR-764-3p	mmu-miR-879
Col12a1	mmu-miR-124	mmu-miR-1298	mmu-miR-139-3p	mmu-miR-15a	mmu-miR-15b	mmu-miR-16	mmu-miR-182	mmu-miR-1907	mmu-miR-195	mmu-miR-1952	mmu-miR-1954	mmu-miR-1971	mmu-miR-199a-3p	mmu-miR-199b	mmu-miR-21	mmu-miR-214	mmu-miR-217	mmu-miR-3071	mmu-miR-3074-2-3p	mmu-miR-3082-3p	mmu-miR-3098-3p	mmu-miR-3113	mmu-miR-322	mmu-miR-324-3p	mmu-miR-325	mmu-miR-3473c	mmu-miR-34a	mmu-miR-34b-5p	mmu-miR-34c	mmu-miR-350	mmu-miR-431	mmu-miR-449a	mmu-miR-449b	mmu-miR-449c	mmu-miR-466g	mmu-miR-466i-3p	mmu-miR-466l-3p	mmu-miR-484	mmu-miR-494	mmu-miR-497	mmu-miR-5101	mmu-miR-5106	mmu-miR-5114	mmu-miR-5121	mmu-miR-544-3p	mmu-miR-551b	mmu-miR-590-5p	mmu-miR-592	mmu-miR-599
Col13a1	mmu-miR-1953	mmu-miR-1954	mmu-miR-1955-5p	mmu-miR-3074-5p	mmu-miR-3090	mmu-miR-30a	mmu-miR-30b	mmu-miR-30c	mmu-miR-30d	mmu-miR-30e	mmu-miR-3107	mmu-miR-384-5p	mmu-miR-431	mmu-miR-466l-3p	mmu-miR-486	mmu-miR-5118	mmu-miR-568	mmu-miR-669e	mmu-miR-669f-3p	mmu-miR-691	mmu-miR-877
Col14a1	mmu-let-7a	mmu-let-7b	mmu-let-7c	mmu-let-7d	mmu-let-7e	mmu-let-7f	mmu-let-7g	mmu-let-7i	mmu-miR-151-5p	mmu-miR-1896	mmu-miR-194	mmu-miR-1950	mmu-miR-1961	mmu-miR-196a	mmu-miR-196b	mmu-miR-1970	mmu-miR-1b-3p	mmu-miR-203	mmu-miR-296-5p	mmu-miR-3070b-5p	mmu-miR-3076-3p	mmu-miR-3084	mmu-miR-3091-3p	mmu-miR-3091-5p	mmu-miR-3098-3p	mmu-miR-3965	mmu-miR-5113	mmu-miR-542-3p	mmu-miR-544-3p	mmu-miR-669b	mmu-miR-677	mmu-miR-686	mmu-miR-690	mmu-miR-710	mmu-miR-877	mmu-miR-98
Col15a1	mmu-let-7a	mmu-let-7b	mmu-let-7c	mmu-let-7d	mmu-let-7e	mmu-let-7f	mmu-let-7g	mmu-let-7i	mmu-miR-1190	mmu-miR-1199	mmu-miR-125b-2-3p	mmu-miR-1897-3p	mmu-miR-1931	mmu-miR-1941-3p	mmu-miR-1942	mmu-miR-1954	mmu-miR-1961	mmu-miR-202-3p	mmu-miR-2861	mmu-miR-291a-5p	mmu-miR-291b-5p	mmu-miR-29a	mmu-miR-29b	mmu-miR-29c	mmu-miR-3059	mmu-miR-3066	mmu-miR-3074-2-3p	mmu-miR-3082-5p	mmu-miR-3091-3p	mmu-miR-3102	mmu-miR-320	mmu-miR-344d	mmu-miR-421	mmu-miR-466b-5p	mmu-miR-466c-5p	mmu-miR-466o-5p	mmu-miR-468	mmu-miR-491	mmu-miR-505-3p	mmu-miR-5098	mmu-miR-511-3p	mmu-miR-666-3p	mmu-miR-677	mmu-miR-682	mmu-miR-684	mmu-miR-692	mmu-miR-883b-5p	mmu-miR-9	mmu-miR-98
Col17a1	mmu-miR-105	mmu-miR-106a	mmu-miR-106b	mmu-miR-134	mmu-miR-17	mmu-miR-1898	mmu-miR-1935	mmu-miR-1948	mmu-miR-1955-5p	mmu-miR-1965	mmu-miR-203	mmu-miR-20a	mmu-miR-20b	mmu-miR-28b	mmu-miR-28c	mmu-miR-291a-3p	mmu-miR-291b-3p	mmu-miR-294	mmu-miR-295	mmu-miR-297a	mmu-miR-297b-5p	mmu-miR-297c	mmu-miR-302a	mmu-miR-302b	mmu-miR-302c	mmu-miR-302d	mmu-miR-3074-2-3p	mmu-miR-3075	mmu-miR-3084	mmu-miR-3093-3p	mmu-miR-3096b-5p	mmu-miR-3097-5p	mmu-miR-335-3p	mmu-miR-343	mmu-miR-466b-3p	mmu-miR-466c-3p	mmu-miR-466l-5p	mmu-miR-466m-3p	mmu-miR-466o-3p	mmu-miR-466p-3p	mmu-miR-467b	mmu-miR-5112	mmu-miR-5131	mmu-miR-5135	mmu-miR-546	mmu-miR-582-5p	mmu-miR-590-3p	mmu-miR-671-5p	mmu-miR-680
Col18a1	mmu-miR-105	mmu-miR-1224	mmu-miR-128	mmu-miR-1306-5p	mmu-miR-134	mmu-miR-1896	mmu-miR-193	mmu-miR-1935	mmu-miR-193b	mmu-miR-1967	mmu-miR-1982.2	mmu-miR-203	mmu-miR-296-5p	mmu-miR-298	mmu-miR-302a	mmu-miR-302b	mmu-miR-302d	mmu-miR-3060	mmu-miR-3085-5p	mmu-miR-3094	mmu-miR-3099	mmu-miR-3100-5p	mmu-miR-3113	mmu-miR-327	mmu-miR-331-3p	mmu-miR-346	mmu-miR-378	mmu-miR-3963	mmu-miR-504	mmu-miR-5046	mmu-miR-5134	mmu-miR-679-5p	mmu-miR-680	mmu-miR-688	mmu-miR-705	mmu-miR-709	mmu-miR-871-3p	mmu-miR-9
Col19a1	mmu-miR-106a	mmu-miR-106b	mmu-miR-132	mmu-miR-142-3p	mmu-miR-142-5p	mmu-miR-146a	mmu-miR-146b	mmu-miR-17	mmu-miR-182	mmu-miR-1894-3p	mmu-miR-1904	mmu-miR-1912	mmu-miR-1960	mmu-miR-202-3p	mmu-miR-20a	mmu-miR-20b	mmu-miR-212-3p	mmu-miR-216a	mmu-miR-216b	mmu-miR-218	mmu-miR-2183	mmu-miR-219-5p	mmu-miR-24	mmu-miR-291a-3p	mmu-miR-291a-5p	mmu-miR-291b-5p	mmu-miR-294	mmu-miR-295	mmu-miR-302a	mmu-miR-302b	mmu-miR-302c	mmu-miR-302d	mmu-miR-3058	mmu-miR-3066	mmu-miR-3074-1-3p	mmu-miR-3093-3p	mmu-miR-3100-5p	mmu-miR-3105-3p	mmu-miR-335-5p	mmu-miR-340-3p	mmu-miR-340-5p	mmu-miR-344f-5p	mmu-miR-345-5p	mmu-miR-361	mmu-miR-380-3p	mmu-miR-421	mmu-miR-448-3p	mmu-miR-450b-5p	mmu-miR-452-3p
Col2a1	mmu-miR-1197	mmu-miR-129-5p	mmu-miR-148a	mmu-miR-148b	mmu-miR-152	mmu-miR-1960	mmu-miR-29a	mmu-miR-29b	mmu-miR-29c	mmu-miR-3064-5p	mmu-miR-3073-3p	mmu-miR-3074-2-3p	mmu-miR-3082-5p	mmu-miR-3083	mmu-miR-3085-3p	mmu-miR-3086-3p	mmu-miR-3102	mmu-miR-346	mmu-miR-450b-5p	mmu-miR-466l-3p	mmu-miR-5102	mmu-miR-542-5p	mmu-miR-682	mmu-miR-762	mmu-miR-767	mmu-miR-7a	mmu-miR-7b
Col3a1	mmu-let-7a	mmu-let-7b	mmu-let-7c	mmu-let-7d	mmu-let-7e	mmu-let-7f	mmu-let-7g	mmu-let-7i	mmu-miR-128	mmu-miR-129-1-3p	mmu-miR-129-2-3p	mmu-miR-135a	mmu-miR-135b	mmu-miR-138	mmu-miR-1896	mmu-miR-192	mmu-miR-1943	mmu-miR-1954	mmu-miR-1961	mmu-miR-196a	mmu-miR-196b	mmu-miR-1b-5p	mmu-miR-202-3p	mmu-miR-2136	mmu-miR-215	mmu-miR-29a	mmu-miR-29b	mmu-miR-29c	mmu-miR-3068	mmu-miR-3073-5p	mmu-miR-3074-2-3p	mmu-miR-3074-5p	mmu-miR-3079-5p	mmu-miR-3082-3p	mmu-miR-3086-3p	mmu-miR-3089-5p	mmu-miR-3102	mmu-miR-375	mmu-miR-380-5p	mmu-miR-381	mmu-miR-466b-3p	mmu-miR-466c-3p	mmu-miR-466l-3p	mmu-miR-466m-3p	mmu-miR-466o-3p	mmu-miR-466p-3p	mmu-miR-468	mmu-miR-490-5p	mmu-miR-5098
Col4a1	mmu-let-7a	mmu-let-7b	mmu-let-7c	mmu-let-7d	mmu-let-7e	mmu-let-7f	mmu-let-7g	mmu-let-7i	mmu-miR-103	mmu-miR-107	mmu-miR-1188	mmu-miR-1191	mmu-miR-124	mmu-miR-138	mmu-miR-148a	mmu-miR-148b	mmu-miR-152	mmu-miR-153	mmu-miR-1843b-5p	mmu-miR-1929	mmu-miR-1935	mmu-miR-1940	mmu-miR-1951	mmu-miR-1957	mmu-miR-1960	mmu-miR-1961	mmu-miR-1970	mmu-miR-202-3p	mmu-miR-203	mmu-miR-298	mmu-miR-29a	mmu-miR-29b	mmu-miR-29c	mmu-miR-3065	mmu-miR-3093-3p	mmu-miR-3097-5p	mmu-miR-335-3p	mmu-miR-339-3p	mmu-miR-344f-5p	mmu-miR-361	mmu-miR-381	mmu-miR-3964	mmu-miR-3968	mmu-miR-466f-3p	mmu-miR-466f-5p	mmu-miR-484	mmu-miR-488	mmu-miR-5117	mmu-miR-5120
Col4a2	mmu-let-7a	mmu-let-7b	mmu-let-7c	mmu-let-7d	mmu-let-7e	mmu-let-7f	mmu-let-7g	mmu-let-7i	mmu-miR-106a	mmu-miR-106b	mmu-miR-1186	mmu-miR-125b-2-3p	mmu-miR-138	mmu-miR-17	mmu-miR-188-3p	mmu-miR-1943	mmu-miR-1961	mmu-miR-202-3p	mmu-miR-20a	mmu-miR-20b	mmu-miR-290-5p	mmu-miR-291a-3p	mmu-miR-292-5p	mmu-miR-294	mmu-miR-295	mmu-miR-29a	mmu-miR-29b	mmu-miR-29c	mmu-miR-302a	mmu-miR-302b	mmu-miR-302d	mmu-miR-3069-5p	mmu-miR-3089-3p	mmu-miR-3091-5p	mmu-miR-3094	mmu-miR-494	mmu-miR-5107	mmu-miR-5116	mmu-miR-5135	mmu-miR-547	mmu-miR-709	mmu-miR-710	mmu-miR-742	mmu-miR-764-3p	mmu-miR-7a	mmu-miR-7b	mmu-miR-9	mmu-miR-93	mmu-miR-98
Col4a3	mmu-miR-105	mmu-miR-106a	mmu-miR-106b	mmu-miR-1198-5p	mmu-miR-129-1-3p	mmu-miR-129-2-3p	mmu-miR-133a	mmu-miR-133b	mmu-miR-135a	mmu-miR-135b	mmu-miR-140	mmu-miR-146a	mmu-miR-146b	mmu-miR-17	mmu-miR-1912	mmu-miR-1928	mmu-miR-1943	mmu-miR-1954	mmu-miR-1957	mmu-miR-1a	mmu-miR-1b-3p	mmu-miR-200b	mmu-miR-200c	mmu-miR-203	mmu-miR-206	mmu-miR-207	mmu-miR-20a	mmu-miR-20b	mmu-miR-2136	mmu-miR-219-3p	mmu-miR-221	mmu-miR-222	mmu-miR-26a	mmu-miR-26b	mmu-miR-291b-3p	mmu-miR-299	mmu-miR-29a	mmu-miR-29b	mmu-miR-29c	mmu-miR-3058	mmu-miR-323-3p	mmu-miR-337-3p	mmu-miR-338-5p	mmu-miR-340-5p	mmu-miR-344d	mmu-miR-344e	mmu-miR-344f-3p	mmu-miR-344g-5p	mmu-miR-345-3p
Col4a4	mmu-miR-105	mmu-miR-106a	mmu-miR-106b	mmu-miR-141	mmu-miR-17	mmu-miR-185	mmu-miR-188-5p	mmu-miR-1904	mmu-miR-1955-3p	mmu-miR-1971	mmu-miR-1981	mmu-miR-1b-3p	mmu-miR-200a	mmu-miR-203	mmu-miR-208a-5p	mmu-miR-20a	mmu-miR-20b	mmu-miR-216a	mmu-miR-216b	mmu-miR-290-3p	mmu-miR-292-3p	mmu-miR-29a	mmu-miR-29b	mmu-miR-29c	mmu-miR-3063	mmu-miR-3067	mmu-miR-3069-3p	mmu-miR-3070a	mmu-miR-3070b-3p	mmu-miR-3083	mmu-miR-3086-3p	mmu-miR-3091-5p	mmu-miR-3095-3p	mmu-miR-3096-5p	mmu-miR-3103	mmu-miR-3110	mmu-miR-328	mmu-miR-342-5p	mmu-miR-344f-3p	mmu-miR-346	mmu-miR-3473	mmu-miR-34a	mmu-miR-34b-5p	mmu-miR-34c	mmu-miR-384-3p	mmu-miR-449a	mmu-miR-449b	mmu-miR-449c	mmu-miR-450b-3p
Col4a5	mmu-let-7a	mmu-let-7b	mmu-let-7c	mmu-let-7d	mmu-let-7e	mmu-let-7f	mmu-let-7g	mmu-let-7i	mmu-miR-101c	mmu-miR-126-5p	mmu-miR-142-5p	mmu-miR-150	mmu-miR-153	mmu-miR-186	mmu-miR-1938	mmu-miR-1961	mmu-miR-200b	mmu-miR-200c	mmu-miR-201	mmu-miR-202-3p	mmu-miR-202-5p	mmu-miR-23a	mmu-miR-23b	mmu-miR-297a	mmu-miR-297b-5p	mmu-miR-297c	mmu-miR-29a	mmu-miR-29b	mmu-miR-29c	mmu-miR-3057-3p	mmu-miR-3057-5p	mmu-miR-3065	mmu-miR-3066	mmu-miR-3102	mmu-miR-340-5p	mmu-miR-344d	mmu-miR-3474	mmu-miR-362-5p	mmu-miR-374	mmu-miR-376b	mmu-miR-382	mmu-miR-3964	mmu-miR-3970	mmu-miR-410	mmu-miR-421	mmu-miR-429	mmu-miR-466f-3p	mmu-miR-467f	mmu-miR-488
Col5a1	mmu-miR-103	mmu-miR-107	mmu-miR-1186	mmu-miR-129-1-3p	mmu-miR-135a	mmu-miR-135b	mmu-miR-151-3p	mmu-miR-15a	mmu-miR-15b	mmu-miR-16	mmu-miR-182	mmu-miR-1839-3p	mmu-miR-1843-5p	mmu-miR-1904	mmu-miR-1907	mmu-miR-1912	mmu-miR-195	mmu-miR-1955-5p	mmu-miR-1962	mmu-miR-204	mmu-miR-211	mmu-miR-212-5p	mmu-miR-214	mmu-miR-24	mmu-miR-25	mmu-miR-26a	mmu-miR-26b	mmu-miR-296-3p	mmu-miR-297b-3p	mmu-miR-298	mmu-miR-29a	mmu-miR-29b	mmu-miR-29c	mmu-miR-3057-5p	mmu-miR-3064-5p	mmu-miR-3083	mmu-miR-30a	mmu-miR-30b	mmu-miR-30c	mmu-miR-30d	mmu-miR-30e	mmu-miR-31	mmu-miR-32	mmu-miR-322	mmu-miR-325	mmu-miR-326	mmu-miR-329	mmu-miR-330	mmu-miR-338-5p
Col5a2	mmu-let-7a	mmu-let-7b	mmu-let-7c	mmu-let-7d	mmu-let-7e	mmu-let-7f	mmu-let-7g	mmu-let-7i	mmu-miR-1192	mmu-miR-1197	mmu-miR-1224	mmu-miR-126-5p	mmu-miR-129-5p	mmu-miR-132	mmu-miR-134	mmu-miR-148a	mmu-miR-148b	mmu-miR-151-3p	mmu-miR-152	mmu-miR-186	mmu-miR-190	mmu-miR-190b	mmu-miR-1933-3p	mmu-miR-1941-3p	mmu-miR-1955-3p	mmu-miR-1961	mmu-miR-1967	mmu-miR-1983	mmu-miR-203	mmu-miR-212-3p	mmu-miR-27a	mmu-miR-27b	mmu-miR-291a-5p	mmu-miR-291b-5p	mmu-miR-299	mmu-miR-29a	mmu-miR-29b	mmu-miR-29c	mmu-miR-3065	mmu-miR-3066	mmu-miR-3073-3p	mmu-miR-3075	mmu-miR-3102	mmu-miR-3102-5p.2	mmu-miR-3104-5p	mmu-miR-320	mmu-miR-323-5p	mmu-miR-327	mmu-miR-335-3p
Col6a1	mmu-miR-1188	mmu-miR-1193-3p	mmu-miR-1197	mmu-miR-125a-3p	mmu-miR-125b-2-3p	mmu-miR-129-1-3p	mmu-miR-129-2-3p	mmu-miR-203	mmu-miR-204	mmu-miR-211	mmu-miR-2136	mmu-miR-224	mmu-miR-28	mmu-miR-28b	mmu-miR-28c	mmu-miR-3058	mmu-miR-3076-5p	mmu-miR-3088	mmu-miR-3095-3p	mmu-miR-326	mmu-miR-328	mmu-miR-330	mmu-miR-344	mmu-miR-344c	mmu-miR-3473b	mmu-miR-383	mmu-miR-466d-5p	mmu-miR-466f	mmu-miR-466f-5p	mmu-miR-466h-5p	mmu-miR-466i-5p	mmu-miR-466j	mmu-miR-466k	mmu-miR-466m-5p	mmu-miR-491	mmu-miR-493	mmu-miR-505-5p	mmu-miR-5110	mmu-miR-5118	mmu-miR-5129	mmu-miR-574-5p	mmu-miR-582-3p	mmu-miR-582-5p	mmu-miR-669b	mmu-miR-669m-5p	mmu-miR-703	mmu-miR-708	mmu-miR-742	mmu-miR-759
Col6a2	mmu-miR-1935	mmu-miR-1941-5p	mmu-miR-1943	mmu-miR-1962	mmu-miR-29a	mmu-miR-29b	mmu-miR-29c	mmu-miR-3079-3p	mmu-miR-3104-5p	mmu-miR-326	mmu-miR-615-5p	mmu-miR-671-5p	mmu-miR-703	mmu-miR-770-5p
Col6a3	mmu-miR-139-3p	mmu-miR-150	mmu-miR-181a	mmu-miR-181b	mmu-miR-181c	mmu-miR-181d	mmu-miR-183	mmu-miR-1843-5p	mmu-miR-1955-5p	mmu-miR-1983	mmu-miR-1a	mmu-miR-206	mmu-miR-291a-5p	mmu-miR-291b-5p	mmu-miR-298	mmu-miR-29a	mmu-miR-29b	mmu-miR-29c	mmu-miR-3079-3p	mmu-miR-3082-5p	mmu-miR-3102	mmu-miR-344b	mmu-miR-344g-3p	mmu-miR-384-3p	mmu-miR-3969	mmu-miR-412-3p	mmu-miR-465a-5p	mmu-miR-465b-5p	mmu-miR-465c-5p	mmu-miR-466q	mmu-miR-5099	mmu-miR-5113	mmu-miR-5118	mmu-miR-568	mmu-miR-590-3p	mmu-miR-672	mmu-miR-698	mmu-miR-767	mmu-miR-877
Col7a1	mmu-miR-1251	mmu-miR-125b-2-3p	mmu-miR-1905	mmu-miR-1933-3p	mmu-miR-1946b	mmu-miR-1951	mmu-miR-29a	mmu-miR-29b	mmu-miR-29c	mmu-miR-3069-3p	mmu-miR-3080-3p	mmu-miR-3092	mmu-miR-3093-3p	mmu-miR-3102	mmu-miR-324-3p	mmu-miR-365	mmu-miR-466n-3p	mmu-miR-466q	mmu-miR-5103	mmu-miR-673-5p	mmu-miR-681	mmu-miR-693-3p	mmu-miR-711	mmu-miR-761	mmu-miR-767
Col8a1	mmu-miR-101c	mmu-miR-1188	mmu-miR-1194	mmu-miR-1224	mmu-miR-1264-3p	mmu-miR-129-5p	mmu-miR-133a	mmu-miR-133b	mmu-miR-144	mmu-miR-1892	mmu-miR-1894-3p	mmu-miR-1930	mmu-miR-1955-3p	mmu-miR-1958	mmu-miR-1966	mmu-miR-196a	mmu-miR-196b	mmu-miR-1970	mmu-miR-1982.1	mmu-miR-1b-3p	mmu-miR-1b-5p	mmu-miR-200b	mmu-miR-200c	mmu-miR-202-5p	mmu-miR-216b	mmu-miR-217	mmu-miR-290-5p	mmu-miR-292-5p	mmu-miR-29a	mmu-miR-29b	mmu-miR-29c	mmu-miR-3057-3p	mmu-miR-3061-3p	mmu-miR-3093-3p	mmu-miR-3098-3p	mmu-miR-3100-5p	mmu-miR-3102	mmu-miR-3103	mmu-miR-324-5p	mmu-miR-335-3p	mmu-miR-344b	mmu-miR-344d	mmu-miR-344e	mmu-miR-376c	mmu-miR-410	mmu-miR-429	mmu-miR-452-3p	mmu-miR-466g	mmu-miR-5104
Col9a1	mmu-miR-1187	mmu-miR-1894-5p	mmu-miR-1966	mmu-miR-219-5p	mmu-miR-26a	mmu-miR-26b	mmu-miR-290-5p	mmu-miR-292-5p	mmu-miR-29a	mmu-miR-29b	mmu-miR-29c	mmu-miR-3058	mmu-miR-3060	mmu-miR-3073-3p	mmu-miR-3097-5p	mmu-miR-3100-5p	mmu-miR-344d	mmu-miR-344e	mmu-miR-3470b	mmu-miR-3474	mmu-miR-350	mmu-miR-410	mmu-miR-466a-5p	mmu-miR-466e-5p	mmu-miR-466i-3p	mmu-miR-466l-3p	mmu-miR-466l-5p	mmu-miR-466p-5p	mmu-miR-5106	mmu-miR-539-5p	mmu-miR-547	mmu-miR-582-3p	mmu-miR-590-3p	mmu-miR-599	mmu-miR-693-5p	mmu-miR-703	mmu-miR-704	mmu-miR-879	mmu-miR-9	mmu-miR-96
Col9a2	mmu-miR-1894-5p	mmu-miR-1969	mmu-miR-3063	mmu-miR-3064-5p	mmu-miR-3066	mmu-miR-3083	mmu-miR-3085-3p	mmu-miR-3113	mmu-miR-331-3p	mmu-miR-344f-3p	mmu-miR-344g-3p	mmu-miR-345-3p	mmu-miR-3470a	mmu-miR-3473b	mmu-miR-453	mmu-miR-509-5p	mmu-miR-539-5p	mmu-miR-681	mmu-miR-760-3p
Col9a3	mmu-miR-101c	mmu-miR-1198-5p	mmu-miR-1960	mmu-miR-1964-5p	mmu-miR-202-3p	mmu-miR-219-3p	mmu-miR-297a	mmu-miR-297b-5p	mmu-miR-297c	mmu-miR-302c	mmu-miR-3058	mmu-miR-30a	mmu-miR-30b	mmu-miR-30c	mmu-miR-30d	mmu-miR-30e	mmu-miR-34a	mmu-miR-34b-5p	mmu-miR-34c	mmu-miR-365	mmu-miR-370	mmu-miR-375	mmu-miR-384-5p	mmu-miR-3962	mmu-miR-3966	mmu-miR-411	mmu-miR-432	mmu-miR-449a	mmu-miR-449b	mmu-miR-449c	mmu-miR-452-3p	mmu-miR-452-5p	mmu-miR-470	mmu-miR-505-5p	mmu-miR-511-3p	mmu-miR-5119	mmu-miR-5120	mmu-miR-542-3p	mmu-miR-693-5p	mmu-miR-709	mmu-miR-710
Col1a1	mmu-miR-150	mmu-miR-1892	mmu-miR-1938	mmu-miR-3061-5p	mmu-miR-3073-5p	mmu-miR-3083	mmu-miR-3094	mmu-miR-342-5p	mmu-miR-375	mmu-miR-471-3p	mmu-miR-488	mmu-miR-5120	mmu-miR-5127	mmu-miR-532-3p	mmu-miR-654-5p	mmu-miR-684	mmu-miR-695	mmu-miR-705	mmu-miR-762
Col1a2	mmu-let-7a	mmu-let-7b	mmu-let-7c	mmu-let-7d	mmu-let-7e	mmu-let-7f	mmu-let-7g	mmu-let-7i	mmu-miR-1195	mmu-miR-141	mmu-miR-153	mmu-miR-186	mmu-miR-1892	mmu-miR-1897-5p	mmu-miR-1904	mmu-miR-1940	mmu-miR-1943	mmu-miR-1961	mmu-miR-1962	mmu-miR-196a	mmu-miR-196b	mmu-miR-200a	mmu-miR-202-3p	mmu-miR-25	mmu-miR-26a	mmu-miR-26b	mmu-miR-29a	mmu-miR-29b	mmu-miR-29c	mmu-miR-3057-3p	mmu-miR-3089-5p	mmu-miR-3094	mmu-miR-3095-5p	mmu-miR-3097-5p	mmu-miR-3098-3p	mmu-miR-31	mmu-miR-3102	mmu-miR-3102-5p.2	mmu-miR-3105-3p	mmu-miR-32	mmu-miR-327	mmu-miR-335-3p	mmu-miR-342-3p	mmu-miR-350	mmu-miR-363-3p	mmu-miR-367	mmu-miR-377	mmu-miR-381	mmu-miR-3967
Comp	mmu-miR-1934
Comt	mmu-miR-1186b	mmu-miR-1199	mmu-miR-129-1-3p	mmu-miR-129-2-3p	mmu-miR-138	mmu-miR-140	mmu-miR-145	mmu-miR-184	mmu-miR-1950	mmu-miR-1966	mmu-miR-1971	mmu-miR-1981	mmu-miR-199a-5p	mmu-miR-203	mmu-miR-204	mmu-miR-211	mmu-miR-217	mmu-miR-298	mmu-miR-3061-3p	mmu-miR-3064-5p	mmu-miR-3066	mmu-miR-3085-3p	mmu-miR-3087	mmu-miR-3097-5p	mmu-miR-329	mmu-miR-343	mmu-miR-344b	mmu-miR-34a	mmu-miR-34b-5p	mmu-miR-34c	mmu-miR-362-3p	mmu-miR-374	mmu-miR-3966	mmu-miR-449a	mmu-miR-449b	mmu-miR-449c	mmu-miR-465a-5p	mmu-miR-465b-5p	mmu-miR-465c-5p	mmu-miR-468	mmu-miR-484	mmu-miR-505-5p	mmu-miR-5099	mmu-miR-5113	mmu-miR-5133	mmu-miR-542-3p	mmu-miR-574-5p	mmu-miR-667	mmu-miR-669h-5p
Copa	mmu-miR-135a	mmu-miR-135b	mmu-miR-1897-3p	mmu-miR-1903	mmu-miR-1912	mmu-miR-1935	mmu-miR-1938	mmu-miR-1943	mmu-miR-298	mmu-miR-3083	mmu-miR-340-5p	mmu-miR-344g-3p	mmu-miR-365	mmu-miR-488	mmu-miR-5117
Cops2	mmu-miR-103	mmu-miR-107	mmu-miR-1197	mmu-miR-1264-3p	mmu-miR-154	mmu-miR-15a	mmu-miR-15b	mmu-miR-16	mmu-miR-181a	mmu-miR-181b	mmu-miR-181c	mmu-miR-181d	mmu-miR-1892	mmu-miR-1896	mmu-miR-1904	mmu-miR-1905	mmu-miR-1906	mmu-miR-1907	mmu-miR-1933-3p	mmu-miR-1936	mmu-miR-1941-3p	mmu-miR-195	mmu-miR-1954	mmu-miR-1b-5p	mmu-miR-200b	mmu-miR-200c	mmu-miR-207	mmu-miR-223	mmu-miR-26a	mmu-miR-26b	mmu-miR-297a	mmu-miR-297b-5p	mmu-miR-297c	mmu-miR-3057-5p	mmu-miR-3066	mmu-miR-3084	mmu-miR-3096b-3p	mmu-miR-31	mmu-miR-3107	mmu-miR-3110	mmu-miR-320	mmu-miR-322	mmu-miR-324-3p	mmu-miR-329	mmu-miR-331-5p	mmu-miR-335-3p	mmu-miR-344f-5p	mmu-miR-3475	mmu-miR-350
Coq7	mmu-miR-128	mmu-miR-1930	mmu-miR-1b-5p
Cort	mmu-miR-1306-3p	mmu-miR-3070a	mmu-miR-3070b-3p	mmu-miR-509-3p	mmu-miR-680
Cox17	mmu-miR-1298	mmu-miR-1903	mmu-miR-291a-5p	mmu-miR-291b-5p	mmu-miR-3096b-3p	mmu-miR-340-5p	mmu-miR-350	mmu-miR-466l-3p	mmu-miR-664	mmu-miR-712
Cox4i1	mmu-miR-338-3p
Cox5a	mmu-miR-204	mmu-miR-211	mmu-miR-26a	mmu-miR-26b	mmu-miR-3071	mmu-miR-3082-3p	mmu-miR-375	mmu-miR-5098	mmu-miR-671-5p
Cox5b	mmu-miR-148a	mmu-miR-148b	mmu-miR-152	mmu-miR-3076-5p	mmu-miR-505-5p	mmu-miR-875-3p
Cox6a1	mmu-miR-3082-5p	mmu-miR-540-5p	mmu-miR-680	mmu-miR-764-3p
Cox6a2	mmu-miR-1197	mmu-miR-137	mmu-miR-187	mmu-miR-1935	mmu-miR-23a	mmu-miR-23b	mmu-miR-3098-3p	mmu-miR-346	mmu-miR-363-5p	mmu-miR-3967	mmu-miR-494	mmu-miR-5121	mmu-miR-568	mmu-miR-683	mmu-miR-694	mmu-miR-883a-5p
Cox6c	mmu-miR-186	mmu-miR-3057-5p	mmu-miR-325	mmu-miR-33	mmu-miR-488	mmu-miR-5097	mmu-miR-5111	mmu-miR-5130	mmu-miR-875-3p
Cox7a1	mmu-miR-1930	mmu-miR-3067	mmu-miR-325	mmu-miR-470
Cox7a2	mmu-miR-1906	mmu-miR-1934	mmu-miR-3069-5p	mmu-miR-3070a	mmu-miR-3070b-3p	mmu-miR-3093-3p	mmu-miR-3096b-3p	mmu-miR-323-3p	mmu-miR-374c	mmu-miR-466f-3p	mmu-miR-466l-3p	mmu-miR-5112	mmu-miR-5134	mmu-miR-878-3p
Cox7c	mmu-miR-1298	mmu-miR-3089-5p	mmu-miR-335-5p	mmu-miR-714
Cox8a	mmu-miR-134	mmu-miR-1955-5p	mmu-miR-3105-5p	mmu-miR-433	mmu-miR-5046	mmu-miR-5135	mmu-miR-679-3p	mmu-miR-762	mmu-miR-7a	mmu-miR-7b
Cox8b	mmu-miR-1969	mmu-miR-19a	mmu-miR-19b	mmu-miR-216b	mmu-miR-704
Cp	mmu-miR-125a-5p	mmu-miR-125b-5p	mmu-miR-129-5p	mmu-miR-138	mmu-miR-148a	mmu-miR-148b	mmu-miR-152	mmu-miR-1903	mmu-miR-1912	mmu-miR-193	mmu-miR-1935	mmu-miR-193b	mmu-miR-1941-5p	mmu-miR-1969	mmu-miR-1982.2	mmu-miR-203	mmu-miR-204	mmu-miR-211	mmu-miR-216b	mmu-miR-297a	mmu-miR-297b-5p	mmu-miR-297c	mmu-miR-299	mmu-miR-3061-5p	mmu-miR-3067	mmu-miR-3074-5p	mmu-miR-3088	mmu-miR-3094	mmu-miR-3098-3p	mmu-miR-3113	mmu-miR-338-5p	mmu-miR-342-5p	mmu-miR-344d	mmu-miR-344e	mmu-miR-34b-3p	mmu-miR-351	mmu-miR-375	mmu-miR-382	mmu-miR-3965	mmu-miR-410	mmu-miR-450b-3p	mmu-miR-450b-5p	mmu-miR-466d-5p	mmu-miR-466i-5p	mmu-miR-466k	mmu-miR-466l-5p	mmu-miR-471-3p	mmu-miR-5101	mmu-miR-5108
Cpa3	mmu-miR-125a-3p	mmu-miR-1952	mmu-miR-1955-3p	mmu-miR-3088	mmu-miR-3105-5p	mmu-miR-5120	mmu-miR-672	mmu-miR-882
Cpd	mmu-let-7a	mmu-let-7b	mmu-let-7c	mmu-let-7d	mmu-let-7e	mmu-let-7f	mmu-let-7g	mmu-let-7i	mmu-miR-106a	mmu-miR-106b	mmu-miR-1197	mmu-miR-136	mmu-miR-150	mmu-miR-15a	mmu-miR-15b	mmu-miR-17	mmu-miR-1839-5p	mmu-miR-1892	mmu-miR-1894-3p	mmu-miR-1896	mmu-miR-1930	mmu-miR-1941-5p	mmu-miR-1961	mmu-miR-1962	mmu-miR-1969	mmu-miR-196a	mmu-miR-196b	mmu-miR-20a	mmu-miR-20b	mmu-miR-216a	mmu-miR-291a-3p	mmu-miR-294	mmu-miR-295	mmu-miR-300	mmu-miR-302a	mmu-miR-302b	mmu-miR-302d	mmu-miR-3078	mmu-miR-3087	mmu-miR-3098-3p	mmu-miR-3100-3p	mmu-miR-3102-5p.2	mmu-miR-320	mmu-miR-339-5p	mmu-miR-343	mmu-miR-344b	mmu-miR-345-5p	mmu-miR-370	mmu-miR-384-3p
Cpe	mmu-miR-106a	mmu-miR-106b	mmu-miR-1196	mmu-miR-129-5p	mmu-miR-139-5p	mmu-miR-17	mmu-miR-1903	mmu-miR-20a	mmu-miR-20b	mmu-miR-291b-3p	mmu-miR-3089-3p	mmu-miR-3100-3p	mmu-miR-409-3p	mmu-miR-466q	mmu-miR-511-5p	mmu-miR-5123	mmu-miR-680	mmu-miR-693-5p	mmu-miR-743b-5p	mmu-miR-883a-3p	mmu-miR-883b-3p	mmu-miR-93
Cpeb1	mmu-miR-101b	mmu-miR-1190	mmu-miR-122	mmu-miR-124	mmu-miR-1251	mmu-miR-130a	mmu-miR-130b	mmu-miR-134	mmu-miR-145	mmu-miR-18a	mmu-miR-18b	mmu-miR-1931	mmu-miR-1954	mmu-miR-1968	mmu-miR-1a	mmu-miR-206	mmu-miR-22	mmu-miR-290-3p	mmu-miR-291a-3p	mmu-miR-291b-3p	mmu-miR-292-3p	mmu-miR-294	mmu-miR-295	mmu-miR-301a	mmu-miR-301b	mmu-miR-302a	mmu-miR-302b	mmu-miR-302d	mmu-miR-3063	mmu-miR-3069-3p	mmu-miR-3082-5p	mmu-miR-3085-5p	mmu-miR-3089-3p	mmu-miR-3096-3p	mmu-miR-3097-3p	mmu-miR-320	mmu-miR-327	mmu-miR-335-3p	mmu-miR-343	mmu-miR-3966	mmu-miR-466l-3p	mmu-miR-467a	mmu-miR-467b	mmu-miR-467c	mmu-miR-467d	mmu-miR-5101	mmu-miR-5102	mmu-miR-5112	mmu-miR-5124
Cys1	mmu-miR-1193-5p	mmu-miR-125b-2-3p	mmu-miR-1956	mmu-miR-1968	mmu-miR-291a-5p	mmu-miR-291b-5p	mmu-miR-3060	mmu-miR-3067	mmu-miR-3089-5p	mmu-miR-326	mmu-miR-330	mmu-miR-335-3p	mmu-miR-379	mmu-miR-3967	mmu-miR-3970	mmu-miR-3971	mmu-miR-452-3p	mmu-miR-491	mmu-miR-5121	mmu-miR-5124	mmu-miR-582-5p	mmu-miR-592	mmu-miR-669a-5p	mmu-miR-669f-5p	mmu-miR-669l	mmu-miR-669n	mmu-miR-669p	mmu-miR-682	mmu-miR-760-3p	mmu-miR-871-3p
Cplx1	mmu-miR-1188	mmu-miR-135a	mmu-miR-135b	mmu-miR-150	mmu-miR-1894-3p	mmu-miR-1902	mmu-miR-1929	mmu-miR-298	mmu-miR-3064-3p	mmu-miR-3069-3p	mmu-miR-3070a	mmu-miR-3070b-3p	mmu-miR-3070b-5p	mmu-miR-3071	mmu-miR-3083	mmu-miR-3089-3p	mmu-miR-3093-3p	mmu-miR-3094	mmu-miR-3095-3p	mmu-miR-3105-5p	mmu-miR-3108	mmu-miR-3109	mmu-miR-344	mmu-miR-344c	mmu-miR-345-5p	mmu-miR-421	mmu-miR-466g	mmu-miR-491	mmu-miR-493	mmu-miR-5107	mmu-miR-5110	mmu-miR-5113	mmu-miR-5129	mmu-miR-615-5p	mmu-miR-682	mmu-miR-760-5p	mmu-miR-763	mmu-miR-770-3p
Cplx2	mmu-miR-1187	mmu-miR-1197	mmu-miR-1251	mmu-miR-1264-5p	mmu-miR-135a	mmu-miR-135b	mmu-miR-138	mmu-miR-1894-3p	mmu-miR-1903	mmu-miR-1941-3p	mmu-miR-1953	mmu-miR-1a	mmu-miR-206	mmu-miR-207	mmu-miR-297a	mmu-miR-297b-5p	mmu-miR-297c	mmu-miR-298	mmu-miR-3061-5p	mmu-miR-3067	mmu-miR-3072	mmu-miR-3083	mmu-miR-3104-5p	mmu-miR-326	mmu-miR-330	mmu-miR-344f-3p	mmu-miR-3473b	mmu-miR-3474	mmu-miR-3475	mmu-miR-34a	mmu-miR-34b-5p	mmu-miR-34c	mmu-miR-412-5p	mmu-miR-449a	mmu-miR-449b	mmu-miR-449c	mmu-miR-466a-5p	mmu-miR-466d-5p	mmu-miR-466e-5p	mmu-miR-466h-5p	mmu-miR-466j	mmu-miR-466k	mmu-miR-466l-5p	mmu-miR-466m-5p	mmu-miR-466n-5p	mmu-miR-466p-5p	mmu-miR-491	mmu-miR-5102	mmu-miR-5110
Cpne6	mmu-miR-1193-3p	mmu-miR-1264-5p	mmu-miR-140	mmu-miR-185	mmu-miR-1934	mmu-miR-1940	mmu-miR-224	mmu-miR-3473	mmu-miR-3473d	mmu-miR-3475	mmu-miR-674	mmu-miR-697	mmu-miR-709	mmu-miR-713	mmu-miR-876-3p	mmu-miR-882	mmu-miR-883b-5p
Cpox	mmu-miR-1194	mmu-miR-1198-5p	mmu-miR-124	mmu-miR-125b-5p	mmu-miR-1892	mmu-miR-1936	mmu-miR-1953	mmu-miR-1971	mmu-miR-1981	mmu-miR-203	mmu-miR-204	mmu-miR-211	mmu-miR-216b	mmu-miR-26a	mmu-miR-26b	mmu-miR-3057-3p	mmu-miR-3064-3p	mmu-miR-3073-5p	mmu-miR-3074-5p	mmu-miR-3090	mmu-miR-3095-5p	mmu-miR-3098-3p	mmu-miR-3108	mmu-miR-328	mmu-miR-342-5p	mmu-miR-343	mmu-miR-344g-3p	mmu-miR-3473b	mmu-miR-361	mmu-miR-365	mmu-miR-369-3p	mmu-miR-374	mmu-miR-376c	mmu-miR-431	mmu-miR-450b-3p	mmu-miR-465a-5p	mmu-miR-465b-5p	mmu-miR-465c-5p	mmu-miR-466m-3p	mmu-miR-466n-3p	mmu-miR-466o-3p	mmu-miR-496	mmu-miR-5111	mmu-miR-5133	mmu-miR-532-3p	mmu-miR-653	mmu-miR-665	mmu-miR-670	mmu-miR-683
Cpt1a	mmu-miR-1186b	mmu-miR-1188	mmu-miR-1191	mmu-miR-124	mmu-miR-125b-2-3p	mmu-miR-149	mmu-miR-188-5p	mmu-miR-1904	mmu-miR-1b-3p	mmu-miR-204	mmu-miR-211	mmu-miR-212-5p	mmu-miR-3060	mmu-miR-3084	mmu-miR-3097-5p	mmu-miR-3110	mmu-miR-324-3p	mmu-miR-328	mmu-miR-33	mmu-miR-338-3p	mmu-miR-34b-3p	mmu-miR-375	mmu-miR-377	mmu-miR-409-3p	mmu-miR-466n-3p	mmu-miR-490-5p	mmu-miR-499	mmu-miR-505-5p	mmu-miR-5098	mmu-miR-5102	mmu-miR-511-5p	mmu-miR-5110	mmu-miR-5125	mmu-miR-5133	mmu-miR-540-3p	mmu-miR-582-5p	mmu-miR-664	mmu-miR-669b	mmu-miR-669g	mmu-miR-703	mmu-miR-760-3p	mmu-miR-873
Cpt1b	mmu-miR-105	mmu-miR-1903	mmu-miR-1968	mmu-miR-3098-5p	mmu-miR-3102	mmu-miR-3108	mmu-miR-324-3p	mmu-miR-335-5p	mmu-miR-3473c	mmu-miR-370	mmu-miR-466h-5p	mmu-miR-466j	mmu-miR-466m-5p	mmu-miR-669m-5p	mmu-miR-672	mmu-miR-692
Cpt2	mmu-miR-1190	mmu-miR-1843-5p	mmu-miR-222	mmu-miR-3063	mmu-miR-3088	mmu-miR-3095-5p	mmu-miR-335-3p	mmu-miR-452-3p	mmu-miR-466l-3p	mmu-miR-666-3p	mmu-miR-682	mmu-miR-873	mmu-miR-879
Cr2	mmu-let-7a	mmu-let-7b	mmu-let-7c	mmu-let-7d	mmu-let-7e	mmu-let-7f	mmu-let-7g	mmu-let-7i	mmu-miR-103	mmu-miR-107	mmu-miR-1186b	mmu-miR-150	mmu-miR-151-3p	mmu-miR-186	mmu-miR-1896	mmu-miR-1903	mmu-miR-1933-5p	mmu-miR-1961	mmu-miR-1982.2	mmu-miR-1b-5p	mmu-miR-204	mmu-miR-21	mmu-miR-211	mmu-miR-216a	mmu-miR-218	mmu-miR-290-5p	mmu-miR-292-5p	mmu-miR-3058	mmu-miR-3070a	mmu-miR-3070b-3p	mmu-miR-3077	mmu-miR-3083	mmu-miR-3100-3p	mmu-miR-3104-5p	mmu-miR-3112	mmu-miR-323-5p	mmu-miR-326	mmu-miR-33	mmu-miR-330	mmu-miR-335-5p	mmu-miR-340-5p	mmu-miR-376c	mmu-miR-378	mmu-miR-381	mmu-miR-3961	mmu-miR-434-3p	mmu-miR-5101	mmu-miR-5113	mmu-miR-5120
Crabp1	mmu-miR-1933-5p	mmu-miR-3092	mmu-miR-335-5p	mmu-miR-34a	mmu-miR-34b-5p	mmu-miR-34c	mmu-miR-449a	mmu-miR-449b	mmu-miR-449c	mmu-miR-453	mmu-miR-468	mmu-miR-5103	mmu-miR-873
Crabp2	mmu-miR-100	mmu-miR-1940	mmu-miR-1943	mmu-miR-377	mmu-miR-423-5p	mmu-miR-432	mmu-miR-452-3p	mmu-miR-466l-3p	mmu-miR-470	mmu-miR-592	mmu-miR-705	mmu-miR-711	mmu-miR-760-5p	mmu-miR-99a	mmu-miR-99b
Cradd	mmu-miR-1187	mmu-miR-125a-3p	mmu-miR-1843-3p	mmu-miR-1892	mmu-miR-1893	mmu-miR-1896	mmu-miR-1971	mmu-miR-1981	mmu-miR-22	mmu-miR-3058	mmu-miR-3080-3p	mmu-miR-3097-5p	mmu-miR-3100-5p	mmu-miR-3473b	mmu-miR-3473d	mmu-miR-369-3p	mmu-miR-370	mmu-miR-409-3p	mmu-miR-452-3p	mmu-miR-466a-5p	mmu-miR-466d-5p	mmu-miR-466e-5p	mmu-miR-466i-5p	mmu-miR-466k	mmu-miR-466l-5p	mmu-miR-466p-5p	mmu-miR-488	mmu-miR-493	mmu-miR-511-5p	mmu-miR-5125	mmu-miR-532-5p	mmu-miR-653	mmu-miR-669a-5p	mmu-miR-669f-5p	mmu-miR-669l	mmu-miR-669p	mmu-miR-671-3p	mmu-miR-674	mmu-miR-675-3p	mmu-miR-693-5p	mmu-miR-697	mmu-miR-706	mmu-miR-707	mmu-miR-713	mmu-miR-741	mmu-miR-742	mmu-miR-883a-5p	mmu-miR-883b-5p
Crat	mmu-let-7a	mmu-let-7b	mmu-let-7c	mmu-let-7d	mmu-let-7e	mmu-let-7f	mmu-let-7g	mmu-let-7i	mmu-miR-1190	mmu-miR-124	mmu-miR-149	mmu-miR-1941-5p	mmu-miR-1949	mmu-miR-1961	mmu-miR-1962	mmu-miR-204	mmu-miR-207	mmu-miR-211	mmu-miR-212-5p	mmu-miR-224	mmu-miR-24	mmu-miR-2861	mmu-miR-290-5p	mmu-miR-292-5p	mmu-miR-3062	mmu-miR-3070a	mmu-miR-3070b-3p	mmu-miR-3075	mmu-miR-3086-3p	mmu-miR-3091-3p	mmu-miR-3096b-5p	mmu-miR-3100-5p	mmu-miR-3102	mmu-miR-3110	mmu-miR-3113	mmu-miR-323-3p	mmu-miR-326	mmu-miR-330	mmu-miR-346	mmu-miR-3473b	mmu-miR-3475	mmu-miR-370	mmu-miR-375	mmu-miR-378	mmu-miR-485	mmu-miR-488	mmu-miR-505-5p	mmu-miR-5106	mmu-miR-5114
Crcp	mmu-miR-1187	mmu-miR-1199	mmu-miR-1224	mmu-miR-132	mmu-miR-139-5p	mmu-miR-1896	mmu-miR-1962	mmu-miR-1982.1	mmu-miR-24	mmu-miR-297a	mmu-miR-297b-5p	mmu-miR-297c	mmu-miR-3059	mmu-miR-3068	mmu-miR-3079-3p	mmu-miR-3096b-5p	mmu-miR-3109	mmu-miR-326	mmu-miR-330	mmu-miR-335-3p	mmu-miR-344g-5p	mmu-miR-345-5p	mmu-miR-3470a	mmu-miR-448-5p	mmu-miR-466a-5p	mmu-miR-466d-5p	mmu-miR-466e-5p	mmu-miR-466h-5p	mmu-miR-466j	mmu-miR-466k	mmu-miR-466l-5p	mmu-miR-466m-5p	mmu-miR-466p-5p	mmu-miR-485	mmu-miR-654-3p	mmu-miR-665	mmu-miR-666-3p	mmu-miR-668	mmu-miR-669b	mmu-miR-669m-5p	mmu-miR-669n	mmu-miR-709	mmu-miR-718	mmu-miR-758	mmu-miR-875-3p	mmu-miR-883b-5p
Creb1	mmu-miR-1186	mmu-miR-1192	mmu-miR-1264-5p	mmu-miR-128	mmu-miR-1306-5p	mmu-miR-139-3p	mmu-miR-142-5p	mmu-miR-146a	mmu-miR-146b	mmu-miR-150	mmu-miR-155	mmu-miR-181a	mmu-miR-181b	mmu-miR-181c	mmu-miR-181d	mmu-miR-182	mmu-miR-185	mmu-miR-1896	mmu-miR-1903	mmu-miR-1906	mmu-miR-1934	mmu-miR-1940	mmu-miR-1952	mmu-miR-1953	mmu-miR-1954	mmu-miR-1960	mmu-miR-214	mmu-miR-22	mmu-miR-25	mmu-miR-27a	mmu-miR-27b	mmu-miR-28b	mmu-miR-28c	mmu-miR-3059	mmu-miR-3066	mmu-miR-3069-5p	mmu-miR-3071	mmu-miR-3083	mmu-miR-3091-5p	mmu-miR-3096-5p	mmu-miR-3112	mmu-miR-3113	mmu-miR-32	mmu-miR-327	mmu-miR-3473	mmu-miR-3473b	mmu-miR-3474	mmu-miR-363-3p	mmu-miR-369-3p
Creb3	mmu-miR-201	mmu-miR-3098-5p	mmu-miR-342-3p	mmu-miR-3474	mmu-miR-466g	mmu-miR-466l-3p	mmu-miR-490-5p	mmu-miR-697
Atf6b	mmu-miR-150	mmu-miR-185	mmu-miR-1902	mmu-miR-1936	mmu-miR-1967	mmu-miR-224	mmu-miR-291a-3p	mmu-miR-294	mmu-miR-295	mmu-miR-302a	mmu-miR-302b	mmu-miR-302d	mmu-miR-3062	mmu-miR-3077	mmu-miR-3080-3p	mmu-miR-3084	mmu-miR-3473	mmu-miR-466h-3p	mmu-miR-467b	mmu-miR-5127	mmu-miR-671-3p	mmu-miR-882
Crem	mmu-miR-101c	mmu-miR-103	mmu-miR-107	mmu-miR-1186	mmu-miR-1191	mmu-miR-1197	mmu-miR-1198-3p	mmu-miR-137	mmu-miR-139-5p	mmu-miR-143	mmu-miR-144	mmu-miR-153	mmu-miR-15a	mmu-miR-16	mmu-miR-182	mmu-miR-1843-5p	mmu-miR-185	mmu-miR-186	mmu-miR-1907	mmu-miR-192	mmu-miR-1928	mmu-miR-1931	mmu-miR-1941-3p	mmu-miR-195	mmu-miR-199a-5p	mmu-miR-1a	mmu-miR-1b-5p	mmu-miR-202-3p	mmu-miR-204	mmu-miR-206	mmu-miR-211	mmu-miR-212-5p	mmu-miR-215	mmu-miR-218	mmu-miR-221	mmu-miR-27a	mmu-miR-27b	mmu-miR-302c	mmu-miR-3065	mmu-miR-3069-3p	mmu-miR-3089-5p	mmu-miR-3095-3p	mmu-miR-31	mmu-miR-3100-5p	mmu-miR-3103	mmu-miR-3105-5p	mmu-miR-320	mmu-miR-322	mmu-miR-323-3p
Crh	mmu-miR-200b	mmu-miR-200c	mmu-miR-3077	mmu-miR-3096-5p	mmu-miR-3107	mmu-miR-3112	mmu-miR-343	mmu-miR-344g-3p	mmu-miR-3470a	mmu-miR-376c	mmu-miR-429	mmu-miR-450b-5p	mmu-miR-466h-5p	mmu-miR-466i-3p	mmu-miR-466j	mmu-miR-466l-5p	mmu-miR-466m-5p	mmu-miR-466n-5p	mmu-miR-486	mmu-miR-494	mmu-miR-5104	mmu-miR-5111	mmu-miR-5120	mmu-miR-669b	mmu-miR-669d	mmu-miR-669m-5p	mmu-miR-881
Crhbp	mmu-miR-103	mmu-miR-107	mmu-miR-1903	mmu-miR-1950	mmu-miR-296-3p	mmu-miR-29a	mmu-miR-29b	mmu-miR-29c	mmu-miR-3057-5p	mmu-miR-3470a	mmu-miR-3473d	mmu-miR-378b	mmu-miR-3966	mmu-miR-452-5p	mmu-miR-466h-5p	mmu-miR-466j	mmu-miR-466m-5p	mmu-miR-466n-5p	mmu-miR-494	mmu-miR-543	mmu-miR-544-3p	mmu-miR-653	mmu-miR-669m-5p	mmu-miR-674	mmu-miR-7a	mmu-miR-7b	mmu-miR-802	mmu-miR-9
Crhr1	mmu-miR-1264-5p	mmu-miR-134	mmu-miR-1943	mmu-miR-1950	mmu-miR-1954	mmu-miR-1955-5p	mmu-miR-1966	mmu-miR-24	mmu-miR-3080-3p	mmu-miR-3096b-5p	mmu-miR-3113	mmu-miR-324-5p	mmu-miR-34a	mmu-miR-34b-5p	mmu-miR-34c	mmu-miR-370	mmu-miR-449a	mmu-miR-449b	mmu-miR-449c	mmu-miR-452-3p	mmu-miR-466l-3p	mmu-miR-542-3p	mmu-miR-546	mmu-miR-666-3p	mmu-miR-669c	mmu-miR-679-5p
Crhr2	mmu-miR-10a	mmu-miR-10b	mmu-miR-1188	mmu-miR-149	mmu-miR-1942	mmu-miR-1946a	mmu-miR-1982.1	mmu-miR-22	mmu-miR-298	mmu-miR-3083	mmu-miR-3087	mmu-miR-3095-5p	mmu-miR-3107	mmu-miR-3110	mmu-miR-324-5p	mmu-miR-343	mmu-miR-3471	mmu-miR-3473c	mmu-miR-3473d	mmu-miR-3969	mmu-miR-423-5p	mmu-miR-434-3p	mmu-miR-486	mmu-miR-5107	mmu-miR-511-5p	mmu-miR-5113	mmu-miR-5127	mmu-miR-5132	mmu-miR-5135	mmu-miR-542-3p	mmu-miR-666-3p	mmu-miR-674	mmu-miR-710	mmu-miR-881
Crip1	mmu-miR-124	mmu-miR-1971	mmu-miR-1981	mmu-miR-3473d
Bcar1	mmu-miR-1264-5p	mmu-miR-1934	mmu-miR-28b	mmu-miR-28c	mmu-miR-296-3p	mmu-miR-298	mmu-miR-3063	mmu-miR-324-5p	mmu-miR-33	mmu-miR-466l-3p	mmu-miR-5112	mmu-miR-5120	mmu-miR-582-5p	mmu-miR-590-3p	mmu-miR-695	mmu-miR-697	mmu-miR-770-5p
Crk	mmu-miR-106a	mmu-miR-106b	mmu-miR-10a	mmu-miR-10b	mmu-miR-1191	mmu-miR-1195	mmu-miR-126-3p	mmu-miR-126-5p	mmu-miR-1306-5p	mmu-miR-132	mmu-miR-133a	mmu-miR-133b	mmu-miR-142-3p	mmu-miR-146a	mmu-miR-146b	mmu-miR-151-3p	mmu-miR-15a	mmu-miR-15b	mmu-miR-16	mmu-miR-17	mmu-miR-183	mmu-miR-1907	mmu-miR-1927	mmu-miR-1928	mmu-miR-1933-5p	mmu-miR-1935	mmu-miR-194	mmu-miR-195	mmu-miR-1958	mmu-miR-1969	mmu-miR-203	mmu-miR-20a	mmu-miR-20b	mmu-miR-221	mmu-miR-222	mmu-miR-291a-3p	mmu-miR-295	mmu-miR-298	mmu-miR-302a	mmu-miR-302b	mmu-miR-302d	mmu-miR-3062	mmu-miR-3065	mmu-miR-3067	mmu-miR-3072	mmu-miR-3074-5p	mmu-miR-3076-5p	mmu-miR-3079-5p	mmu-miR-3086-5p
Crkl	mmu-miR-10a	mmu-miR-10b	mmu-miR-1190	mmu-miR-129-1-3p	mmu-miR-129-2-3p	mmu-miR-145	mmu-miR-153	mmu-miR-1843-3p	mmu-miR-188-3p	mmu-miR-1896	mmu-miR-18a	mmu-miR-18b	mmu-miR-1906	mmu-miR-193	mmu-miR-1935	mmu-miR-193b	mmu-miR-1948	mmu-miR-1962	mmu-miR-1983	mmu-miR-199a-5p	mmu-miR-2136	mmu-miR-214	mmu-miR-24	mmu-miR-290-5p	mmu-miR-292-5p	mmu-miR-298	mmu-miR-302c	mmu-miR-3063	mmu-miR-3067	mmu-miR-3070a	mmu-miR-3070b-3p	mmu-miR-3083	mmu-miR-3091-3p	mmu-miR-3092	mmu-miR-3103	mmu-miR-320	mmu-miR-326	mmu-miR-330	mmu-miR-34a	mmu-miR-34b-5p	mmu-miR-34c	mmu-miR-380-3p	mmu-miR-3961	mmu-miR-421	mmu-miR-423-3p	mmu-miR-431	mmu-miR-449a	mmu-miR-449b	mmu-miR-449c
Crlf1	mmu-miR-125a-3p	mmu-miR-214	mmu-miR-28b	mmu-miR-28c	mmu-miR-320	mmu-miR-345-5p	mmu-miR-362-5p	mmu-miR-423-5p	mmu-miR-501-5p	mmu-miR-705	mmu-miR-761	mmu-miR-764-3p
Crmp1	mmu-miR-125b-2-3p	mmu-miR-149	mmu-miR-1894-5p	mmu-miR-1903	mmu-miR-1950	mmu-miR-1958	mmu-miR-205	mmu-miR-223	mmu-miR-24	mmu-miR-28b	mmu-miR-28c	mmu-miR-3064-5p	mmu-miR-3083	mmu-miR-3085-3p	mmu-miR-3097-5p	mmu-miR-3106	mmu-miR-329	mmu-miR-335-3p	mmu-miR-3473b	mmu-miR-350	mmu-miR-362-3p	mmu-miR-448-3p	mmu-miR-5120	mmu-miR-684	mmu-miR-712	mmu-miR-871-5p	mmu-miR-874
Dpysl2	mmu-miR-106a	mmu-miR-106b	mmu-miR-125b-2-3p	mmu-miR-130a	mmu-miR-130b	mmu-miR-134	mmu-miR-139-3p	mmu-miR-140	mmu-miR-17	mmu-miR-181a	mmu-miR-181b	mmu-miR-181c	mmu-miR-181d	mmu-miR-18a	mmu-miR-18b	mmu-miR-1955-3p	mmu-miR-208a-3p	mmu-miR-208b	mmu-miR-20a	mmu-miR-20b	mmu-miR-2136	mmu-miR-224	mmu-miR-291b-3p	mmu-miR-29a	mmu-miR-29b	mmu-miR-29c	mmu-miR-301a	mmu-miR-301b	mmu-miR-3057-3p	mmu-miR-3059	mmu-miR-3061-3p	mmu-miR-3064-5p	mmu-miR-3065	mmu-miR-3070a	mmu-miR-3070b-3p	mmu-miR-3085-3p	mmu-miR-3093-3p	mmu-miR-3095-3p	mmu-miR-3096-5p	mmu-miR-3096b-5p	mmu-miR-30b	mmu-miR-30c	mmu-miR-324-3p	mmu-miR-329	mmu-miR-344d	mmu-miR-344e	mmu-miR-344g-3p	mmu-miR-3473c	mmu-miR-362-3p
Pcdha4	mmu-miR-106a	mmu-miR-106b	mmu-miR-1186	mmu-miR-124	mmu-miR-15a	mmu-miR-15b	mmu-miR-16	mmu-miR-17	mmu-miR-185	mmu-miR-186	mmu-miR-1907	mmu-miR-1928	mmu-miR-1934	mmu-miR-194	mmu-miR-1941-5p	mmu-miR-195	mmu-miR-1954	mmu-miR-1958	mmu-miR-19a	mmu-miR-19b	mmu-miR-208a-3p	mmu-miR-208a-5p	mmu-miR-208b	mmu-miR-20a	mmu-miR-20b	mmu-miR-218	mmu-miR-221	mmu-miR-222	mmu-miR-291a-3p	mmu-miR-294	mmu-miR-295	mmu-miR-29a	mmu-miR-29b	mmu-miR-29c	mmu-miR-302a	mmu-miR-302b	mmu-miR-302d	mmu-miR-3062	mmu-miR-3064-3p	mmu-miR-31	mmu-miR-3102	mmu-miR-3106	mmu-miR-322	mmu-miR-329	mmu-miR-338-3p	mmu-miR-3470a	mmu-miR-3473	mmu-miR-362-3p	mmu-miR-382
Pcdha6	mmu-miR-106a	mmu-miR-106b	mmu-miR-1186	mmu-miR-124	mmu-miR-15a	mmu-miR-15b	mmu-miR-16	mmu-miR-17	mmu-miR-185	mmu-miR-186	mmu-miR-1907	mmu-miR-1928	mmu-miR-1934	mmu-miR-194	mmu-miR-1941-5p	mmu-miR-195	mmu-miR-1954	mmu-miR-1958	mmu-miR-19a	mmu-miR-19b	mmu-miR-208a-3p	mmu-miR-208a-5p	mmu-miR-208b	mmu-miR-20a	mmu-miR-20b	mmu-miR-218	mmu-miR-221	mmu-miR-222	mmu-miR-291a-3p	mmu-miR-294	mmu-miR-295	mmu-miR-29a	mmu-miR-29b	mmu-miR-29c	mmu-miR-302a	mmu-miR-302b	mmu-miR-302d	mmu-miR-3062	mmu-miR-3064-3p	mmu-miR-31	mmu-miR-3102	mmu-miR-3106	mmu-miR-322	mmu-miR-329	mmu-miR-338-3p	mmu-miR-3470a	mmu-miR-3473	mmu-miR-362-3p	mmu-miR-382
Pcdha7	mmu-miR-106a	mmu-miR-106b	mmu-miR-1186	mmu-miR-124	mmu-miR-15a	mmu-miR-15b	mmu-miR-16	mmu-miR-17	mmu-miR-185	mmu-miR-186	mmu-miR-1907	mmu-miR-1928	mmu-miR-1934	mmu-miR-194	mmu-miR-1941-5p	mmu-miR-195	mmu-miR-1954	mmu-miR-1958	mmu-miR-19a	mmu-miR-19b	mmu-miR-208a-3p	mmu-miR-208a-5p	mmu-miR-208b	mmu-miR-20a	mmu-miR-20b	mmu-miR-218	mmu-miR-221	mmu-miR-222	mmu-miR-291a-3p	mmu-miR-294	mmu-miR-295	mmu-miR-29a	mmu-miR-29b	mmu-miR-29c	mmu-miR-302a	mmu-miR-302b	mmu-miR-302d	mmu-miR-3062	mmu-miR-3064-3p	mmu-miR-31	mmu-miR-3102	mmu-miR-3106	mmu-miR-322	mmu-miR-329	mmu-miR-338-3p	mmu-miR-3470a	mmu-miR-3473	mmu-miR-362-3p	mmu-miR-382
Pcdha5	mmu-miR-106a	mmu-miR-106b	mmu-miR-1186	mmu-miR-124	mmu-miR-15a	mmu-miR-15b	mmu-miR-16	mmu-miR-17	mmu-miR-185	mmu-miR-186	mmu-miR-1907	mmu-miR-1928	mmu-miR-1934	mmu-miR-194	mmu-miR-1941-5p	mmu-miR-195	mmu-miR-1954	mmu-miR-1958	mmu-miR-19a	mmu-miR-19b	mmu-miR-208a-3p	mmu-miR-208a-5p	mmu-miR-208b	mmu-miR-20a	mmu-miR-20b	mmu-miR-218	mmu-miR-221	mmu-miR-222	mmu-miR-291a-3p	mmu-miR-294	mmu-miR-295	mmu-miR-29a	mmu-miR-29b	mmu-miR-29c	mmu-miR-302a	mmu-miR-302b	mmu-miR-302d	mmu-miR-3062	mmu-miR-3064-3p	mmu-miR-31	mmu-miR-3102	mmu-miR-3106	mmu-miR-322	mmu-miR-329	mmu-miR-338-3p	mmu-miR-3470a	mmu-miR-3473	mmu-miR-362-3p	mmu-miR-382
Pcdha11	mmu-miR-106a	mmu-miR-106b	mmu-miR-1186	mmu-miR-124	mmu-miR-15a	mmu-miR-15b	mmu-miR-16	mmu-miR-17	mmu-miR-185	mmu-miR-186	mmu-miR-1907	mmu-miR-1928	mmu-miR-1934	mmu-miR-194	mmu-miR-1941-5p	mmu-miR-195	mmu-miR-1954	mmu-miR-1958	mmu-miR-19a	mmu-miR-19b	mmu-miR-208a-3p	mmu-miR-208a-5p	mmu-miR-208b	mmu-miR-20a	mmu-miR-20b	mmu-miR-218	mmu-miR-221	mmu-miR-222	mmu-miR-291a-3p	mmu-miR-294	mmu-miR-295	mmu-miR-29a	mmu-miR-29b	mmu-miR-29c	mmu-miR-302a	mmu-miR-302b	mmu-miR-302d	mmu-miR-3062	mmu-miR-3064-3p	mmu-miR-31	mmu-miR-3102	mmu-miR-3106	mmu-miR-322	mmu-miR-329	mmu-miR-338-3p	mmu-miR-3470a	mmu-miR-3473	mmu-miR-362-3p	mmu-miR-382
Pcdha10	mmu-miR-106a	mmu-miR-106b	mmu-miR-1186	mmu-miR-124	mmu-miR-15a	mmu-miR-15b	mmu-miR-16	mmu-miR-17	mmu-miR-185	mmu-miR-186	mmu-miR-1907	mmu-miR-1928	mmu-miR-1934	mmu-miR-194	mmu-miR-1941-5p	mmu-miR-195	mmu-miR-1954	mmu-miR-1958	mmu-miR-19a	mmu-miR-19b	mmu-miR-208a-3p	mmu-miR-208a-5p	mmu-miR-208b	mmu-miR-20a	mmu-miR-20b	mmu-miR-218	mmu-miR-221	mmu-miR-222	mmu-miR-291a-3p	mmu-miR-294	mmu-miR-295	mmu-miR-29a	mmu-miR-29b	mmu-miR-29c	mmu-miR-302a	mmu-miR-302b	mmu-miR-302d	mmu-miR-3062	mmu-miR-3064-3p	mmu-miR-31	mmu-miR-3102	mmu-miR-3106	mmu-miR-322	mmu-miR-329	mmu-miR-338-3p	mmu-miR-3470a	mmu-miR-3473	mmu-miR-362-3p	mmu-miR-382
Crp	mmu-miR-1186	mmu-miR-128	mmu-miR-1298	mmu-miR-1839-3p	mmu-miR-1839-5p	mmu-miR-185	mmu-miR-1894-3p	mmu-miR-1902	mmu-miR-1912	mmu-miR-1943	mmu-miR-1958	mmu-miR-1960	mmu-miR-1969	mmu-miR-199a-5p	mmu-miR-3062	mmu-miR-3065	mmu-miR-3090	mmu-miR-3098-3p	mmu-miR-325	mmu-miR-331-5p	mmu-miR-335-3p	mmu-miR-3473	mmu-miR-350	mmu-miR-381	mmu-miR-425	mmu-miR-448-3p	mmu-miR-453	mmu-miR-468	mmu-miR-488	mmu-miR-489	mmu-miR-5116	mmu-miR-5124	mmu-miR-539-3p	mmu-miR-654-3p	mmu-miR-665	mmu-miR-667	mmu-miR-669h-3p	mmu-miR-669k	mmu-miR-671-5p	mmu-miR-690	mmu-miR-692	mmu-miR-698	mmu-miR-741	mmu-miR-882	mmu-miR-883a-5p	mmu-miR-9
Dmbt1	mmu-miR-1953	mmu-miR-1969	mmu-miR-202-5p	mmu-miR-3074-2-3p	mmu-miR-3075	mmu-miR-3085-5p	mmu-miR-320	mmu-miR-337-3p	mmu-miR-344g-5p	mmu-miR-3474	mmu-miR-466n-3p	mmu-miR-484	mmu-miR-505-5p	mmu-miR-5104	mmu-miR-5119	mmu-miR-5121	mmu-miR-5123	mmu-miR-539-5p	mmu-miR-654-3p	mmu-miR-682	mmu-miR-706	mmu-miR-871-5p
Cr1l	mmu-miR-3067	mmu-miR-3071	mmu-miR-466g
Hapln1	mmu-miR-101a	mmu-miR-101b	mmu-miR-1192	mmu-miR-1194	mmu-miR-1195	mmu-miR-1199	mmu-miR-125a-5p	mmu-miR-125b-2-3p	mmu-miR-125b-5p	mmu-miR-128	mmu-miR-144	mmu-miR-1839-5p	mmu-miR-188-5p	mmu-miR-1892	mmu-miR-1903	mmu-miR-1912	mmu-miR-192	mmu-miR-1928	mmu-miR-1936	mmu-miR-1950	mmu-miR-1955-3p	mmu-miR-1982.2	mmu-miR-199a-5p	mmu-miR-204	mmu-miR-211	mmu-miR-215	mmu-miR-217	mmu-miR-218	mmu-miR-219-3p	mmu-miR-221	mmu-miR-222	mmu-miR-27a	mmu-miR-27b	mmu-miR-290-5p	mmu-miR-291b-3p	mmu-miR-292-5p	mmu-miR-299	mmu-miR-3065	mmu-miR-3071	mmu-miR-3073-3p	mmu-miR-3079-5p	mmu-miR-3089-3p	mmu-miR-3089-5p	mmu-miR-3105-3p	mmu-miR-323-3p	mmu-miR-343	mmu-miR-344g-3p	mmu-miR-351	mmu-miR-369-3p
Crx	mmu-miR-1186b	mmu-miR-125b-2-3p	mmu-miR-1264-3p	mmu-miR-1843b-5p	mmu-miR-185	mmu-miR-186	mmu-miR-1958	mmu-miR-1962	mmu-miR-1964-5p	mmu-miR-2136	mmu-miR-24	mmu-miR-28	mmu-miR-3064-5p	mmu-miR-3072	mmu-miR-3085-3p	mmu-miR-3085-5p	mmu-miR-3090	mmu-miR-3099	mmu-miR-3105-5p	mmu-miR-3107	mmu-miR-3110	mmu-miR-326	mmu-miR-33	mmu-miR-330	mmu-miR-344f-5p	mmu-miR-3470a	mmu-miR-3470b	mmu-miR-3471	mmu-miR-3473	mmu-miR-3475	mmu-miR-466n-3p	mmu-miR-485	mmu-miR-486	mmu-miR-505-5p	mmu-miR-5113	mmu-miR-5114	mmu-miR-5125	mmu-miR-546	mmu-miR-669f-3p	mmu-miR-669g	mmu-miR-669m-3p	mmu-miR-673-5p	mmu-miR-684	mmu-miR-705	mmu-miR-708	mmu-miR-762	mmu-miR-7a	mmu-miR-7b	mmu-miR-802
Cry1	mmu-miR-126-5p	mmu-miR-141	mmu-miR-153	mmu-miR-181a	mmu-miR-181b	mmu-miR-181c	mmu-miR-181d	mmu-miR-188-3p	mmu-miR-1962	mmu-miR-200a	mmu-miR-203	mmu-miR-216b	mmu-miR-224	mmu-miR-28b	mmu-miR-28c	mmu-miR-291a-5p	mmu-miR-291b-5p	mmu-miR-3057-3p	mmu-miR-3073-3p	mmu-miR-3074-1-3p	mmu-miR-3074-5p	mmu-miR-3108	mmu-miR-361	mmu-miR-448-3p	mmu-miR-466n-3p	mmu-miR-485	mmu-miR-5098	mmu-miR-5099	mmu-miR-532-3p	mmu-miR-590-3p	mmu-miR-654-3p	mmu-miR-664	mmu-miR-669f-3p	mmu-miR-669i	mmu-miR-669j	mmu-miR-684	mmu-miR-691	mmu-miR-698	mmu-miR-708
Cry2	mmu-miR-106a	mmu-miR-106b	mmu-miR-1192	mmu-miR-1306-5p	mmu-miR-17	mmu-miR-183	mmu-miR-1843-3p	mmu-miR-1894-3p	mmu-miR-1894-5p	mmu-miR-1898	mmu-miR-1899	mmu-miR-1901	mmu-miR-1941-5p	mmu-miR-1942	mmu-miR-1943	mmu-miR-1954	mmu-miR-1962	mmu-miR-201	mmu-miR-208a-5p	mmu-miR-20a	mmu-miR-20b	mmu-miR-2136	mmu-miR-214	mmu-miR-224	mmu-miR-290-5p	mmu-miR-291a-3p	mmu-miR-292-5p	mmu-miR-294	mmu-miR-295	mmu-miR-302a	mmu-miR-302b	mmu-miR-302d	mmu-miR-3064-5p	mmu-miR-3068	mmu-miR-3069-3p	mmu-miR-3076-3p	mmu-miR-3083	mmu-miR-3085-3p	mmu-miR-3087	mmu-miR-3088	mmu-miR-30a	mmu-miR-30b	mmu-miR-30c	mmu-miR-30d	mmu-miR-30e	mmu-miR-3100-5p	mmu-miR-328	mmu-miR-33	mmu-miR-338-3p
Cryaa	mmu-miR-1264-5p	mmu-miR-1983	mmu-miR-216a	mmu-miR-224	mmu-miR-3064-5p	mmu-miR-3068	mmu-miR-3082-5p	mmu-miR-3084	mmu-miR-3085-3p	mmu-miR-3089-5p	mmu-miR-346	mmu-miR-3470b	mmu-miR-412-3p	mmu-miR-432	mmu-miR-490-5p	mmu-miR-5133	mmu-miR-666-3p	mmu-miR-686	mmu-miR-762	mmu-miR-763	mmu-miR-7a	mmu-miR-7b
Cryab	mmu-miR-129-1-3p	mmu-miR-129-2-3p	mmu-miR-1958	mmu-miR-21	mmu-miR-3063	mmu-miR-590-5p
Cryba1	mmu-miR-1897-5p	mmu-miR-541
Cryba2	mmu-miR-1a	mmu-miR-206	mmu-miR-208a-5p	mmu-miR-325	mmu-miR-468	mmu-miR-871-3p
Cryba4	mmu-miR-1197	mmu-miR-3058	mmu-miR-3064-5p	mmu-miR-3090	mmu-miR-335-5p	mmu-miR-5129	mmu-miR-688	mmu-miR-744	mmu-miR-762
Crybb1	mmu-miR-1943	mmu-miR-3967	mmu-miR-709	mmu-miR-764-3p
Crybb2	mmu-miR-2136	mmu-miR-3064-3p	mmu-miR-326	mmu-miR-330	mmu-miR-3470b	mmu-miR-693-5p
Crybb3	mmu-miR-1306-3p	mmu-miR-325	mmu-miR-5046
Cryga	mmu-miR-194	mmu-miR-448-3p	mmu-miR-669i	mmu-miR-669j	mmu-miR-762	mmu-miR-873
Crygb	mmu-miR-1928	mmu-miR-1958	mmu-miR-1b-5p	mmu-miR-221	mmu-miR-222	mmu-miR-290-5p	mmu-miR-292-5p	mmu-miR-466b-3p	mmu-miR-466c-3p	mmu-miR-466p-3p	mmu-miR-5110
Crygc	mmu-miR-466g	mmu-miR-539-5p	mmu-miR-706
Crygd	mmu-miR-290-3p	mmu-miR-292-3p	mmu-miR-467a	mmu-miR-467c	mmu-miR-467d	mmu-miR-873
Cryge	mmu-miR-1193-5p	mmu-miR-1969	mmu-miR-379	mmu-miR-494	mmu-miR-5124
Crygf	mmu-miR-1935	mmu-miR-1958	mmu-miR-488	mmu-miR-5107
Crygs	mmu-miR-3086-3p	mmu-miR-3961	mmu-miR-509-5p
Crym	mmu-miR-101c	mmu-miR-1894-3p	mmu-miR-205	mmu-miR-34b-3p	mmu-miR-3572	mmu-miR-381	mmu-miR-409-5p	mmu-miR-539-3p	mmu-miR-712	mmu-miR-741
Cryz	mmu-miR-139-5p	mmu-miR-141	mmu-miR-143	mmu-miR-150	mmu-miR-1958	mmu-miR-200a	mmu-miR-3062	mmu-miR-3089-5p	mmu-miR-3097-5p	mmu-miR-3102-3p.2	mmu-miR-3102-5p.2	mmu-miR-320	mmu-miR-323-5p	mmu-miR-327	mmu-miR-338-3p	mmu-miR-345-3p	mmu-miR-3969	mmu-miR-448-5p	mmu-miR-466g	mmu-miR-466h-5p	mmu-miR-467e	mmu-miR-467h	mmu-miR-493	mmu-miR-509-5p	mmu-miR-5127	mmu-miR-590-3p	mmu-miR-668	mmu-miR-677	mmu-miR-709	mmu-miR-717	mmu-miR-758	mmu-miR-804	mmu-miR-879	mmu-miR-880	mmu-miR-883b-5p
Cs	mmu-miR-1186	mmu-miR-1191	mmu-miR-1199	mmu-miR-122	mmu-miR-125b-2-3p	mmu-miR-126-5p	mmu-miR-148a	mmu-miR-148b	mmu-miR-150	mmu-miR-152	mmu-miR-1912	mmu-miR-1950	mmu-miR-1953	mmu-miR-1960	mmu-miR-1964-5p	mmu-miR-1971	mmu-miR-1981	mmu-miR-19a	mmu-miR-19b	mmu-miR-223	mmu-miR-23a	mmu-miR-23b	mmu-miR-26a	mmu-miR-26b	mmu-miR-2861	mmu-miR-291a-3p	mmu-miR-294	mmu-miR-295	mmu-miR-302a	mmu-miR-302b	mmu-miR-302d	mmu-miR-3069-3p	mmu-miR-3070b-5p	mmu-miR-3100-5p	mmu-miR-3102-5p.2	mmu-miR-3572	mmu-miR-3967	mmu-miR-421	mmu-miR-423-5p	mmu-miR-431	mmu-miR-448-5p	mmu-miR-452-3p	mmu-miR-466l-3p	mmu-miR-466l-5p	mmu-miR-467b	mmu-miR-467f	mmu-miR-5108	mmu-miR-5110	mmu-miR-5127
Csf1	mmu-miR-126-5p	mmu-miR-128	mmu-miR-148a	mmu-miR-148b	mmu-miR-152	mmu-miR-15a	mmu-miR-16	mmu-miR-185	mmu-miR-1907	mmu-miR-195	mmu-miR-1956	mmu-miR-1957	mmu-miR-1968	mmu-miR-199a-5p	mmu-miR-202-5p	mmu-miR-212-5p	mmu-miR-214	mmu-miR-2182	mmu-miR-27a	mmu-miR-27b	mmu-miR-28	mmu-miR-28b	mmu-miR-28c	mmu-miR-299	mmu-miR-3062	mmu-miR-3069-5p	mmu-miR-3083	mmu-miR-3112	mmu-miR-3113	mmu-miR-338-3p	mmu-miR-338-5p	mmu-miR-342-3p	mmu-miR-342-5p	mmu-miR-344d	mmu-miR-344e	mmu-miR-3474	mmu-miR-363-5p	mmu-miR-376b	mmu-miR-380-5p	mmu-miR-410	mmu-miR-423-5p	mmu-miR-452-3p	mmu-miR-466n-5p	mmu-miR-484	mmu-miR-489	mmu-miR-501-5p	mmu-miR-5102	mmu-miR-5113	mmu-miR-5114
Csf1r	mmu-miR-1224	mmu-miR-146a	mmu-miR-146b	mmu-miR-155	mmu-miR-1894-5p	mmu-miR-1898	mmu-miR-1947	mmu-miR-22	mmu-miR-3064-5p	mmu-miR-3069-5p	mmu-miR-3085-3p	mmu-miR-3099	mmu-miR-342-5p	mmu-miR-343	mmu-miR-34a	mmu-miR-34b-5p	mmu-miR-34c	mmu-miR-409-3p	mmu-miR-432	mmu-miR-449a	mmu-miR-449b	mmu-miR-449c	mmu-miR-493	mmu-miR-532-3p	mmu-miR-759	mmu-miR-764-3p
Csf2	mmu-miR-1199	mmu-miR-133a	mmu-miR-133b	mmu-miR-149	mmu-miR-15a	mmu-miR-15b	mmu-miR-16	mmu-miR-1906	mmu-miR-1907	mmu-miR-195	mmu-miR-199a-3p	mmu-miR-199b	mmu-miR-3106	mmu-miR-3113	mmu-miR-322	mmu-miR-344d	mmu-miR-344e	mmu-miR-410	mmu-miR-466l-3p	mmu-miR-497	mmu-miR-654-5p	mmu-miR-688
Csf2ra	mmu-miR-124	mmu-miR-149	mmu-miR-3064-5p	mmu-miR-3073-3p	mmu-miR-3076-5p	mmu-miR-3085-3p	mmu-miR-3094	mmu-miR-344f-5p	mmu-miR-3964	mmu-miR-466d-5p	mmu-miR-466g	mmu-miR-466i-5p	mmu-miR-466k	mmu-miR-466l-5p	mmu-miR-466n-5p	mmu-miR-491	mmu-miR-509-3p	mmu-miR-5110	mmu-miR-592	mmu-miR-615-5p	mmu-miR-669n	mmu-miR-679-5p	mmu-miR-709	mmu-miR-744	mmu-miR-878-3p
Csf2rb	mmu-miR-1186b	mmu-miR-1197	mmu-miR-124	mmu-miR-138	mmu-miR-140	mmu-miR-1843-5p	mmu-miR-1894-3p	mmu-miR-1931	mmu-miR-1954	mmu-miR-1956	mmu-miR-297a	mmu-miR-297b-5p	mmu-miR-297c	mmu-miR-300	mmu-miR-3059	mmu-miR-3060	mmu-miR-3064-5p	mmu-miR-3073-5p	mmu-miR-3076-5p	mmu-miR-3077	mmu-miR-3079-5p	mmu-miR-3083	mmu-miR-3084	mmu-miR-3085-3p	mmu-miR-30a	mmu-miR-30b	mmu-miR-30c	mmu-miR-30d	mmu-miR-30e	mmu-miR-3113	mmu-miR-338-5p	mmu-miR-342-5p	mmu-miR-346	mmu-miR-3470a	mmu-miR-384-5p	mmu-miR-3971	mmu-miR-452-3p	mmu-miR-5113	mmu-miR-5125	mmu-miR-574-5p	mmu-miR-654-3p	mmu-miR-675-3p	mmu-miR-679-3p	mmu-miR-695	mmu-miR-717	mmu-miR-741	mmu-miR-762	mmu-miR-764-3p	mmu-miR-876-3p
Csf2rb2	mmu-miR-124	mmu-miR-138	mmu-miR-1843-5p	mmu-miR-188-3p	mmu-miR-1894-3p	mmu-miR-1912	mmu-miR-1954	mmu-miR-1966	mmu-miR-196a	mmu-miR-196b	mmu-miR-1983	mmu-miR-296-3p	mmu-miR-297a	mmu-miR-297b-5p	mmu-miR-297c	mmu-miR-3057-5p	mmu-miR-3059	mmu-miR-3077	mmu-miR-3096-5p	mmu-miR-3104-5p	mmu-miR-3110	mmu-miR-326	mmu-miR-330	mmu-miR-3572	mmu-miR-363-5p	mmu-miR-377	mmu-miR-3966	mmu-miR-412-3p	mmu-miR-432	mmu-miR-452-3p	mmu-miR-470	mmu-miR-5125	mmu-miR-5135	mmu-miR-574-5p	mmu-miR-592	mmu-miR-599	mmu-miR-653	mmu-miR-666-3p	mmu-miR-669a-5p	mmu-miR-669f-5p	mmu-miR-669l	mmu-miR-669p	mmu-miR-675-3p	mmu-miR-677	mmu-miR-695	mmu-miR-764-3p	mmu-miR-871-3p
Csf3	mmu-miR-1197	mmu-miR-1224	mmu-miR-136	mmu-miR-141	mmu-miR-185	mmu-miR-1892	mmu-miR-1894-3p	mmu-miR-1904	mmu-miR-200a	mmu-miR-214	mmu-miR-296-5p	mmu-miR-3062	mmu-miR-3064-5p	mmu-miR-3098-3p	mmu-miR-3100-5p	mmu-miR-3105-5p	mmu-miR-344	mmu-miR-344c	mmu-miR-3473	mmu-miR-450b-3p	mmu-miR-466l-3p	mmu-miR-490-3p	mmu-miR-5133	mmu-miR-544-3p	mmu-miR-669h-3p	mmu-miR-669k	mmu-miR-673-3p	mmu-miR-683	mmu-miR-761	mmu-miR-882
Csf3r	mmu-miR-1186	mmu-miR-1186b	mmu-miR-1196	mmu-miR-129-1-3p	mmu-miR-129-2-3p	mmu-miR-1902	mmu-miR-1904	mmu-miR-1950	mmu-miR-1971	mmu-miR-1981	mmu-miR-207	mmu-miR-208a-5p	mmu-miR-3064-5p	mmu-miR-3074-5p	mmu-miR-3085-3p	mmu-miR-3087	mmu-miR-3099	mmu-miR-3109	mmu-miR-337-3p	mmu-miR-338-3p	mmu-miR-3470a	mmu-miR-381	mmu-miR-5112	mmu-miR-539-3p	mmu-miR-574-5p	mmu-miR-686	mmu-miR-693-3p	mmu-miR-770-5p	mmu-miR-871-5p	mmu-miR-875-3p
Csk	mmu-miR-122	mmu-miR-140	mmu-miR-1898	mmu-miR-1935	mmu-miR-1958	mmu-miR-212-5p	mmu-miR-216a	mmu-miR-290-5p	mmu-miR-298	mmu-miR-325	mmu-miR-365	mmu-miR-5110	mmu-miR-5111	mmu-miR-615-5p	mmu-miR-653	mmu-miR-694	mmu-miR-709	mmu-miR-876-3p
Csn1s1	mmu-miR-1843-5p	mmu-miR-186	mmu-miR-1929	mmu-miR-1958	mmu-miR-1971	mmu-miR-1981	mmu-miR-216a	mmu-miR-3068	mmu-miR-3102-3p.2	mmu-miR-325	mmu-miR-329	mmu-miR-362-3p	mmu-miR-363-5p	mmu-miR-411	mmu-miR-465a-5p	mmu-miR-465b-5p	mmu-miR-465c-5p	mmu-miR-466i-3p	mmu-miR-471-3p	mmu-miR-5118	mmu-miR-544-5p	mmu-miR-691	mmu-miR-694	mmu-miR-741	mmu-miR-743a	mmu-miR-743b-3p
Csn2	mmu-miR-145	mmu-miR-186	mmu-miR-1897-3p	mmu-miR-203	mmu-miR-223	mmu-miR-290-5p	mmu-miR-292-5p	mmu-miR-297b-3p	mmu-miR-3067	mmu-miR-3074-1-3p	mmu-miR-3074-2-3p	mmu-miR-3091-5p	mmu-miR-3096b-3p	mmu-miR-3107	mmu-miR-3112	mmu-miR-325	mmu-miR-335-3p	mmu-miR-344d	mmu-miR-344e	mmu-miR-350	mmu-miR-369-3p	mmu-miR-374c	mmu-miR-376c	mmu-miR-3969	mmu-miR-410	mmu-miR-466a-3p	mmu-miR-466d-3p	mmu-miR-466e-3p	mmu-miR-466l-3p	mmu-miR-467g	mmu-miR-468	mmu-miR-486	mmu-miR-490-3p	mmu-miR-5123	mmu-miR-532-5p	mmu-miR-568	mmu-miR-669i	mmu-miR-669j	mmu-miR-669m-3p	mmu-miR-871-3p	mmu-miR-871-5p	mmu-miR-880	mmu-miR-883b-5p
Csn1s2b	mmu-miR-129-5p	mmu-miR-143	mmu-miR-181a	mmu-miR-181b	mmu-miR-181c	mmu-miR-181d	mmu-miR-186	mmu-miR-1954	mmu-miR-3057-5p	mmu-miR-3098-5p	mmu-miR-452-3p	mmu-miR-5130	mmu-miR-582-3p	mmu-miR-669m-3p	mmu-miR-677	mmu-miR-694	mmu-miR-876-5p
Csn1s2a	mmu-miR-149	mmu-miR-15a	mmu-miR-15b	mmu-miR-16	mmu-miR-1903	mmu-miR-1906	mmu-miR-1907	mmu-miR-195	mmu-miR-1a	mmu-miR-206	mmu-miR-3064-5p	mmu-miR-3085-3p	mmu-miR-3102-3p.2	mmu-miR-3106	mmu-miR-322	mmu-miR-455	mmu-miR-497	mmu-miR-503	mmu-miR-5102	mmu-miR-5119	mmu-miR-669e	mmu-miR-741	mmu-miR-875-3p
Csn3	mmu-miR-1191	mmu-miR-141	mmu-miR-154	mmu-miR-1839-3p	mmu-miR-186	mmu-miR-1897-5p	mmu-miR-1905	mmu-miR-191	mmu-miR-1912	mmu-miR-192	mmu-miR-200a	mmu-miR-202-5p	mmu-miR-205	mmu-miR-208a-5p	mmu-miR-215	mmu-miR-223	mmu-miR-3062	mmu-miR-3071	mmu-miR-3074-2-3p	mmu-miR-3088	mmu-miR-3100-5p	mmu-miR-3473d	mmu-miR-362-5p	mmu-miR-384-3p	mmu-miR-433	mmu-miR-452-3p	mmu-miR-490-5p	mmu-miR-501-5p	mmu-miR-574-5p	mmu-miR-665	mmu-miR-669b	mmu-miR-674	mmu-miR-680	mmu-miR-686	mmu-miR-712	mmu-miR-875-3p	mmu-miR-883a-5p
Csnk2a1	mmu-miR-1186	mmu-miR-1193-5p	mmu-miR-125a-5p	mmu-miR-125b-5p	mmu-miR-139-3p	mmu-miR-139-5p	mmu-miR-151-5p	mmu-miR-183	mmu-miR-1839-5p	mmu-miR-185	mmu-miR-188-3p	mmu-miR-1953	mmu-miR-1969	mmu-miR-1982.1	mmu-miR-205	mmu-miR-218	mmu-miR-3067	mmu-miR-3077	mmu-miR-3096-5p	mmu-miR-3102-5p.2	mmu-miR-337-3p	mmu-miR-3473	mmu-miR-3473b	mmu-miR-3473c	mmu-miR-351	mmu-miR-379	mmu-miR-381	mmu-miR-3971	mmu-miR-466c-5p	mmu-miR-466g	mmu-miR-5110	mmu-miR-5114	mmu-miR-5118	mmu-miR-539-5p	mmu-miR-544-3p	mmu-miR-669e	mmu-miR-693-5p	mmu-miR-717	mmu-miR-743a	mmu-miR-743b-3p	mmu-miR-760-3p	mmu-miR-882	mmu-miR-883a-5p
Csnk2a2	mmu-miR-1192	mmu-miR-1195	mmu-miR-129-5p	mmu-miR-135a	mmu-miR-135b	mmu-miR-138	mmu-miR-1843b-5p	mmu-miR-188-3p	mmu-miR-1896	mmu-miR-1898	mmu-miR-1904	mmu-miR-1940	mmu-miR-1964-5p	mmu-miR-208a-3p	mmu-miR-208b	mmu-miR-23a	mmu-miR-23b	mmu-miR-3098-3p	mmu-miR-31	mmu-miR-3105-3p	mmu-miR-323-5p	mmu-miR-325	mmu-miR-378	mmu-miR-3965	mmu-miR-3971	mmu-miR-421	mmu-miR-432	mmu-miR-466l-5p	mmu-miR-466q	mmu-miR-494	mmu-miR-495	mmu-miR-499	mmu-miR-5123	mmu-miR-5130	mmu-miR-5135	mmu-miR-544-5p	mmu-miR-592	mmu-miR-615-5p	mmu-miR-669f-3p	mmu-miR-669n	mmu-miR-671-5p	mmu-miR-705	mmu-miR-720	mmu-miR-7a	mmu-miR-7b	mmu-miR-802	mmu-miR-883a-3p	mmu-miR-883b-3p
Csnk2b	mmu-miR-188-3p	mmu-miR-1906	mmu-miR-1970	mmu-miR-298	mmu-miR-5113	mmu-miR-691	mmu-miR-802
Dnajc5	mmu-miR-1190	mmu-miR-1193-5p	mmu-miR-138	mmu-miR-139-5p	mmu-miR-143	mmu-miR-145	mmu-miR-1843-5p	mmu-miR-188-3p	mmu-miR-193	mmu-miR-1936	mmu-miR-193b	mmu-miR-1958	mmu-miR-200b	mmu-miR-200c	mmu-miR-208a-3p	mmu-miR-208b	mmu-miR-217	mmu-miR-25	mmu-miR-3064-5p	mmu-miR-3067	mmu-miR-3085-3p	mmu-miR-3086-3p	mmu-miR-3088	mmu-miR-3113	mmu-miR-32	mmu-miR-326	mmu-miR-327	mmu-miR-330	mmu-miR-344b	mmu-miR-3470a	mmu-miR-363-3p	mmu-miR-367	mmu-miR-379	mmu-miR-3966	mmu-miR-3970	mmu-miR-429	mmu-miR-433	mmu-miR-455	mmu-miR-466d-5p	mmu-miR-466k	mmu-miR-466l-5p	mmu-miR-466n-3p	mmu-miR-471-3p	mmu-miR-483	mmu-miR-509-3p	mmu-miR-5097	mmu-miR-5110	mmu-miR-532-3p	mmu-miR-540-3p
[truncated: 17,507 more rows]
[truncated: 170 more columns]

## Sheet: 4th Quartile-GO result
Biological process GO term	Description	P-value	FDR q-value	Enrichment (N, B, n, b) N - is the total number of genes B - is the total number of genes associated with a specific GO term n - is the number of genes in the top of the user's input list or in the target set when appropriate b - is the number of genes in the intersection		Molecular Function GO term	Description	P-value	FDR q-value	Enrichment (N, B, n, b) N - is the total number of genes B - is the total number of genes associated with a specific GO term n - is the number of genes in the top of the user's input list or in the target set when appropriate b - is the number of genes in the intersection		Cellular Component GO term	Description	P-value	FDR q-value	Enrichment (N, B, n, b) N - is the total number of genes B - is the total number of genes associated with a specific GO term n - is the number of genes in the top of the user's input list or in the target set when appropriate b - is the number of genes in the intersection	Genes
[truncated: 617 more rows]

[truncated: 1 more sheets: 1st Quartile-GO result]
