# Supplementary material for: An evolutionarily biased distribution of miRNA sites toward regulatory genes with high promoter-driven intrinsic transcriptional noise
Source: BMC Evol Biol. 2014 Apr 4;14:74. doi: 10.1186/1471-2148-14-74 (PMC4031498; doi:10.1186/1471-2148-14-74)
Supplement: Additional file 3 — In Excel format includes top miRNAs targets from Argonaut HITS-CLIP data set (GSE41285) and their GO analysis. [file 1471-2148-14-74-S3.xlsx]

## Sheet: AgoClip_Target_WithAtLeast5peak
0610011L14Rik
0610030E20Rik
1190002H23Rik
1190002N15Rik
1500011B03Rik
1600012H06Rik
1810013L24Rik
2010109K11Rik
2310016C08Rik
2400003C14Rik
2610101N10Rik
2700050L05Rik
2700078E11Rik
2810008M24Rik
2013-09-02
3110043O21Rik
3110057O12Rik
4930402H24Rik
4930523C07Rik
4932438A13Rik
2013-03-06
8430427H17Rik
A230046K03Rik
A630033H20Rik
A930001N09Rik
Aak1
Abi2
Abl2
Ablim1
Acap2
Acbd3
Acbd5
Acly
Acsl4
Actb
Actr2
Adam10
Adcy7
Ado
Aebp2
Aff4
Agfg1
Agps
Ahctf1
Ahcyl1
AI504432
AI848100
Ak4
Akap11
Akap13
Akt3
Alcam
Alg11
Alkbh5
Amz2
Ankfy1
Ankib1
Ankra2
Ankrd44
Ankrd52
Anln
Ap1g1
Apaf1
Apc
Appbp2
Arap2
Arf3
Arf4
Arf6
Arfgef1
Arhgap12
Arhgef10
Arhgef3
Arid1a
Arid2
Arid3a
Arid4a
Arid5b
Arih1
Arl5b
Arl6ip1
Armc8
Arntl
Arpc5
Asb3
Asb8
Ash1l
Atad2
Atad2b
Atad5
Atf2
Atl3
Atm
Atp11b
Atp13a3
Atp1b3
Atp2a2
Atp2b1
Atp5f1
Atp7a
Atrx
Atxn1
Atxn1l
Atxn7l3b
Avl9
AW549877
Azin1
B230219D22Rik
B4galt1
B630005N14Rik
Bach1
Bach2
Bbx
BC017643
BC030336
Bcl11b
Bcl2
Bcl2l11
Bcl6
Bhlhe40
Bmp2k
Bmpr1a
Bnip3
Brwd1
Brwd3
Bsg
Btg2
Btla
C030046E11Rik
C130039O16Rik
C230081A13Rik
C330019G07Rik
C78339
Cab39
Calcrl
Calm1
Calm2
Canx
Capza2
Casp2
Cbfb
Cblb
Cbx5
Cbx6
Cbx7
Ccdc50
Ccdc6
Ccna2
Ccnd2
Ccne2
Ccng1
Ccng2
Ccnt1
Ccnt2
Ccr7
Cd164
Cd200
Cd27
Cd274
Cd28
Cd4
Cd44
Cd47
Cd53
Cd69
Cdc27
Cdc42
Cdc7
Cdca4
Cdk19
Cdkn1a
Cdkn1b
Celf1
Celf2
Cep120
Cep350
Cep97
Cfl2
Cflar
Cggbp1
Chd1
Chd2
Chd7
Chsy1
Cish
Cited2
Clcf1
Clcn3
Clec2i
Clint1
Clta
Cltc
Cmtm4
Cmtm6
Cnbp
Cnot6l
Cnot7
Cog3
Col4a3bp
Cpeb2
Cpeb4
Cpne3
Cpsf6
Creb1
Crebl2
Crem
Crk
Crot
Cry2
Csnk1a1
Csnk1d
Csnk1g3
Csrnp1
Ctcf
Ctdspl2
Ctnnb1
Cul2
Cxcr4
Cyb5b
Cyld
Cyp51
Cytip
D030056L22Rik
D14Abb1e
D15Ertd621e
D16Ertd472e
D4Wsu53e
Dcaf12
Dcaf7
Dck
Dcp1a
Dcp2
Dctn6
Ddit4
Ddx3x
Ddx3y
Ddx5
Ddx6
Dek
Dennd1b
Derl1
Dmtf1
Dnaja2
Dnajb9
Dnajc5
Dnmt3a
Dock10
Dpm1
Dpysl2
Dusp11
Dusp2
Dusp4
Dusp6
Dyrk1a
E2f2
E2f3
Ect2
Edem1
Edem3
Eea1
Efr3a
Egln3
Egr1
Egr2
Eid1
Eif2a
Eif2c2
Eif4g2
Eif4h
Elf1
Elf2
Elf4
Elk3
Elk4
Elovl5
Eml4
Epc2
Ero1l
Esyt2
Etnk1
Ets1
Exoc2
Fam102a
Fam107b
Fam114a2
Fam116a
Fam117b
Fam120a
Fam123b
Fam126b
Fam160b1
Fam178a
Fam46a
Fam46c
Fam49b
Fam55c
Fam63b
Fam76b
Fam78a
Fasl
Fbxl3
Fbxo11
Fbxo28
Fbxo3
Fbxw7
Fcho2
Fem1b
Fkbp1a
Flna
Fmr1
Fnbp1
Fndc3a
Fnip1
Fosl2
Foxo1
Foxo3
Foxp1
Frs2
Fubp1
Fyn
G2e3
G3bp2
Gabpb2
Galnt6
Gas2l3
Gata3
Gbp2
Gbp3
Gbp5
Gfi1
Gga3
Ggta1
Ghitm
Gigyf1
Gimap4
Gimap6
Gja1
Gls
Glyr1
Gna13
Gnaq
Gnas
Gng12
Gnptab
Golph3
Golt1b
Gpatch8
Gpm6b
Gpr146
Gpr174
Gramd1b
Gramd3
Gse1
Gsk3b
Gtf3c2
Gxylt1
Gzmb
H2-K1
H3f3b
Hcfc2
Hdlbp
Hectd1
Hectd2
Herpud1
Hiat1
Hiatl1
Hif1a
Hif1an
Hipk1
Hipk3
Hivep2
Hivep3
Hjurp
Hk2
Hmgcr
Hnrnpa0
Hnrnpa2b1
Hnrnpk
Hnrnpul2
Hp1bp3
Hprt
Hs3st3b1
Hsd17b7
Hspa4l
Huwe1
Icos
Id2
Ier3
Ifnar1
Igf1r
Igf2r
Igtp
Ikzf1
Ikzf4
Il10ra
Il12rb2
Il2ra
Il2rb
Il6st
Il7r
Impad1
Ino80d
Inpp4a
Inpp4b
Inpp5a
Insr
Ipcef1
Irf2
Irf2bp2
Irf4
Irgm2
Itga4
Itgal
Itgav
Itgb1
Itgb3
Itk
Itpkb
Itsn2
Jak1
Jak2
Jarid2
Jazf1
Jhdm1d
Jmjd1c
Jmy
Kat2b
Kbtbd11
Kbtbd2
Kcnn4
Kdelr2
Kdm2a
Kdm5b
Kif11
Kif21b
Kif5b
Klf13
Klf2
Klf6
Klhdc5
Klhl15
Klhl28
Kpna4
Lamc1
Laptm4a
Larp1
Larp4b
Lars2
Lats1
Lax1
Lbh
Lbr
Lcp1
Lcp2
Ldlr
Lgals8
Lims1
Lmnb1
Lnpep
Lpcat3
Lpgat1
Lpin1
Lrp6
Lrrc40
Lrrc58
Lrrc59
Lsm14a
Ly6a
Macf1
Malt1
Maml1
Man1a
Man2a1
Map3k1
Map3k2
Map3k5
Mapk1
Mapk6
Mark3
Mastl
Mat2a
Mat2b
Mbnl1
Mbnl2
Mbp
Mbtd1
Mcl1
Mcm4
Mcm6
Mdfic
Med13
Med13l
Med14
Mef2d
Metap1
Mex3c
Mga
Mgea5
Mib1
Midn
Mll1
Mll2
Mll3
Mll5
Mlxip
Mmd
Mnt
Mobkl1a
Mobkl1b
Mobkl3
Morc3
Mrfap1
Ms4a4b
Ms4a6b
Msi2
Msl1
Msn
Mtf2
Mtmr3
Mtpn
Mxd1
Myb
Myc
Myef2
Myh9
Myo1c
Myst2
N4bp2
Naa15
Nbeal1
Ncapg2
Ncoa2
Ncoa3
Nek7
Neu3
Nf1
Nfat5
Nfatc2
Nfatc2ip
Nfatc3
Nfkb1
Nfya
Nlrc5
Notch1
Npat
Npepps
Nptn
Nr2c2
Nr3c1
Nr4a1
Nr4a2
Nr4a3
Nras
Nrip1
Nrn1
Nsd1
Nucks1
Nufip2
Nup153
Nup160
Nup210
Nup50
Obfc2a
Osbpl8
Otud1
Otud4
Otud7b
Oxr1
Oxsr1
P2ry10
Pafah1b1
Pafah1b2
Paip1
Pak2
Pank3
Patl1
Pcgf3
Pdcd4
Pdcd6
Pdcl
Pde3b
Pde4b
Pde4d
Pde7a
Pdha1
Pdia3
Pdk1
Pdpk1
Pdzd8
Peli1
Phactr2
Phc3
Phf10
Phf17
Phip
Pias2
Picalm
Pigm
Pik3c2a
Pik3ca
Pikfyve
Pkn2
Plagl2
Plcxd2
Plekha2
Plekha3
Plekhb2
Pmaip1
Pnrc1
Pnrc2
Pold3
Pou2f1
Ppip5k2
Ppp1cb
Ppp1r15b
Ppp1r3b
Pptc7
Prc1
Prdm1
Prkar1a
Prkca
Prpf8
Prrc2b
Prrc2c
Pten
Ptger4
Ptpn2
Ptprc
Pum1
Pum2
Pura
Purb
Pvr
Rab1
Rab10
Rab11fip1
Rab12
Rab14
Rab18
Rab22a
Rab2a
Rab3gap1
Rab5c
Rab8b
Rac1
Rac2
Rad21
Rap1b
Rap2c
Rapgef2
Raph1
Rasa1
Rasa2
Rasgrp1
Rassf2
Rassf5
Rbl1
Rbms1
Rbpj
Rc3h1
Rc3h2
Rcor1
Rdx
Reck
Rell1
Rere
Rest
Rev3l
Rfx3
Rgs1
Rgs16
Rhoq
Rictor
Rlim
Rnf11
Rnf111
Rnf138
Rnf19a
Rnf38
Rnf4
Rnf44
Rnf6
Rock2
Rod1
Rora
Rps6ka5
Rraga
Rras2
Rreb1
Rrm2
Rsbn1
Rsbn1l
Rtn3
Rufy2
S100pbp
S1pr1
Samhd1
Samsn1
Sash3
Satb1
Sbno1
Sc4mol
Sc5d
Scd2
Sdcbp
Sdf4
Sec23a
Sec24a
Seh1l
Sel1l
Sell
Sema4d
Sema7a
Serbp1
Serinc1
Serinc3
Serp1
Setd1b
Setd5
Setd7
Setx
Sgms1
Sh3glb1
Shisa5
Sik1
Ski
Skil
Sla
Slamf7
Slc16a6
Slc17a6
Slc25a3
Slc25a36
Slc25a46
Slc2a1
Slc2a3
Slc30a7
Slc35a5
Slc38a2
Slc39a10
Slc41a1
Slc4a7
Slc5a3
Slc7a1
Slk
Smad4
Smad5
Smc2
Smc4
Smug1
Smurf2
Snx13
Snx18
Soat1
Socs1
Socs5
Socs6
Sos1
Sp3
Spag9
Spcs3
Spin4
Spn
Sppl3
Spred1
Spred2
Spry1
Srgn
Srpk1
Srrm2
Srsf6
Ssb
Ssfa2
Ssh1
Ssh2
Ssr1
St8sia4
Stag1
Stam2
Stard4
Stat1
Stat3
Stat5b
Stim2
Stk17b
Stk35
Stk38
Stk39
Stk4
Strn
Strn3
Stx12
Stxbp5
Sun1
Suv420h1
Suz12
Syncrip
Synj1
Tab2
Taok1
Tbc1d2b
Tbl1xr1
Tes
Tet1
Tet2
Tet3
Tfrc
Tgfbr1
Tgfbr2
Tgfbr3
Tgif1
Tgoln1
Themis
Tiam1
Tiparp
Tle4
Tm9sf3
Tmbim6
Tmed7
Tmem170b
Tmem30a
Tmem33
Tmem64
Tmem65
Tmem68
Tmem87b
Tmpo
Tmppe
Tmx4
Tnfaip3
Tnfrsf26
Tnfrsf9
Tnfsf11
Tnfsf8
Tnks
Tnks2
Tnpo1
Tnrc6a
Tnrc6b
Tnrc6c
Tob2
Top2a
Tor1aip2
Tpd52l2
Tpm4
Trak2
Trib1
Trib2
Trim25
Trp53inp1
Tsc22d2
Tsc22d3
Tspan14
Ttc39b
Tubb5
Twf1
Txnip
Uba3
Ube2b
Ube2d3
Ube2k
Ube2w
Ubl3
Ubn2
Ubr3
Ugcg
Uhmk1
Usp14
Usp25
Usp31
Usp32
Usp47
Usp7
Utrn
Uxs1
Vamp3
Vezf1
Vps54
Wasf2
Wasl
Wdr26
Wdr82
Wee1
Whsc1l1
Wipf1
Wnk1
Xiap
Yipf6
Yod1
Ypel2
Ythdc1
Ythdf3
Ywhae
Yy1
Zbtb20
Zbtb34
Zbtb38
Zbtb41
Zbtb7a
Zc3h11a
Zc3h12d
Zdhhc18
Zdhhc21
Zeb2
Zfp148
Zfp217
Zfp238
Zfp26
Zfp275
Zfp280b
Zfp281
Zfp292
Zfp36
Zfp367
Zfp36l1
Zfp36l2
Zfp445
Zfp451
Zfp507
Zfp512
Zfp518a
Zfp568
Zfp644
Zfp652
Zfp654
Zfp831
Zfp871
Zfp91
Zfr
Zfyve21
Zhx1
Zkscan1
Zmat3
Zmym2
Znrf2
Znrf3
Zswim6

## Sheet: GO Results
Category	Term	Count	%	PValue	Genes	List Total	Pop Hits	Pop Total	Fold Enrichment	Bonferroni	Benjamini	FDR
GOTERM_BP_FAT	GO:0045449~regulation of transcription	203	21.8986	1.38e-18	EIF2C2, STAT5B, BBX, NAA15, REST, RORA, CITED2, CTNNB1, ZFP91, EPC2, S1PR1, CRY2, CCNA2, RREB1, YY1, RCOR1, ZHX1, MED14, MED13, MAPK1, RAB18, MNT, TGIF1, PIAS2, PRDM1, SUV420H1, AHCTF1, ZFP451, PLAGL2, IKZF4, AEBP2, DNMT3A, KLF6, IKZF1, KLF13, MAML1, SMAD5, ZBTB41, SMAD4, SKI, DDX5, ZFP445, NOTCH1, RNF6, RNF4, DMTF1, ETS1, CSRNP1, DCP1A, JAZF1, TGFBR3, RBPJ, KLF2, RERE, BACH1, ELF1, ELF2, BACH2, …	691	2227	13588	1.79248	3.72e-15	3.72e-15	2.46e-15	14.6087
GOTERM_BP_FAT	GO:0006350~transcription	167	18.0151	4.63e-16	EIF2C2, STAT5B, NAA15, BBX, FOXO1, REST, RORA, CNOT7, CBX7, CBX6, CITED2, CTNNB1, ZFP91, EPC2, MLL5, CRY2, CGGBP1, MDFIC, GATA3, ZFP507, MLL3, MYST2, ZFP275, GABPB2, MLL1, RREB1, YY1, RCOR1, RBL1, ZHX1, MED14, ARNTL, MED13, SUZ12, HIF1A, KDM2A, MNT, MGA, TGIF1, PIAS2, PRDM1, ZFP512, SUV420H1, EID1, CNBP, SETD1B, AHCTF1, MYEF2, ELK3, NR2C2, ATF2, ZFP568, ZFP451, BHLHE40, CREBL2, IKZF4, KLF6, DNMT3…	691	1772	13588	1.85323	1.2e-12	5.98e-13	7.88e-13	12.1033
GOTERM_MF_FAT	GO:0003677~DNA binding	168	18.123	2.16e-15	STAT5B, BBX, FOXO1, REST, FOXO3, RORA, CITED2, CTNNB1, ZFP91, CGGBP1, GATA3, ZFP507, RC3H2, MLL3, MYST2, MLL1, RBMS1, MLL2, SATB1, RREB1, YY1, RCOR1, HNRNPA2B1, ZHX1, ARID1A, ARNTL, C130039O16RIK, HIF1A, HUWE1, KDM2A, MTF2, MNT, MGA, TGIF1, PIAS2, PRDM1, TNFAIP3, ZFP512, CNBP, AGFG1, AHCTF1, MYEF2, ELK3, OBFC2A, NR2C2, ATF2, ZFP451, FBXW7, HNRNPK, DDX3X, ELK4, OTUD7B, BHLHE40, CREBL2, IKZF4, KLF6…	690	1781	13288	1.81659	1.46e-12	1.46e-12	3.18e-12	11.4982
GOTERM_BP_FAT	GO:0006357~regulation of transcription from RNA polymerase II promoter	81	8.73786	4.51e-15	ELF1, ELF2, ELF4, STAT5B, FOXO1, NFKB1, FOXO3, RORA, CNOT7, CBFB, CTNNB1, CITED2, ZBTB38, S1PR1, LBH, GATA3, ZFP238, MYC, TOP2A, MLL1, EGR1, SATB1, EGR2, RBL1, TLE4, MED14, IRF2BP2, ARNTL, MED13, NRIP1, JMY, SUZ12, BRWD1, HIF1A, NCOA2, HIPK1, HIPK3, TGIF1, NSD1, ZFP367, ABLIM1, EID1, CNBP, NFYA, ARID2, BCL11B, NFAT5, POU2F1, BCL6, SKIL, NFATC2, NFATC3, PLAGL2, TXNIP, DNMT3A, ZBTB7A, KLF6, KAT2B, …	691	616	13588	2.58572	1.22e-11	4.08e-12	8.09e-12	11.0919
GOTERM_MF_FAT	GO:0030528~transcription regulator activity	126	13.5922	1.42e-14	STAT5B, FOXO1, RORA, FOXO3, REST, CNOT7, CBFB, CITED2, CTNNB1, CBX5, MLL5, GATA3, MYST2, SATB1, YY1, ZHX1, MED14, ARNTL, MED13, MAPK1, HIF1A, MNT, MGA, TGIF1, PIAS2, EID1, AHCTF1, ELK3, NR2C2, ATF2, FBXW7, ELK4, SKIL, BHLHE40, CREBL2, IKZF4, AEBP2, KLF6, IKZF1, KLF13, MAML1, SMAD5, ARID3A, NR4A2, SMAD4, NR4A1, SKI, NR4A3, ZFP148, ZFP445, MED13L, DDX5, FOXP1, NOTCH1, RNF6, ETS1, CSRNP1, HIVEP3, JA…	690	1206	13288	2.01203	9.83e-12	4.92e-12	2.14e-11	10.6697
GOTERM_BP_FAT	GO:0010604~positive regulation of macromolecule metabolic process	80	8.62999	6.17e-14	E2F3, ELF1, ELF4, STAT5B, FOXO1, NFKB1, CTCF, FOXO3, RORA, CNOT7, CBFB, CTNNB1, CITED2, ZBTB38, ZFP91, MLL5, S1PR1, MDFIC, GATA3, MYC, CCNA2, TOP2A, MLL1, SPN, PRKCA, EGR1, EGR2, MED14, ARNTL, MED13, UBE2B, HIF1A, NCOA2, PRDM1, NSD1, SERP1, ABLIM1, CNBP, AHCTF1, NFYA, ARID2, BCL11B, BCL2, NFAT5, POU2F1, CD4, NFATC2, NFATC3, CD27, APC, PLAGL2, CD28, PTPRC, KLF6, IL2RB, KAT2B, IKZF1, KLF13, MAML1, …	691	633	13588	2.48521	1.66e-10	4.15e-11	1.1e-10	9.95935
GOTERM_BP_FAT	GO:0051252~regulation of RNA metabolic process	141	15.2104	1.25e-13	STAT5B, FOXO1, RORA, FOXO3, REST, CNOT7, CBFB, CBX5, CITED2, CTNNB1, MLL5, S1PR1, MDFIC, GATA3, MLL3, MYST2, ZFP275, MLL1, SATB1, YY1, RBL1, ZHX1, MED14, ARNTL, MED13, SUZ12, HIF1A, RAB18, MNT, MGA, TGIF1, EID1, CNBP, ELK3, NR2C2, ATF2, ZFP568, ELK4, SKIL, BHLHE40, PLAGL2, CREBL2, IKZF4, KLF6, DNMT3A, AEBP2, IKZF1, KLF13, MAML1, SMAD5, ARID3A, NR4A2, SMAD4, NR4A1, SKI, ZFP148, NR4A3, ZFP445, MED1…	691	1488	13588	1.86335	3.38e-10	6.75e-11	2.23e-10	9.65137
GOTERM_BP_FAT	GO:0010628~positive regulation of gene expression	66	7.11974	6.42e-13	E2F3, ELF1, ELF4, STAT5B, FOXO1, NFKB1, CTCF, FOXO3, RORA, CNOT7, CBFB, CTNNB1, CITED2, ZBTB38, MLL5, S1PR1, MDFIC, GATA3, CCNA2, TOP2A, MYC, MLL1, EGR1, EGR2, MED14, ARNTL, MED13, NCOA2, HIF1A, PRDM1, NSD1, ABLIM1, CNBP, AHCTF1, NFYA, ARID2, BCL11B, POU2F1, NFAT5, NFATC2, NFATC3, PLAGL2, KLF6, IL2RB, KAT2B, IKZF1, KLF13, MAML1, CREB1, SMAD5, NR4A2, SMAD4, NR4A1, NR4A3, ZFP148, DDX5, STAT3, ATXN1…	691	488	13588	2.65951	1.73e-09	2.88e-10	1.14e-09	8.94229
GOTERM_BP_FAT	GO:0006355~regulation of transcription, DNA-dependent	136	14.671	1.86e-12	STAT5B, FOXO1, RORA, FOXO3, REST, CNOT7, CBFB, CBX5, CITED2, CTNNB1, MLL5, S1PR1, MDFIC, GATA3, MLL3, MYST2, ZFP275, MLL1, SATB1, YY1, RBL1, ZHX1, MED14, ARNTL, MED13, SUZ12, HIF1A, RAB18, MNT, MGA, TGIF1, EID1, CNBP, ELK3, NR2C2, ATF2, ZFP568, ELK4, SKIL, BHLHE40, PLAGL2, CREBL2, IKZF4, KLF6, DNMT3A, AEBP2, IKZF1, KLF13, MAML1, SMAD5, ARID3A, NR4A2, SMAD4, NR4A1, SKI, ZFP148, NR4A3, ZFP445, MED1…	691	1465	13588	1.82549	5.01e-09	7.16e-10	3.31e-09	8.47973
GOTERM_CC_FAT	GO:0031981~nuclear lumen	84	9.06149	4.29e-12	E2F2, E2F3, ELF4, ZMAT3, BNIP3, CTCF, REST, CNOT7, CTNNB1, SETX, CBX5, MLL5, G2E3, MDFIC, SRRM2, MYST2, MLL3, MYC, LBR, TOP2A, MLL1, OXR1, MLL2, SATB1, RREB1, YY1, HNRNPA2B1, FMR1, RBL1, MED14, ARNTL, MED13, NRIP1, SUZ12, HIF1A, HIPK1, KDM2A, CFL2, HIPK3, MGA, PIAS2, NSD1, MIDN, LMNB1, MCL1, YPEL2, CREM, SETD1B, AHCTF1, NFYA, SMUG1, ARID2, HNRNPK, DDX3X, MORC3, HJURP, PRPF8, POU2F1, TRP53INP1, DN…	535	883	12504	2.22338	1.62e-09	1.62e-09	5.94e-09	8.22645
GOTERM_BP_FAT	GO:0045935~positive regulation of nucleobase, nucleoside, nucleotide and nucleic acid metabolic process	66	7.11974	4.83e-12	E2F3, ELF1, ELF4, STAT5B, FOXO1, NFKB1, FOXO3, RORA, CNOT7, CBFB, CTNNB1, CITED2, ZBTB38, MLL5, S1PR1, MDFIC, GATA3, CCNA2, TOP2A, MYC, MLL1, EGR1, EGR2, MED14, ARNTL, MED13, UBE2B, NCOA2, HIF1A, NSD1, ABLIM1, CNBP, AHCTF1, NFYA, ARID2, BCL11B, POU2F1, NFAT5, NFATC2, NFATC3, PLAGL2, CD28, PTPRC, KLF6, KAT2B, IKZF1, KLF13, MAML1, CREB1, SMAD5, NR4A2, SMAD4, NR4A1, NR4A3, ZFP148, DDX5, STAT3, ATXN1…	691	510	13588	2.54479	1.3e-08	1.63e-09	8.6e-09	8.06546
GOTERM_BP_FAT	GO:0045941~positive regulation of transcription	63	6.79612	5.57e-12	E2F3, ELF1, ELF4, STAT5B, FOXO1, NFKB1, FOXO3, RORA, CNOT7, CBFB, CTNNB1, CITED2, ZBTB38, MLL5, S1PR1, MDFIC, GATA3, CCNA2, TOP2A, MYC, MLL1, EGR1, EGR2, MED14, ARNTL, MED13, NCOA2, HIF1A, NSD1, ABLIM1, CNBP, AHCTF1, NFYA, ARID2, BCL11B, POU2F1, NFAT5, NFATC2, NFATC3, PLAGL2, KLF6, KAT2B, IKZF1, KLF13, MAML1, CREB1, SMAD5, NR4A2, SMAD4, NR4A1, NR4A3, ZFP148, DDX5, STAT3, ATXN1, RNF6, NOTCH1, ETS1…	691	475	13588	2.6081	1.5e-08	1.67e-09	9.91e-09	8.00396
GOTERM_BP_FAT	GO:0051173~positive regulation of nitrogen compound metabolic process	67	7.22762	6.66e-12	E2F3, ELF1, HPRT, ELF4, STAT5B, FOXO1, NFKB1, FOXO3, RORA, CNOT7, CBFB, CTNNB1, CITED2, ZBTB38, MLL5, S1PR1, MDFIC, GATA3, CCNA2, TOP2A, MYC, MLL1, EGR1, EGR2, MED14, ARNTL, MED13, UBE2B, HIF1A, NCOA2, NSD1, ABLIM1, CNBP, AHCTF1, NFYA, ARID2, BCL11B, POU2F1, NFAT5, NFATC2, NFATC3, PLAGL2, CD28, PTPRC, KLF6, KAT2B, IKZF1, KLF13, MAML1, CREB1, SMAD5, NR4A2, SMAD4, NR4A1, NR4A3, ZFP148, DDX5, STAT3,…	691	526	13588	2.50476	1.79e-08	1.79e-09	1.18e-08	7.92633
GOTERM_BP_FAT	GO:0010557~positive regulation of macromolecule biosynthetic process	67	7.22762	9.32e-12	E2F3, ELF1, ELF4, STAT5B, FOXO1, NFKB1, FOXO3, RORA, CNOT7, CBFB, CTNNB1, CITED2, ZBTB38, MLL5, S1PR1, MDFIC, GATA3, CCNA2, TOP2A, MYC, SPN, MLL1, EGR1, EGR2, MED14, ARNTL, MED13, HIF1A, NCOA2, NSD1, SERP1, ABLIM1, CNBP, AHCTF1, NFYA, ARID2, BCL11B, POU2F1, NFAT5, NFATC2, NFATC3, CD27, PLAGL2, CD28, KLF6, KAT2B, IKZF1, KLF13, MAML1, CREB1, SMAD5, NR4A2, SMAD4, NR4A1, NR4A3, ZFP148, DDX5, STAT3, A…	691	530	13588	2.48586	2.51e-08	2.28e-09	1.66e-08	7.78021
GOTERM_CC_FAT	GO:0005654~nucleoplasm	64	6.90399	2.21e-11	E2F2, E2F3, ELF4, BNIP3, CTCF, REST, CNOT7, CTNNB1, CBX5, SETX, MLL5, SRRM2, MYST2, MLL3, MYC, MLL1, MLL2, RREB1, YY1, RBL1, HNRNPA2B1, MED14, ARNTL, MED13, NRIP1, SUZ12, HIF1A, KDM2A, HIPK1, HIPK3, MGA, PIAS2, NSD1, MCL1, CREM, SETD1B, NFYA, ARID2, HNRNPK, DDX3X, MORC3, PRPF8, POU2F1, KAT2B, MYO1C, IKZF1, MAML1, CREB1, SMAD5, SMAD4, SKI, MED13L, ATM, ATXN1, PHF17, RNF6, ETS1, DCP1A, GSK3B, DYRK1…	535	599	12504	2.49717	8.34e-09	4.17e-09	3.05e-08	7.51522
GOTERM_BP_FAT	GO:0045893~positive regulation of transcription, DNA-dependent	57	6.14887	1.83e-11	E2F3, ELF1, ELF4, STAT5B, FOXO1, NFKB1, FOXO3, RORA, CNOT7, CBFB, CTNNB1, ZBTB38, CITED2, MLL5, S1PR1, MDFIC, GATA3, TOP2A, MYC, MLL1, EGR1, EGR2, MED14, ARNTL, MED13, NCOA2, HIF1A, NSD1, ABLIM1, CNBP, NFYA, ARID2, BCL11B, POU2F1, NFAT5, NFATC2, NFATC3, PLAGL2, KLF6, KAT2B, IKZF1, KLF13, MAML1, CREB1, SMAD5, NR4A2, SMAD4, NR4A1, ZFP148, NR4A3, STAT3, ATXN1, NOTCH1, RNF6, ETS1, CSRNP1, IRF4	691	416	13588	2.69438	4.91e-08	4.1e-09	3.25e-08	7.48832
GOTERM_BP_FAT	GO:0045944~positive regulation of transcription from RNA polymerase II promoter	52	5.60949	1.86e-11	ELF1, ELF4, STAT5B, FOXO1, NFKB1, RORA, FOXO3, CNOT7, CBFB, CTNNB1, ZBTB38, CITED2, S1PR1, GATA3, TOP2A, MYC, MLL1, EGR1, EGR2, MED14, ARNTL, MED13, NCOA2, HIF1A, ABLIM1, CNBP, NFYA, ARID2, BCL11B, POU2F1, NFAT5, NFATC2, NFATC3, PLAGL2, KLF6, KAT2B, IKZF1, KLF13, CREB1, MAML1, SMAD5, NR4A2, SMAD4, NR4A1, ZFP148, NR4A3, STAT3, ATXN1, NOTCH1, ETS1, CSRNP1, IRF4	691	358	13588	2.85626	5.01e-08	3.86e-09	3.31e-08	7.47964
GOTERM_BP_FAT	GO:0045321~leukocyte activation	39	4.20712	2.18e-11	ITGAL, HPRT, ELF4, STAT5B, FKBP1A, ITPKB, IL7R, CBFB, CTNNB1, MLL5, CXCR4, CLCF1, BCL2, BCL11B, CD4, BCL6, CD27, SPN, CD28, APC, EGR1, PTPRC, SATB1, IKZF1, THEMIS, TGFBR2, MALT1, MYH9, FOXP1, IFNAR1, ATP7A, CBLB, FYN, LAX1, SP3, IRF4, RBPJ, LCP1, LCP2	691	219	13588	3.50185	5.87e-08	4.19e-09	3.88e-08	7.41105
GOTERM_BP_FAT	GO:0051254~positive regulation of RNA metabolic process	57	6.14887	2.44e-11	E2F3, ELF1, ELF4, STAT5B, FOXO1, NFKB1, FOXO3, RORA, CNOT7, CBFB, CTNNB1, ZBTB38, CITED2, MLL5, S1PR1, MDFIC, GATA3, TOP2A, MYC, MLL1, EGR1, EGR2, MED14, ARNTL, MED13, NCOA2, HIF1A, NSD1, ABLIM1, CNBP, NFYA, ARID2, BCL11B, POU2F1, NFAT5, NFATC2, NFATC3, PLAGL2, KLF6, KAT2B, IKZF1, KLF13, MAML1, CREB1, SMAD5, NR4A2, SMAD4, NR4A1, ZFP148, NR4A3, STAT3, ATXN1, NOTCH1, RNF6, ETS1, CSRNP1, IRF4	691	419	13588	2.67509	6.58e-08	4.39e-09	4.35e-08	7.36161
GOTERM_BP_FAT	GO:0006796~phosphate metabolic process	91	9.81661	3.76e-11	CDK19, STK38, CAPZA2, SYNJ1, CCNT1, STK35, EIF2A, LATS1, PTEN, C230081A13RIK, PDPK1, MAP3K5, SLK, PAK2, MDFIC, AAK1, PIK3CA, STK39, MASTL, SIK1, INSR, FRS2, AKT3, PRKCA, CDC7, ADAM10, PIK3C2A, ROCK2, WNK1, PKN2, MARK3, PPP1CB, STK4, SRPK1, WEE1, SPAG9, MAPK1, HIPK1, MAPK6, HIPK3, BMP2K, INPP4A, CSNK1G3, NEK7, SSH1, SSH2, HK2, STK17B, ABI2, DUSP11, UHMK1, TRIB2, TRIB1, IL12RB2, IGF1R, MTMR3, GNPTA…	691	866	13588	2.06634	1.01e-07	6.32e-09	6.68e-08	7.17499
GOTERM_BP_FAT	GO:0006793~phosphorus metabolic process	91	9.81661	3.76e-11	CDK19, STK38, CAPZA2, SYNJ1, CCNT1, STK35, EIF2A, LATS1, PTEN, C230081A13RIK, PDPK1, MAP3K5, SLK, PAK2, MDFIC, AAK1, PIK3CA, STK39, MASTL, SIK1, INSR, FRS2, AKT3, PRKCA, CDC7, ADAM10, PIK3C2A, ROCK2, WNK1, PKN2, MARK3, PPP1CB, STK4, SRPK1, WEE1, SPAG9, MAPK1, HIPK1, MAPK6, HIPK3, BMP2K, INPP4A, CSNK1G3, NEK7, SSH1, SSH2, HK2, STK17B, ABI2, DUSP11, UHMK1, TRIB2, TRIB1, IL12RB2, IGF1R, MTMR3, GNPTA…	691	866	13588	2.06634	1.01e-07	6.32e-09	6.68e-08	7.17499
GOTERM_BP_FAT	GO:0006468~protein amino acid phosphorylation	74	7.98274	4.78e-11	CDK19, STK38, CAPZA2, STK35, CCNT1, EIF2A, LATS1, C230081A13RIK, MAP3K5, PDPK1, SLK, PAK2, MDFIC, AAK1, PIK3CA, STK39, MASTL, SIK1, INSR, FRS2, AKT3, PRKCA, CDC7, ADAM10, ROCK2, WNK1, PKN2, MARK3, STK4, SRPK1, WEE1, SPAG9, MAPK1, MAPK6, HIPK1, HIPK3, BMP2K, CSNK1G3, NEK7, STK17B, ABI2, UHMK1, TRIB2, TRIB1, IL12RB2, IGF1R, MORC3, MAP3K2, MAP3K1, BCL2, TNKS, TES, PDK1, CSNK1A1, PTPRC, ITK, TAOK1, T…	691	640	13588	2.27368	1.29e-07	7.57e-09	8.51e-08	7.07016
GOTERM_BP_FAT	GO:0031328~positive regulation of cellular biosynthetic process	67	7.22762	5.71e-11	E2F3, ELF1, ELF4, STAT5B, FOXO1, NFKB1, FOXO3, RORA, CNOT7, CBFB, CTNNB1, CITED2, ZBTB38, MLL5, S1PR1, MDFIC, GATA3, CCNA2, TOP2A, MYC, SPN, MLL1, EGR1, EGR2, MED14, ARNTL, MED13, HIF1A, NCOA2, NSD1, SERP1, ABLIM1, CNBP, AHCTF1, NFYA, ARID2, BCL11B, POU2F1, NFAT5, NFATC2, NFATC3, CD27, PLAGL2, CD28, KLF6, KAT2B, IKZF1, KLF13, MAML1, CREB1, SMAD5, NR4A2, SMAD4, NR4A1, NR4A3, ZFP148, DDX5, STAT3, A…	691	552	13588	2.38678	1.54e-07	8.53e-09	1.02e-07	6.99341
GOTERM_BP_FAT	GO:0009891~positive regulation of biosynthetic process	67	7.22762	8.47e-11	E2F3, ELF1, ELF4, STAT5B, FOXO1, NFKB1, FOXO3, RORA, CNOT7, CBFB, CTNNB1, CITED2, ZBTB38, MLL5, S1PR1, MDFIC, GATA3, CCNA2, TOP2A, MYC, SPN, MLL1, EGR1, EGR2, MED14, ARNTL, MED13, HIF1A, NCOA2, NSD1, SERP1, ABLIM1, CNBP, AHCTF1, NFYA, ARID2, BCL11B, POU2F1, NFAT5, NFATC2, NFATC3, CD27, PLAGL2, CD28, KLF6, KAT2B, IKZF1, KLF13, MAML1, CREB1, SMAD5, NR4A2, SMAD4, NR4A1, NR4A3, ZFP148, DDX5, STAT3, A…	691	557	13588	2.36536	2.28e-07	1.2e-08	1.51e-07	6.8218
GOTERM_BP_FAT	GO:0042110~T cell activation	27	2.91262	1.04e-10	ITGAL, ELF4, STAT5B, FKBP1A, ITPKB, IL7R, CTNNB1, CXCR4, BCL2, BCL11B, CD4, SPN, CD28, APC, EGR1, SATB1, PTPRC, IKZF1, THEMIS, MALT1, MYH9, IFNAR1, ATP7A, CBLB, FYN, SP3, LCP1	691	116	13588	4.57702	2.8e-07	1.4e-08	1.85e-07	6.73276
GOTERM_BP_FAT	GO:0046649~lymphocyte activation	35	3.77562	1.23e-10	ITGAL, HPRT, ELF4, STAT5B, FKBP1A, ITPKB, IL7R, CBFB, CTNNB1, CXCR4, CLCF1, BCL2, BCL11B, CD4, BCL6, CD27, SPN, CD28, APC, EGR1, PTPRC, SATB1, IKZF1, THEMIS, MALT1, MYH9, FOXP1, IFNAR1, ATP7A, CBLB, FYN, LAX1, SP3, RBPJ, LCP1	691	191	13588	3.6034	3.31e-07	1.58e-08	2.19e-07	6.6598
GOTERM_BP_FAT	GO:0007242~intracellular signaling cascade	93	10.0324	1.31e-10	GNA13, ADCY7, STK38, RAB5C, SYNJ1, STAT5B, WASF2, RHOQ, ITPKB, LATS1, CDC42, MLL5, MAP3K5, S1PR1, CLCF1, MDFIC, TIAM1, SPRED2, PIK3CA, SPRED1, CALCRL, SIK1, RAPGEF2, MLL3, FRS2, ARL5B, PRKCA, ZFP36, ARHGEF3, RAP2C, PTGER4, PIK3C2A, ROCK2, SOCS1, G3BP2, SOCS6, SOCS5, ECT2, FLNA, SRPK1, ARHGEF10, SPAG9, MAPK1, ASB8, NCOA2, GNAQ, RAB18, HIPK1, RRAS2, RAB14, SDCBP, INPP4B, RAB12, ASB3, GNAS, RAB10, S…	691	915	13588	1.99866	3.53e-07	1.6e-08	2.33e-07	6.63239
GOTERM_BP_FAT	GO:0001775~cell activation	40	4.31499	1.97e-10	GNA13, ITGAL, HPRT, ELF4, STAT5B, FKBP1A, ITPKB, IL7R, CBFB, CTNNB1, MLL5, CLCF1, CXCR4, BCL2, BCL11B, CD4, BCL6, CD27, SPN, CD28, APC, EGR1, PTPRC, SATB1, IKZF1, THEMIS, TGFBR2, MALT1, MYH9, FOXP1, IFNAR1, ATP7A, CBLB, FYN, LAX1, SP3, IRF4, RBPJ, LCP1, LCP2	691	246	13588	3.19744	5.31e-07	2.31e-08	3.51e-07	6.455
GOTERM_BP_FAT	GO:0016310~phosphorylation	78	8.41424	2.61e-10	CDK19, STK38, CAPZA2, STK35, CCNT1, EIF2A, LATS1, C230081A13RIK, MAP3K5, PDPK1, SLK, PAK2, MDFIC, AAK1, PIK3CA, STK39, MASTL, SIK1, INSR, FRS2, AKT3, PRKCA, CDC7, ADAM10, PIK3C2A, ROCK2, WNK1, PKN2, MARK3, STK4, SRPK1, WEE1, SPAG9, MAPK1, MAPK6, HIPK1, HIPK3, BMP2K, CSNK1G3, NEK7, HK2, STK17B, ABI2, UHMK1, TRIB2, TRIB1, IL12RB2, IGF1R, GNPTAB, MORC3, MAP3K2, MAP3K1, BCL2, TNKS, TES, PDK1, CSNK1A1…	691	718	13588	2.13623	7.03e-07	2.93e-08	4.65e-07	6.33289
GOTERM_BP_FAT	GO:0010941~regulation of cell death	66	7.11974	3.59e-10	PDIA3, STAT5B, FOXO1, BNIP3, FOXO3, PMAIP1, SGMS1, PTEN, CITED2, ZFP91, G2E3, PIK3CA, DNAJC5, CASP2, MYC, SPN, PRKCA, GZMB, UBE2B, BCL2L11, JMY, HIF1A, BTG2, HIPK1, MNT, XIAP, MCL1, STK17B, RRAGA, NR3C1, SERINC3, TSC22D3, SH3GLB1, BCL11B, BCL2, SHISA5, TRP53INP1, FASL, BCL6, SKIL, CD27, RASA1, APC, CD28, PLAGL2, B4GALT1, CFLAR, PTPRC, IL2RB, IL2RA, TGFBR1, TMBIM6, NF1, NR4A2, NR4A1, MALT1, ATM, A…	691	563	13588	2.30522	9.67e-07	3.87e-08	6.39e-07	6.19452
GOTERM_BP_FAT	GO:0043067~regulation of programmed cell death	65	7.01187	7.54e-10	PDIA3, STAT5B, FOXO1, BNIP3, FOXO3, PMAIP1, SGMS1, PTEN, CITED2, ZFP91, G2E3, PIK3CA, DNAJC5, CASP2, MYC, SPN, PRKCA, GZMB, UBE2B, BCL2L11, JMY, HIF1A, BTG2, HIPK1, MNT, XIAP, MCL1, STK17B, NR3C1, SERINC3, TSC22D3, SH3GLB1, BCL11B, BCL2, SHISA5, TRP53INP1, FASL, BCL6, SKIL, CD27, RASA1, APC, CD28, PLAGL2, B4GALT1, CFLAR, PTPRC, IL2RB, IL2RA, TGFBR1, TMBIM6, NF1, NR4A2, NR4A1, MALT1, ATM, ATP7A, N…	691	560	13588	2.28246	2.03e-06	7.81e-08	1.34e-06	5.87232
GOTERM_BP_FAT	GO:0042981~regulation of apoptosis	64	6.90399	1.17e-09	PDIA3, STAT5B, FOXO1, BNIP3, FOXO3, PMAIP1, SGMS1, PTEN, CITED2, G2E3, PIK3CA, DNAJC5, CASP2, MYC, SPN, PRKCA, GZMB, UBE2B, BCL2L11, JMY, HIF1A, BTG2, HIPK1, MNT, XIAP, MCL1, STK17B, NR3C1, SERINC3, TSC22D3, SH3GLB1, BCL11B, BCL2, SHISA5, TRP53INP1, FASL, BCL6, SKIL, CD27, RASA1, APC, CD28, PLAGL2, B4GALT1, CFLAR, PTPRC, IL2RB, IL2RA, TGFBR1, TMBIM6, NF1, NR4A2, NR4A1, MALT1, ATM, ATP7A, NRAS, CD…	691	553	13588	2.27579	3.15e-06	1.17e-07	2.08e-06	5.68181
GOTERM_CC_FAT	GO:0044451~nucleoplasm part	54	5.82524	1.86e-09	E2F2, E2F3, ELF4, REST, CNOT7, CTNNB1, CBX5, MLL5, SRRM2, MYST2, MLL3, MYC, MLL1, MLL2, RREB1, YY1, RBL1, MED14, ARNTL, MED13, NRIP1, SUZ12, HIF1A, HIPK1, HIPK3, MGA, PIAS2, NSD1, SETD1B, CREM, NFYA, ARID2, DDX3X, MORC3, PRPF8, POU2F1, KAT2B, IKZF1, CREB1, MAML1, SMAD5, SMAD4, SKI, MED13L, ATXN1, PHF17, RNF6, ETS1, DCP1A, DYRK1A, JAZF1, HIVEP2, RBPJ, RERE	535	513	12504	2.46021	7.03e-07	2.34e-07	2.57e-06	5.5895
GOTERM_MF_FAT	GO:0008270~zinc ion binding	168	18.123	2.97e-09	UTRN, REST, RORA, ZNRF3, ZNRF2, ZFP91, G2E3, MLL5, GATA3, ZFP507, RNF38, RC3H2, ZFP831, MLL3, MYST2, ZFP275, MLL1, RC3H1, MLL2, ROCK2, RREB1, YY1, ZHX1, UBR3, NPEPPS, SUZ12, MIB1, KDM2A, ZFP280B, MTF2, ACAP2, RNF138, PIAS2, PRDM1, TNFAIP3, ANKFY1, ZFP512, FBXO11, CNBP, AGFG1, AMZ2, AKAP13, NR2C2, ATF2, ARIH1, ZFP568, ZFP451, OTUD7B, RNF11, ANKIB1, VEZF1, PLAGL2, DNAJA2, SLC30A7, IKZF4, ITK, AEBP2…	690	2105	13288	1.53698	2.05e-06	6.84e-07	4.47e-06	5.35011
GOTERM_BP_FAT	GO:0016568~chromatin modification	37	3.99137	2.91e-09	SETD1B, BNIP3, CTCF, NR3C1, CBX7, CBX6, MLL5, EPC2, CHD7, HJURP, CHD1, MLL3, MYST2, KDM5B, MLL1, TBL1XR1, AEBP2, SATB1, DNMT3A, KAT2B, IKZF1, RCOR1, RBL1, UBE2B, SUZ12, PHF17, HUWE1, KDM2A, MSL1, ASH1L, WHSC1L1, SETD7, IRF4, JMJD1C, NSD1, RERE, SUV420H1	691	236	13588	3.08296	7.84e-06	2.8e-07	5.18e-06	5.28571
GOTERM_CC_FAT	GO:0070013~intracellular organelle lumen	91	9.81661	3.78e-09	E2F2, E2F3, PDIA3, ELF4, ZMAT3, BNIP3, CTCF, REST, CNOT7, CTNNB1, SETX, CBX5, G2E3, MLL5, MDFIC, SRRM2, PDHA1, MYST2, MLL3, MYC, TOP2A, LBR, MLL1, OXR1, MLL2, SATB1, RREB1, YY1, HNRNPA2B1, FMR1, RBL1, MED14, ARNTL, MED13, NRIP1, SUZ12, HIF1A, KDM2A, HIPK1, CFL2, HIPK3, MGA, PIAS2, NSD1, MIDN, LMNB1, MCL1, YPEL2, CREM, SETD1B, AHCTF1, NFYA, EDEM3, SMUG1, ARID2, HNRNPK, DDX3X, MORC3, HJURP, PRPF8, …	535	1133	12504	1.87718	1.43e-06	3.57e-07	5.23e-06	5.28144
GOTERM_BP_FAT	GO:0048534~hemopoietic or lymphoid organ development	41	4.42287	3.04e-09	TIPARP, STAT5B, AHCTF1, NFKB1, ITPKB, IL7R, CBFB, CTNNB1, MLL5, PICALM, CLCF1, BCL2, BCL11B, CD4, BCL6, SPN, MLL1, CD28, APC, EGR1, PTPRC, SATB1, IKZF1, JARID2, THEMIS, TGFBR1, SMAD5, TGFBR2, MALT1, MYH9, BCL2L11, FOXP1, ATP7A, TNFSF11, HIF1A, ID2, SP3, TGFBR3, JAK2, IRF4, RBPJ	691	281	13588	2.86916	8.18e-06	2.82e-07	5.4e-06	5.26726
GOTERM_CC_FAT	GO:0043233~organelle lumen	91	9.81661	4.34e-09	E2F2, E2F3, PDIA3, ELF4, ZMAT3, BNIP3, CTCF, REST, CNOT7, CTNNB1, SETX, CBX5, G2E3, MLL5, MDFIC, SRRM2, PDHA1, MYST2, MLL3, MYC, TOP2A, LBR, MLL1, OXR1, MLL2, SATB1, RREB1, YY1, HNRNPA2B1, FMR1, RBL1, MED14, ARNTL, MED13, NRIP1, SUZ12, HIF1A, KDM2A, HIPK1, CFL2, HIPK3, MGA, PIAS2, NSD1, MIDN, LMNB1, MCL1, YPEL2, CREM, SETD1B, AHCTF1, NFYA, EDEM3, SMUG1, ARID2, HNRNPK, DDX3X, MORC3, HJURP, PRPF8, …	535	1136	12504	1.87223	1.64e-06	3.28e-07	6e-06	5.22165
GOTERM_MF_FAT	GO:0003700~transcription factor activity	80	8.62999	4.41e-09	BACH1, E2F2, E2F3, ELF1, BACH2, ELF2, FOSL2, ELF4, STAT5B, FOXO1, ZEB2, NFKB1, ZKSCAN1, FOXO3, RORA, CTNNB1, CITED2, ZBTB38, GATA3, MYST2, MYB, MYC, EGR1, SATB1, EGR2, YY1, ZHX1, TLE4, ARNTL, PURB, PURA, HIF1A, MNT, MGA, TGIF1, ZFP367, CREM, AHCTF1, ELK3, NFYA, NR3C1, NR2C2, ATF2, FBXW7, TSC22D3, TSC22D2, ELK4, NFAT5, POU2F1, NFATC2, NFATC3, CREBL2, KLF6, IKZF1, CREB1, SMAD5, NR4A2, SMAD4, ARID3A…	690	776	13288	1.98536	3.05e-06	7.63e-07	6.64e-06	5.17779
GOTERM_CC_FAT	GO:0031974~membrane-enclosed lumen	93	10.0324	4.88e-09	E2F2, E2F3, PDIA3, ELF4, ZMAT3, BNIP3, CTCF, REST, CNOT7, CTNNB1, SETX, CBX5, G2E3, MLL5, MDFIC, SRRM2, PDHA1, MYST2, MLL3, MYC, TOP2A, LBR, MLL1, OXR1, MLL2, SATB1, RREB1, YY1, HNRNPA2B1, FMR1, RBL1, MED14, ARNTL, MED13, NRIP1, SUZ12, HIF1A, KDM2A, HIPK1, CFL2, IGF2R, HIPK3, MGA, PIAS2, NSD1, MIDN, LMNB1, MCL1, YPEL2, CREM, SETD1B, AHCTF1, NFYA, EDEM3, SMUG1, ARID2, HNRNPK, DDX3X, MORC3, HJURP, …	535	1174	12504	1.85144	1.85e-06	3.08e-07	6.76e-06	5.17034
GOTERM_CC_FAT	GO:0012505~endomembrane system	54	5.82524	8.04e-09	CLTA, SEC24A, LDLR, HMGCR, CAPZA2, BNIP3, SGMS1, CLTC, PICALM, PIGM, SEH1L, AAK1, RC3H2, FNDC3A, LBR, SEC23A, MAN2A1, IGF2R, RAB14, CHSY1, KPNA4, RAB11FIP1, ARL6IP1, CYP51, CLCN3, DERL1, LMNB1, NUP160, SLC35A5, AHCTF1, FKBP1A, EDEM1, RAC2, SERINC1, NUP210, BCL2, PIKFYVE, SHISA5, NUP50, MAN1A, CD4, PAFAH1B1, APPBP2, ERO1L, TNPO1, TES, HERPUD1, MYO1C, SUN1, SLC17A6, ST8SIA4, SPCS3, DPM1, TMPO	535	535	12504	2.35904	3.04e-06	4.34e-07	1.11e-05	4.9536
GOTERM_BP_FAT	GO:0010629~negative regulation of gene expression	51	5.50162	7.1e-09	EIF2C2, BNIP3, CTCF, NFKB1, ZEB2, REST, PDCD4, CBX5, CITED2, CTNNB1, ZFP238, MYC, EGR1, SATB1, TBL1XR1, RBL1, ZHX1, TLE4, IRF2BP2, UBE2B, PURB, NRIP1, PURA, SUZ12, NCOA2, HIPK1, HIPK3, TGIF1, NSD1, EID1, TNRC6C, POU2F1, BCL6, BHLHE40, SKIL, TNRC6B, TNRC6A, TXNIP, ZBTB7A, DNMT3A, IKZF4, IKZF1, JARID2, SKI, FOXP1, ATXN1, ID2, JAZF1, ZFP281, RFX3, RBPJ	691	410	13588	2.44604	1.91e-05	6.37e-07	1.26e-05	4.8983
GOTERM_BP_FAT	GO:0002521~leukocyte differentiation	27	2.91262	1.03e-08	STAT5B, ITPKB, IL7R, CBFB, CTNNB1, CLCF1, BCL2, BCL11B, CD4, BCL6, SPN, APC, CD28, EGR1, SATB1, PTPRC, IKZF1, THEMIS, TGFBR2, MALT1, MYH9, FOXP1, ATP7A, TNFSF11, SP3, IRF4, RBPJ	691	142	13588	3.73898	2.78e-05	8.96e-07	1.84e-05	4.73605
GOTERM_BP_FAT	GO:0051276~chromosome organization	50	5.39374	1.21e-08	ARID4A, HP1BP3, BNIP3, CTCF, LATS1, CBX7, CBX6, CBX5, MLL5, EPC2, SEH1L, MLL3, MYST2, KDM5B, TOP2A, MLL1, SATB1, TBL1XR1, RCOR1, RBL1, ARID1A, UBE2B, TNKS2, SUZ12, HUWE1, KDM2A, ASH1L, JMJD1C, NSD1, SUV420H1, SETD1B, NR3C1, CHD7, HJURP, NCAPG2, CHD1, APC, DNMT3A, AEBP2, KAT2B, IKZF1, SMC2, SMC4, PHF17, MSL1, WHSC1L1, SETD7, H3F3B, IRF4, RERE	691	404	13588	2.43369	3.25e-05	1.01e-06	2.15e-05	4.66819
GOTERM_BP_FAT	GO:0002520~immune system development	41	4.42287	1.25e-08	TIPARP, STAT5B, AHCTF1, NFKB1, ITPKB, IL7R, CBFB, CTNNB1, MLL5, PICALM, CLCF1, BCL2, BCL11B, CD4, BCL6, SPN, MLL1, CD28, APC, EGR1, PTPRC, SATB1, IKZF1, JARID2, THEMIS, TGFBR1, SMAD5, TGFBR2, MALT1, MYH9, BCL2L11, FOXP1, ATP7A, TNFSF11, HIF1A, ID2, SP3, TGFBR3, JAK2, IRF4, RBPJ	691	295	13588	2.733	3.38e-05	1.02e-06	2.23e-05	4.65142
GOTERM_BP_FAT	GO:0030097~hemopoiesis	37	3.99137	1.55e-08	STAT5B, TIPARP, AHCTF1, ITPKB, IL7R, CBFB, CTNNB1, MLL5, PICALM, CLCF1, BCL2, BCL11B, CD4, BCL6, SPN, MLL1, CD28, APC, EGR1, PTPRC, SATB1, IKZF1, THEMIS, SMAD5, TGFBR2, MALT1, MYH9, FOXP1, ATP7A, TNFSF11, HIF1A, ID2, SP3, TGFBR3, JAK2, IRF4, RBPJ	691	251	13588	2.89871	4.16e-05	1.22e-06	2.75e-05	4.56024
GOTERM_BP_FAT	GO:0006325~chromatin organization	42	4.53074	2.68e-08	ARID4A, HP1BP3, SETD1B, BNIP3, CTCF, NR3C1, CBX7, CBX6, CBX5, EPC2, MLL5, CHD7, HJURP, CHD1, MLL3, MYST2, KDM5B, MLL1, TBL1XR1, SATB1, AEBP2, DNMT3A, KAT2B, IKZF1, RCOR1, RBL1, ARID1A, UBE2B, SUZ12, PHF17, HUWE1, KDM2A, MSL1, WHSC1L1, ASH1L, SETD7, H3F3B, IRF4, JMJD1C, NSD1, RERE, SUV420H1	691	315	13588	2.6219	7.21e-05	2.06e-06	4.77e-05	4.3218
GOTERM_BP_FAT	GO:0010605~negative regulation of macromolecule metabolic process	57	6.14887	2.84e-08	EIF2C2, BNIP3, ZEB2, NFKB1, CTCF, REST, PDCD4, CTNNB1, CBX5, CITED2, ZFP238, MYC, PRKCA, EGR1, SATB1, TBL1XR1, SOCS1, RBL1, ZHX1, TLE4, IRF2BP2, UBE2B, PURB, FLNA, NRIP1, PURA, SUZ12, NCOA2, HIPK1, HIPK3, TGIF1, NSD1, EID1, FKBP1A, TNRC6C, POU2F1, BCL6, BHLHE40, SKIL, TNRC6B, TNRC6A, TXNIP, ZBTB7A, DNMT3A, IKZF4, PTPRC, IKZF1, JARID2, SKI, YWHAE, FOXP1, ATXN1, ID2, JAZF1, ZFP281, RFX3, RBPJ	691	506	13588	2.21514	7.64e-05	2.12e-06	5.05e-05	4.29642
GOTERM_MF_FAT	GO:0000166~nucleotide binding	168	18.123	4.07e-08	GNA13, 2610101N10RIK, STK38, ADCY7, HMGCR, STK35, SYNCRIP, C230081A13RIK, SETX, ATP2B1, MAP3K5, CRY2, AGPS, AAK1, PIK3CA, STK39, INSR, RBMS1, GBP5, KIF5B, ROCK2, HNRNPA2B1, WNK1, MYH9, MARK3, STK4, WEE1, MAPK1, RAB18, MAPK6, RAB14, BMP2K, CELF2, RAB12, CELF1, CSNK1G3, RAB10, GBP3, GBP2, NEK7, CLCN3, SETD1B, STK17B, RRAGA, MYEF2, ARF6, UHMK1, UBE2D3, DDX3X, RAC2, DDX3Y, RAC1, ERO1L, SKIL, ITK, RAB…	690	2183	13288	1.48206	2.82e-05	5.63e-06	6.13e-05	4.21254
GOTERM_MF_FAT	GO:0046914~transition metal ion binding	193	20.8198	5.23e-08	SC5D, UTRN, REST, RORA, ZNRF3, ZNRF2, ZFP91, G2E3, ZFP831, GGTA1, ROCK2, RREB1, YY1, ZHX1, UBR3, ZFP280B, MTF2, ACAP2, PIAS2, PRDM1, AKAP13, ARIH1, ZFP451, VEZF1, PLAGL2, IKZF4, AEBP2, DNMT3A, KLF6, SCD2, IKZF1, KLF13, TGFBR1, TGFBR2, ZBTB41, ZFP445, RNF6, CBLB, RNF4, DCP2, JAZF1, KLF2, RERE, ZBTB34, ZMAT3, ZEB2, RLIM, ZFP871, ZBTB38, LNPEP, MBTD1, HIF1AN, ZFP238, ZFP36, ZBTB20, ADAM10, ZSWIM6, C…	690	2608	13288	1.42515	3.62e-05	6.03e-06	7.87e-05	4.10413
GOTERM_BP_FAT	GO:0044265~cellular macromolecule catabolic process	64	6.90399	4.94e-08	LDLR, BNIP3, RLIM, ZNRF2, CUL2, G2E3, FBXO28, YOD1, MYC, USP14, ZFP36, TBL1XR1, ADAM10, SOCS1, SOCS6, UBR3, SOCS5, MYH9, UBE2B, ASB8, MIB1, HUWE1, KDM2A, UBE2K, RNF138, UBE2W, ASB3, PIAS2, TNFAIP3, USP25, FBXL3, FBXO11, USP7, DERL1, XIAP, EDEM3, FEM1B, 2700078E11RIK, EDEM1, ZFP36L1, ARIH1, ZFP36L2, CYLD, UBE2D3, FBXW7, HECTD2, RNF11, FBXO3, USP32, HECTD1, RNF19A, MALT1, ATM, CISH, CBLB, RNF6, DCP…	691	609	13588	2.06652	0.000133	3.59e-06	8.79e-05	4.05617
GOTERM_BP_FAT	GO:0030098~lymphocyte differentiation	23	2.48112	5.26e-08	EGR1, PTPRC, SATB1, IKZF1, THEMIS, STAT5B, ITPKB, MALT1, IL7R, FOXP1, CBFB, CTNNB1, ATP7A, CLCF1, SP3, BCL11B, BCL2, CD4, BCL6, RBPJ, SPN, CD28, APC	691	114	13588	3.96735	0.000142	3.73e-06	9.36e-05	4.02862
GOTERM_BP_FAT	GO:0006915~apoptosis	53	5.71737	6.56e-08	E2F2, ZMAT3, BNIP3, NFKB1, PMAIP1, SGMS1, PTEN, PDCD4, CTNNB1, RTN3, MAP3K5, G2E3, RAD21, PAK2, SLK, MYC, CASP2, GZMB, STK4, BCL2L11, PURB, DDIT4, PURA, HIPK3, TNFAIP3, MCL1, XIAP, STK17B, EGLN3, RRAGA, ARF6, FEM1B, SH3GLB1, MAP3K1, BCL2, SHISA5, TRP53INP1, FASL, CD27, SRGN, CFLAR, IL2RA, TMBIM6, MALT1, ATM, ATP7A, PHF17, MEF2D, RASSF5, CSRNP1, JAK2, APAF1, PDCD6	691	465	13588	2.2413	0.000176	4.52e-06	0.000117	3.93314
GOTERM_CC_FAT	GO:0031988~membrane-bounded vesicle	44	4.74649	8.95e-08	GNA13, CLCN3, CLTA, SEC24A, PDIA3, ATP1B3, AGFG1, RAB5C, AP1G1, 2400003C14RIK, CAPZA2, TGOLN1, CLTC, CANX, ITGB1, PDPK1, PICALM, TMEM33, SLC2A1, PIKFYVE, RAC1, DNAJC5, WIPF1, APPBP2, FNDC3A, CLINT1, SLC30A7, TES, RAB2A, SEC23A, BSG, ADAM10, PIK3C2A, YWHAE, ATM, ATP7A, FNBP1, SLC17A6, TFRC, IGF2R, RAB14, SDCBP, RAB11FIP1, ABL2	535	420	12504	2.44849	3.38e-05	4.23e-06	0.000124	3.90749
GOTERM_BP_FAT	GO:0012501~programmed cell death	53	5.71737	1.14e-07	E2F2, ZMAT3, BNIP3, NFKB1, PMAIP1, SGMS1, PTEN, PDCD4, CTNNB1, RTN3, MAP3K5, G2E3, RAD21, PAK2, SLK, MYC, CASP2, GZMB, STK4, BCL2L11, PURB, DDIT4, PURA, HIPK3, TNFAIP3, MCL1, XIAP, STK17B, EGLN3, RRAGA, ARF6, FEM1B, SH3GLB1, MAP3K1, BCL2, SHISA5, TRP53INP1, FASL, CD27, SRGN, CFLAR, IL2RA, TMBIM6, MALT1, ATM, ATP7A, PHF17, MEF2D, RASSF5, CSRNP1, JAK2, APAF1, PDCD6	691	473	13588	2.20339	0.000307	7.67e-06	0.000203	3.69279
GOTERM_MF_FAT	GO:0016564~transcription repressor activity	32	3.452	1.41e-07	EID1, ELF1, ZEB2, NFKB1, REST, CBX5, ZFP238, BCL6, BHLHE40, SKIL, TBL1XR1, AEBP2, ZBTB7A, SATB1, IKZF4, IKZF1, JARID2, TLE4, IRF2BP2, SKI, FOXP1, PURB, NRIP1, ATXN1, NCOA2, HIPK1, HIPK3, JAZF1, TGIF1, ZFP281, RFX3, NSD1	690	211	13288	2.92064	9.76e-05	1.4e-05	0.000212	3.67268
GOTERM_CC_FAT	GO:0016023~cytoplasmic membrane-bounded vesicle	43	4.63862	1.62e-07	GNA13, CLTA, SEC24A, PDIA3, ATP1B3, AGFG1, RAB5C, AP1G1, 2400003C14RIK, CAPZA2, TGOLN1, CLTC, CANX, ITGB1, PDPK1, PICALM, TMEM33, SLC2A1, PIKFYVE, RAC1, DNAJC5, WIPF1, APPBP2, FNDC3A, CLINT1, SLC30A7, TES, RAB2A, SEC23A, BSG, ADAM10, PIK3C2A, YWHAE, ATM, ATP7A, FNBP1, SLC17A6, TFRC, IGF2R, RAB14, SDCBP, RAB11FIP1, ABL2	535	414	12504	2.42752	6.14e-05	6.82e-06	0.000225	3.64869
GOTERM_BP_FAT	GO:0016481~negative regulation of transcription	45	4.85437	1.4e-07	EID1, ZEB2, NFKB1, REST, PDCD4, CTNNB1, CITED2, CBX5, POU2F1, ZFP238, BCL6, BHLHE40, SKIL, MYC, TXNIP, EGR1, TBL1XR1, ZBTB7A, SATB1, IKZF4, DNMT3A, IKZF1, JARID2, RBL1, ZHX1, TLE4, IRF2BP2, SKI, UBE2B, PURB, FOXP1, NRIP1, PURA, SUZ12, ATXN1, NCOA2, HIPK1, ID2, HIPK3, JAZF1, TGIF1, ZFP281, RFX3, RBPJ, NSD1	691	372	13588	2.37874	0.000377	9.2e-06	0.000249	3.60307
GOTERM_MF_FAT	GO:0016563~transcription activator activity	36	3.8835	1.84e-07	E2F3, ELF2, ELF4, FOXO1, NFYA, FOXO3, CNOT7, ARID2, CBFB, CTNNB1, CITED2, MLL5, LBH, BCL2, GATA3, POU2F1, NPAT, NFATC2, EGR1, KAT2B, MAML1, NR4A2, SMAD4, NR4A1, MED14, NR4A3, MED13, STAT3, JMY, MEF2D, RNF6, NCOA2, NCOA3, HIVEP3, IRF4, RBPJ	690	259	13288	2.67678	0.000127	1.59e-05	0.000277	3.55762
GOTERM_BP_FAT	GO:0016265~death	56	6.04099	1.64e-07	E2F2, HPRT, ZMAT3, BNIP3, NFKB1, PMAIP1, SGMS1, PTEN, PDCD4, CTNNB1, RTN3, MAP3K5, G2E3, RAD21, PAK2, SLK, MYC, CASP2, GZMB, STK4, BCL2L11, PURB, DDIT4, PURA, HIPK3, TNFAIP3, XIAP, MCL1, MMD, STK17B, EGLN3, RRAGA, ARF6, FEM1B, SH3GLB1, MAP3K1, BCL2, SHISA5, TRP53INP1, FASL, CD27, SRGN, CFLAR, IL2RA, TMBIM6, NR4A2, MALT1, ATM, ATP7A, MEF2D, PHF17, RASSF5, CSRNP1, JAK2, APAF1, PDCD6	691	519	13588	2.12177	0.000442	1.05e-05	0.000292	3.53439
GOTERM_BP_FAT	GO:0010942~positive regulation of cell death	35	3.77562	1.76e-07	PDIA3, STK17B, RRAGA, BNIP3, PMAIP1, NR3C1, FOXO3, PTEN, SERINC3, SH3GLB1, SHISA5, TRP53INP1, FASL, CASP2, MYC, CD27, SPN, CD28, PLAGL2, APC, PRKCA, B4GALT1, PTPRC, IL2RA, TGFBR1, NF1, NR4A1, GZMB, BCL2L11, ATM, JMY, CDKN1A, NOTCH1, HIPK1, APAF1	691	252	13588	2.73115	0.000473	1.1e-05	0.000313	3.50456
GOTERM_BP_FAT	GO:0008219~cell death	55	5.93312	1.83e-07	E2F2, HPRT, ZMAT3, BNIP3, NFKB1, PMAIP1, SGMS1, PTEN, PDCD4, CTNNB1, RTN3, MAP3K5, G2E3, RAD21, PAK2, SLK, MYC, CASP2, GZMB, STK4, BCL2L11, PURB, DDIT4, PURA, HIPK3, TNFAIP3, XIAP, MCL1, MMD, STK17B, EGLN3, RRAGA, ARF6, FEM1B, SH3GLB1, MAP3K1, BCL2, SHISA5, TRP53INP1, FASL, CD27, SRGN, CFLAR, IL2RA, TMBIM6, MALT1, ATM, ATP7A, MEF2D, PHF17, RASSF5, CSRNP1, JAK2, APAF1, PDCD6	691	507	13588	2.1332	0.000491	1.12e-05	0.000325	3.48835
GOTERM_MF_FAT	GO:0032553~ribonucleotide binding	141	15.2104	2.44e-07	GNA13, STK38, ADCY7, STK35, C230081A13RIK, SETX, ATP2B1, MAP3K5, AAK1, PIK3CA, STK39, INSR, GBP5, KIF5B, ROCK2, WNK1, MYH9, MARK3, STK4, WEE1, MAPK1, RAB18, MAPK6, RAB14, BMP2K, RAB12, CSNK1G3, RAB10, GBP3, GBP2, NEK7, CLCN3, STK17B, RRAGA, ARF6, UHMK1, UBE2D3, DDX3X, RAC2, DDX3Y, RAC1, ITK, RAB8B, MYO1C, TAOK1, TGFBR1, TGFBR2, ATP11B, ATAD2, ATAD5, OXSR1, DDX5, ATP13A3, ATM, DDX6, ATP7A, ATP2A2,…	690	1796	13288	1.5119	0.000169	1.87e-05	0.000367	3.43543
GOTERM_MF_FAT	GO:0032555~purine ribonucleotide binding	141	15.2104	2.44e-07	GNA13, STK38, ADCY7, STK35, C230081A13RIK, SETX, ATP2B1, MAP3K5, AAK1, PIK3CA, STK39, INSR, GBP5, KIF5B, ROCK2, WNK1, MYH9, MARK3, STK4, WEE1, MAPK1, RAB18, MAPK6, RAB14, BMP2K, RAB12, CSNK1G3, RAB10, GBP3, GBP2, NEK7, CLCN3, STK17B, RRAGA, ARF6, UHMK1, UBE2D3, DDX3X, RAC2, DDX3Y, RAC1, ITK, RAB8B, MYO1C, TAOK1, TGFBR1, TGFBR2, ATP11B, ATAD2, ATAD5, OXSR1, DDX5, ATP13A3, ATM, DDX6, ATP7A, ATP2A2,…	690	1796	13288	1.5119	0.000169	1.87e-05	0.000367	3.43543
GOTERM_BP_FAT	GO:0009057~macromolecule catabolic process	65	7.01187	2.98e-07	LDLR, BNIP3, RLIM, ZNRF2, LNPEP, CUL2, G2E3, FBXO28, YOD1, MYC, USP14, ZFP36, TBL1XR1, ADAM10, SOCS1, SOCS6, UBR3, SOCS5, MYH9, UBE2B, ASB8, MIB1, HUWE1, KDM2A, UBE2K, RNF138, UBE2W, ASB3, PIAS2, TNFAIP3, USP25, FBXL3, FBXO11, USP7, DERL1, XIAP, EDEM3, FEM1B, 2700078E11RIK, EDEM1, ZFP36L1, ARIH1, ZFP36L2, CYLD, UBE2D3, FBXW7, HECTD2, RNF11, FBXO3, USP32, HECTD1, RNF19A, MALT1, ATM, CISH, CBLB, RN…	691	654	13588	1.9544	0.000801	1.78e-05	0.00053	3.27589
GOTERM_MF_FAT	GO:0003682~chromatin binding	26	2.80475	3.84e-07	ARID4A, REST, CBX7, CBX6, CBX5, CTNNB1, CHD7, CHD1, BCL6, SKIL, NFATC3, MLL1, DNMT3A, SMAD4, TLE4, FOXP1, ATRX, SUZ12, NOTCH1, NCOA2, NCOA3, SP3, DPM1, TGIF1, RBPJ, NSD1	690	155	13288	3.23037	0.000266	2.66e-05	0.000578	3.23823
GOTERM_BP_FAT	GO:0045892~negative regulation of transcription, DNA-dependent	39	4.20712	3.49e-07	EID1, NFKB1, REST, CTNNB1, CITED2, CBX5, ZFP238, BCL6, BHLHE40, SKIL, MYC, TXNIP, EGR1, TBL1XR1, ZBTB7A, SATB1, IKZF4, DNMT3A, IKZF1, JARID2, RBL1, ZHX1, TLE4, SKI, IRF2BP2, UBE2B, PURB, FOXP1, NRIP1, PURA, SUZ12, NCOA2, ID2, HIPK1, HIPK3, JAZF1, TGIF1, RBPJ, NSD1	691	308	13588	2.48995	0.00094	2.04e-05	0.000621	3.20663
GOTERM_BP_FAT	GO:0051253~negative regulation of RNA metabolic process	39	4.20712	4.15e-07	EID1, NFKB1, REST, CTNNB1, CITED2, CBX5, ZFP238, BCL6, BHLHE40, SKIL, MYC, TXNIP, EGR1, TBL1XR1, ZBTB7A, SATB1, IKZF4, DNMT3A, IKZF1, JARID2, RBL1, ZHX1, TLE4, SKI, IRF2BP2, UBE2B, PURB, FOXP1, NRIP1, PURA, SUZ12, NCOA2, ID2, HIPK1, HIPK3, JAZF1, TGIF1, RBPJ, NSD1	691	310	13588	2.47389	0.00111604	2.38e-05	0.000738	3.13185
GOTERM_BP_FAT	GO:0050863~regulation of T cell activation	21	2.26537	4.27e-07	PTPRC, ITGAL, IL2RA, IKZF1, TGFBR2, STAT5B, ITPKB, MALT1, SOCS5, IL7R, BTLA, CBLB, CD274, CD4, BCL6, CD27, SPN, SASH3, RC3H1, CD28, CLEC2I	691	108	13588	3.82361	0.00114897	2.4e-05	0.00076	3.11921
GOTERM_BP_FAT	GO:0043068~positive regulation of programmed cell death	34	3.66775	4.48e-07	PDIA3, STK17B, BNIP3, PMAIP1, NR3C1, FOXO3, PTEN, SERINC3, SH3GLB1, SHISA5, TRP53INP1, FASL, CASP2, MYC, CD27, SPN, CD28, PLAGL2, APC, PRKCA, B4GALT1, PTPRC, IL2RA, TGFBR1, NF1, NR4A1, GZMB, BCL2L11, ATM, JMY, CDKN1A, NOTCH1, HIPK1, APAF1	691	250	13588	2.67434	0.00120486	2.46e-05	0.000797	3.09857
GOTERM_MF_FAT	GO:0004672~protein kinase activity	60	6.47249	5.61e-07	CDK19, STK38, CAPZA2, STK35, LATS1, C230081A13RIK, MAP3K5, PDPK1, PAK2, SLK, AAK1, STK39, MASTL, SIK1, INSR, AKT3, PRKCA, CDC7, TWF1, ROCK2, PKN2, WNK1, MARK3, STK4, WEE1, SRPK1, MAPK1, MAPK6, HIPK1, HIPK3, BMP2K, CSNK1G3, NEK7, STK17B, UHMK1, TRIB2, TRIB1, IGF1R, MAP3K2, MAP3K1, TES, CSNK1A1, PDK1, ITK, TAOK1, TGFBR1, TGFBR2, OXSR1, ATM, RPS6KA5, CSNK1D, FYN, GSK3B, DYRK1A, TGFBR3, JAK1, CPNE3, …	690	583	13288	1.98195	0.000388	3.53e-05	0.000844	3.07361
GOTERM_BP_FAT	GO:0043066~negative regulation of apoptosis	33	3.55987	4.83e-07	XIAP, STAT5B, FOXO1, BNIP3, SGMS1, PTEN, CITED2, G2E3, TSC22D3, BCL2, BCL11B, PIK3CA, DNAJC5, BCL6, CASP2, MYC, CD27, RASA1, APC, CFLAR, IL2RB, TMBIM6, TGFBR1, NR4A2, UBE2B, ATM, NRAS, CDKN1A, NOTCH1, CDKN1B, BTG2, GSK3B, DPM1	691	239	13588	2.71515	0.00129994	2.6e-05	0.00086	3.06556
GOTERM_BP_FAT	GO:0042127~regulation of cell proliferation	56	6.04099	5.29e-07	E2F3, FOSL2, IL6ST, CAPZA2, STAT5B, FOXO1, PMAIP1, PTEN, CTNNB1, ZFP91, SPRY1, S1PR1, GATA3, CALCRL, FRS2, MYC, SPN, MLL1, PRKCA, PURA, SUZ12, HIPK1, CCND2, TGIF1, ITGAL, CNBP, ITGB1, RAC2, MORC3, BCL11B, BCL2, BCL6, APC, CD28, TES, CLEC2I, B4GALT1, PTPRC, IL2RA, JARID2, TGFBR2, NF1, SMAD4, FOXP1, BTLA, NRAS, CBLB, CDKN1A, NOTCH1, CDKN1B, CD274, TGFBR3, JAK2, RBPJ, SASH3, BMPR1A	691	538	13588	2.04684	0.00142211	2.79e-05	0.000941	3.02653
GOTERM_BP_FAT	GO:0019220~regulation of phosphate metabolic process	38	4.09924	5.49e-07	HMGCR, ZEB2, FKBP1A, PDCD4, LATS1, TRIB2, TRIB1, ZFP91, CDC42, MAP3K5, SPRY1, MDFIC, BCL2, MAP3K1, RAC1, SPRED2, CD4, SPRED1, FRS2, APC, PRKCA, PTPRC, SOCS1, NF1, TGFBR2, SMAD4, RICTOR, UBE2B, YWHAE, CISH, ATP7A, ATXN1, SPAG9, CDKN1A, CDKN1B, HIPK3, PRKAR1A, JAK2	691	301	13588	2.48253	0.0014772	2.84e-05	0.000977	3.01001
GOTERM_BP_FAT	GO:0051174~regulation of phosphorus metabolic process	38	4.09924	5.49e-07	HMGCR, ZEB2, FKBP1A, PDCD4, LATS1, TRIB2, TRIB1, ZFP91, CDC42, MAP3K5, SPRY1, MDFIC, BCL2, MAP3K1, RAC1, SPRED2, CD4, SPRED1, FRS2, APC, PRKCA, PTPRC, SOCS1, NF1, TGFBR2, SMAD4, RICTOR, UBE2B, YWHAE, CISH, ATP7A, ATXN1, SPAG9, CDKN1A, CDKN1B, HIPK3, PRKAR1A, JAK2	691	301	13588	2.48253	0.0014772	2.84e-05	0.000977	3.01001
GOTERM_BP_FAT	GO:0010558~negative regulation of macromolecule biosynthetic process	47	5.07012	6.08e-07	EID1, EIF2C2, ZEB2, NFKB1, REST, PDCD4, CTNNB1, CITED2, CBX5, ZFP238, POU2F1, BCL6, BHLHE40, SKIL, TNRC6A, MYC, TXNIP, EGR1, TBL1XR1, ZBTB7A, SATB1, IKZF4, DNMT3A, IKZF1, JARID2, RBL1, ZHX1, TLE4, IRF2BP2, SKI, UBE2B, PURB, FOXP1, NRIP1, PURA, SUZ12, ATXN1, NCOA2, HIPK1, ID2, HIPK3, JAZF1, TGIF1, ZFP281, RFX3, RBPJ, NSD1	691	418	13588	2.21105	0.00163365	3.08e-05	0.00108079	2.96626
GOTERM_BP_FAT	GO:0042325~regulation of phosphorylation	37	3.99137	6.18e-07	HMGCR, ZEB2, FKBP1A, PDCD4, LATS1, TRIB2, TRIB1, ZFP91, CDC42, MAP3K5, SPRY1, MDFIC, BCL2, MAP3K1, RAC1, SPRED2, CD4, SPRED1, FRS2, APC, PRKCA, PTPRC, SOCS1, NF1, TGFBR2, SMAD4, RICTOR, UBE2B, CISH, ATP7A, ATXN1, SPAG9, CDKN1A, CDKN1B, HIPK3, PRKAR1A, JAK2	691	290	13588	2.50889	0.00166146	3.08e-05	0.00109921	2.95892
GOTERM_BP_FAT	GO:0007049~cell cycle	61	6.58037	6.32e-07	GAS2L3, E2F2, E2F3, PRC1, 2400003C14RIK, CCNT1, LATS1, CCNE2, MLL5, RAD21, SEH1L, TUBB5, SIK1, MYB, CCNA2, STAG1, CDC7, KIF11, 1190002H23RIK, RBL1, MYH9, UBE2B, PPP1CB, WEE1, JMY, MCM6, MAPK1, MAPK6, CCND2, EID1, CEP120, AHCTF1, ANLN, CCNG1, CCNG2, ITGB1, UHMK1, MACF1, NCAPG2, HJURP, BCL2, NPAT, TRP53INP1, PAFAH1B1, SKIL, APC, TXNIP, KAT2B, IKZF1, TET2, CDC27, SMC2, ATM, SMC4, CDKN1A, CDKN1B, DMT…	691	611	13588	1.96321	0.00169919	3.09e-05	0.00112419	2.94916
GOTERM_CC_FAT	GO:0031982~vesicle	48	5.17799	8.31e-07	GNA13, CLCN3, CLTA, SEC24A, PDIA3, ATP1B3, AGFG1, RAB5C, AP1G1, 2400003C14RIK, CAPZA2, TGOLN1, CLTC, CANX, ITGB1, LNPEP, PDPK1, PICALM, TMEM33, RAC1, SLC2A1, PIKFYVE, SPRED2, DNAJC5, WIPF1, APPBP2, FNDC3A, CLINT1, SLC30A7, TES, RAB2A, SEC23A, BSG, ADAM10, PIK3C2A, YWHAE, ATM, ATP7A, MIB1, FNBP1, SLC17A6, TFRC, IGF2R, RAB14, SDCBP, VAMP3, RAB11FIP1, ABL2	535	519	12504	2.16157	0.000314	3.14e-05	0.00114909	2.93964
GOTERM_MF_FAT	GO:0008134~transcription factor binding	37	3.99137	8.48e-07	EID1, ARID2, CBFB, CTNNB1, CITED2, MLL5, GNPTAB, MDFIC, BCL2, NPAT, TBL1XR1, AEBP2, KAT2B, MAML1, TLE4, IRF2BP2, MED14, SKI, ARNTL, MED13, DDX5, PURB, STAT3, FLNA, NRIP1, JMY, PURA, NCOA2, NCOA3, RAB18, HIPK1, HIPK3, DCP1A, JAZF1, RBPJ, NSD1, TOB2	690	288	13288	2.47411	0.000587	4.89e-05	0.00127662	2.89394
GOTERM_BP_FAT	GO:0043069~negative regulation of programmed cell death	33	3.55987	7.65e-07	XIAP, STAT5B, FOXO1, BNIP3, SGMS1, PTEN, CITED2, G2E3, TSC22D3, BCL2, BCL11B, PIK3CA, DNAJC5, BCL6, CASP2, MYC, CD27, RASA1, APC, CFLAR, IL2RB, TMBIM6, TGFBR1, NR4A2, UBE2B, ATM, NRAS, CDKN1A, NOTCH1, CDKN1B, BTG2, GSK3B, DPM1	691	244	13588	2.65951	0.00205758	3.68e-05	0.00136155	2.86597
GOTERM_MF_FAT	GO:0017076~purine nucleotide binding	143	15.4261	9.47e-07	GNA13, STK38, ADCY7, STK35, C230081A13RIK, SETX, ATP2B1, MAP3K5, AGPS, AAK1, PIK3CA, STK39, INSR, GBP5, KIF5B, ROCK2, WNK1, MYH9, MARK3, STK4, WEE1, MAPK1, RAB18, MAPK6, RAB14, BMP2K, RAB12, CSNK1G3, RAB10, GBP3, GBP2, NEK7, CLCN3, STK17B, RRAGA, ARF6, UHMK1, UBE2D3, DDX3X, RAC2, DDX3Y, RAC1, ERO1L, ITK, RAB8B, MYO1C, TAOK1, TGFBR1, TGFBR2, ATP11B, ATAD2, ATAD5, OXSR1, DDX5, ATP13A3, ATM, DDX6, A…	690	1871	13288	1.47188	0.000655	5.04e-05	0.00142525	2.84611
GOTERM_BP_FAT	GO:0060548~negative regulation of cell death	33	3.55987	8.46e-07	XIAP, STAT5B, FOXO1, BNIP3, SGMS1, PTEN, CITED2, G2E3, TSC22D3, BCL2, BCL11B, PIK3CA, DNAJC5, BCL6, CASP2, MYC, CD27, RASA1, APC, CFLAR, IL2RB, TMBIM6, TGFBR1, NR4A2, UBE2B, ATM, NRAS, CDKN1A, NOTCH1, CDKN1B, BTG2, GSK3B, DPM1	691	245	13588	2.64865	0.00227506	4e-05	0.00150562	2.82229
GOTERM_CC_FAT	GO:0031410~cytoplasmic vesicle	47	5.07012	1.11e-06	GNA13, CLCN3, CLTA, SEC24A, PDIA3, ATP1B3, AGFG1, RAB5C, AP1G1, 2400003C14RIK, CAPZA2, TGOLN1, CLTC, CANX, ITGB1, PDPK1, PICALM, TMEM33, RAC1, SLC2A1, PIKFYVE, SPRED2, DNAJC5, WIPF1, APPBP2, FNDC3A, CLINT1, SLC30A7, TES, RAB2A, SEC23A, BSG, ADAM10, PIK3C2A, YWHAE, ATM, ATP7A, MIB1, FNBP1, SLC17A6, TFRC, IGF2R, RAB14, SDCBP, VAMP3, RAB11FIP1, ABL2	535	508	12504	2.16237	0.00042	3.82e-05	0.00153822	2.81298
GOTERM_BP_FAT	GO:0045934~negative regulation of nucleobase, nucleoside, nucleotide and nucleic acid metabolic process	45	4.85437	8.81e-07	EID1, ZEB2, NFKB1, REST, PDCD4, CTNNB1, CITED2, CBX5, POU2F1, ZFP238, BCL6, BHLHE40, SKIL, MYC, TXNIP, EGR1, TBL1XR1, ZBTB7A, SATB1, IKZF4, DNMT3A, IKZF1, JARID2, RBL1, ZHX1, TLE4, IRF2BP2, SKI, UBE2B, PURB, FOXP1, NRIP1, PURA, SUZ12, ATXN1, NCOA2, HIPK1, ID2, HIPK3, JAZF1, TGIF1, ZFP281, RFX3, RBPJ, NSD1	691	397	13588	2.22895	0.00236778	4.09e-05	0.00156705	2.80492
GOTERM_BP_FAT	GO:0030217~T cell differentiation	17	1.83387	1.02e-06	EGR1, SATB1, PTPRC, IKZF1, THEMIS, STAT5B, ITPKB, IL7R, CTNNB1, ATP7A, SP3, BCL11B, BCL2, CD4, SPN, CD28, APC	691	76	13588	4.39858	0.00275407	4.67e-05	0.00182306	2.7392
GOTERM_BP_FAT	GO:0043065~positive regulation of apoptosis	33	3.55987	1.12e-06	PDIA3, STK17B, BNIP3, PMAIP1, NR3C1, FOXO3, PTEN, SERINC3, SH3GLB1, SHISA5, TRP53INP1, FASL, CASP2, MYC, SPN, CD27, CD28, PLAGL2, APC, PRKCA, B4GALT1, PTPRC, IL2RA, TGFBR1, NF1, NR4A1, GZMB, BCL2L11, ATM, JMY, NOTCH1, HIPK1, APAF1	691	248	13588	2.61661	0.00299837	5e-05	0.00198502	2.70224
GOTERM_BP_FAT	GO:0051172~negative regulation of nitrogen compound metabolic process	45	4.85437	1.16e-06	EID1, ZEB2, NFKB1, REST, PDCD4, CTNNB1, CITED2, CBX5, POU2F1, ZFP238, BCL6, BHLHE40, SKIL, MYC, TXNIP, EGR1, TBL1XR1, ZBTB7A, SATB1, IKZF4, DNMT3A, IKZF1, JARID2, RBL1, ZHX1, TLE4, IRF2BP2, SKI, UBE2B, PURB, FOXP1, NRIP1, PURA, SUZ12, ATXN1, NCOA2, HIPK1, ID2, HIPK3, JAZF1, TGIF1, ZFP281, RFX3, RBPJ, NSD1	691	401	13588	2.20671	0.00311326	5.11e-05	0.00206119	2.68588
GOTERM_BP_FAT	GO:0031327~negative regulation of cellular biosynthetic process	47	5.07012	1.32e-06	EID1, EIF2C2, ZEB2, NFKB1, REST, PDCD4, CTNNB1, CITED2, CBX5, ZFP238, POU2F1, BCL6, BHLHE40, SKIL, TNRC6A, MYC, TXNIP, EGR1, TBL1XR1, ZBTB7A, SATB1, IKZF4, DNMT3A, IKZF1, JARID2, RBL1, ZHX1, TLE4, IRF2BP2, SKI, UBE2B, PURB, FOXP1, NRIP1, PURA, SUZ12, ATXN1, NCOA2, HIPK1, ID2, HIPK3, JAZF1, TGIF1, ZFP281, RFX3, RBPJ, NSD1	691	430	13588	2.14935	0.00355139	5.74e-05	0.00235178	2.6286
GOTERM_BP_FAT	GO:0009890~negative regulation of biosynthetic process	47	5.07012	1.73e-06	EID1, EIF2C2, ZEB2, NFKB1, REST, PDCD4, CTNNB1, CITED2, CBX5, ZFP238, POU2F1, BCL6, BHLHE40, SKIL, TNRC6A, MYC, TXNIP, EGR1, TBL1XR1, ZBTB7A, SATB1, IKZF4, DNMT3A, IKZF1, JARID2, RBL1, ZHX1, TLE4, IRF2BP2, SKI, UBE2B, PURB, FOXP1, NRIP1, PURA, SUZ12, ATXN1, NCOA2, HIPK1, ID2, HIPK3, JAZF1, TGIF1, ZFP281, RFX3, RBPJ, NSD1	691	434	13588	2.12954	0.00464567	7.39e-05	0.0030781	2.51172
GOTERM_CC_FAT	GO:0009897~external side of plasma membrane	26	2.80475	2.38e-06	ITGAL, IL6ST, ITGB3, IL7R, LY6A, IL12RB2, ALCAM, S1PR1, CD44, CD69, ICOS, ITGAV, FASL, CD4, SPN, CLEC2I, CD28, H2-K1, PTPRC, IL2RB, IL2RA, SELL, TGFBR2, ITGA4, BTLA, CD274	535	206	12504	2.94986	0.000898	7.49e-05	0.00328733	2.48316
GOTERM_CC_FAT	GO:0048770~pigment granule	16	1.726	2.67e-06	RAB2A, GNA13, BSG, PDIA3, ATP1B3, RAB5C, CLTC, CANX, YWHAE, ITGB1, TFRC, TMEM33, SLC2A1, RAC1, SDCBP, DNAJC5	535	85	12504	4.39943	0.0010076	7.75e-05	0.00368916	2.43307
GOTERM_CC_FAT	GO:0042470~melanosome	16	1.726	2.67e-06	RAB2A, GNA13, BSG, PDIA3, ATP1B3, RAB5C, CLTC, CANX, YWHAE, ITGB1, TFRC, TMEM33, SLC2A1, RAC1, SDCBP, DNAJC5	535	85	12504	4.39943	0.0010076	7.75e-05	0.00368916	2.43307
GOTERM_BP_FAT	GO:0001568~blood vessel development	32	3.452	2.25e-06	GNA13, WASF2, TIPARP, NAA15, GJA1, FOXO1, ELK3, PTEN, CTNNB1, CITED2, ZFP36L1, S1PR1, CHD7, CXCR4, ITGAV, VEZF1, RASA1, RECK, B4GALT1, TGFBR1, SMAD5, NF1, TGFBR2, ITGA4, MYH9, ATP7A, MAPK1, MIB1, NOTCH1, HIF1A, TGFBR3, RBPJ	691	244	13588	2.57892	0.006044	9.47e-05	0.0040074	2.39714
GOTERM_MF_FAT	GO:0004674~protein serine/threonine kinase activity	46	4.96224	3.1e-06	CDK19, STK38, STK35, STK17B, LATS1, UHMK1, MAP3K5, PDPK1, PAK2, SLK, MAP3K2, AAK1, MAP3K1, STK39, MASTL, SIK1, AKT3, PRKCA, CDC7, CSNK1A1, TAOK1, ROCK2, TGFBR1, TGFBR2, PKN2, WNK1, OXSR1, MARK3, STK4, ATM, SRPK1, WEE1, RPS6KA5, MAPK1, MAPK6, HIPK1, CSNK1D, HIPK3, GSK3B, DYRK1A, BMP2K, TGFBR3, CPNE3, CSNK1G3, BMPR1A, NEK7	690	421	13288	2.1042	0.00214518	0.000153	0.00467266	2.33044
GOTERM_BP_FAT	GO:0045597~positive regulation of cell differentiation	26	2.80475	2.65e-06	STAT5B, ITPKB, FOXO3, IL7R, CTNNB1, TIAM1, BCL2, GFI1, CD27, APC, PTPRC, IKZF1, TGFBR2, SMAD5, SMAD4, SOCS5, NOTCH1, HIF1A, TNFSF11, ID2, ETS1, NPTN, TGIF1, GNAS, SEMA4D, SASH3	691	175	13588	2.92155	0.00709814	0.00011	0.00470881	2.32709
GOTERM_BP_FAT	GO:0043086~negative regulation of catalytic activity	19	2.04962	2.86e-06	PRKCA, CFLAR, PTPRC, XIAP, HMGCR, NF1, NR4A1, LATS1, PDCD4, FLNA, ATP7A, CDKN1A, SPRY1, CDKN1B, S1PR1, HIPK3, SPRED2, SPRED1, APC	691	101	13588	3.69922	0.00766721	0.000117	0.00508777	2.29347
GOTERM_BP_FAT	GO:0008284~positive regulation of cell proliferation	35	3.77562	2.88e-06	ITGAL, E2F3, CNBP, FOSL2, IL6ST, STAT5B, ITGB1, CTNNB1, ZFP91, S1PR1, RAC2, BCL2, BCL6, CALCRL, MYC, SPN, CD28, B4GALT1, PTPRC, IL2RA, NF1, TGFBR2, FOXP1, PURA, SUZ12, NRAS, CDKN1A, NOTCH1, CDKN1B, HIPK1, CCND2, TGIF1, RBPJ, SASH3, BMPR1A	691	284	13588	2.42341	0.00772623	0.000116	0.00512708	2.29013
GOTERM_BP_FAT	GO:0044092~negative regulation of molecular function	22	2.37325	2.95e-06	PRKCA, CFLAR, PTPRC, XIAP, HMGCR, NF1, STIM2, NR4A1, LATS1, PDCD4, FLNA, ATP7A, CDKN1A, SPRY1, CDKN1B, S1PR1, HIPK3, SPRED2, JAK2, SPRED1, MYC, APC	691	132	13588	3.27738	0.00789458	0.000117	0.00523924	2.28073
GOTERM_BP_FAT	GO:0001944~vasculature development	32	3.452	3.81e-06	GNA13, WASF2, TIPARP, NAA15, GJA1, FOXO1, ELK3, PTEN, CTNNB1, CITED2, ZFP36L1, S1PR1, CHD7, CXCR4, ITGAV, VEZF1, RASA1, RECK, B4GALT1, TGFBR1, SMAD5, NF1, TGFBR2, ITGA4, MYH9, ATP7A, MAPK1, MIB1, NOTCH1, HIF1A, TGFBR3, RBPJ	691	250	13588	2.51702	0.0101979	0.000149	0.00677564	2.16905
GOTERM_BP_FAT	GO:0051094~positive regulation of developmental process	29	3.12837	3.95e-06	STAT5B, GJA1, ITPKB, FOXO3, IL7R, CTNNB1, TIAM1, BCL2, GFI1, CD27, APC, B4GALT1, PTPRC, IKZF1, SMAD5, TGFBR2, SMAD4, SOCS5, NOTCH1, HIF1A, TNFSF11, ID2, ETS1, NPTN, TGIF1, GNAS, SEMA4D, TOB2, SASH3	691	214	13588	2.66478	0.0105674	0.000152	0.00702242	2.15351
GOTERM_BP_FAT	GO:0043405~regulation of MAP kinase activity	17	1.83387	4.13e-06	PRKCA, PTPRC, HMGCR, NF1, ZEB2, PDCD4, TRIB2, TRIB1, SPAG9, MAP3K5, SPRY1, MDFIC, HIPK3, MAP3K1, SPRED2, SPRED1, FRS2	691	84	13588	3.97967	0.0110653	0.000157	0.00735514	2.13341
GOTERM_BP_FAT	GO:0050870~positive regulation of T cell activation	15	1.61812	4.4e-06	ITGAL, PTPRC, IL2RA, IKZF1, TGFBR2, STAT5B, MALT1, ITPKB, SOCS5, IL7R, CD4, SPN, SASH3, CD27, CD28	691	66	13588	4.46915	0.0117777	0.000165	0.00783149	2.10616
GOTERM_BP_FAT	GO:0046634~regulation of alpha-beta T cell activation	11	1.18662	4.61e-06	BTLA, PTPRC, CBLB, IKZF1, TGFBR2, BCL6, ITPKB, SOCS5, RC3H1, SASH3, CD28	691	34	13588	6.36196	0.0123356	0.00017	0.00820478	2.08593
GOTERM_BP_FAT	GO:0051603~proteolysis involved in cellular protein catabolic process	53	5.71737	4.64e-06	RLIM, ZNRF2, CUL2, G2E3, FBXO28, YOD1, USP14, TBL1XR1, ADAM10, SOCS1, SOCS6, UBR3, SOCS5, MYH9, UBE2B, ASB8, MIB1, HUWE1, KDM2A, UBE2K, UBE2W, RNF138, ASB3, PIAS2, TNFAIP3, USP25, FBXL3, FBXO11, USP7, DERL1, XIAP, EDEM3, FEM1B, 2700078E11RIK, EDEM1, CYLD, ARIH1, FBXW7, UBE2D3, HECTD2, RNF11, FBXO3, USP32, HECTD1, RNF19A, MALT1, CISH, RNF6, CBLB, UBA3, USP47, SMURF2, RNF111	691	534	13588	1.9517	0.0124169	0.000169	0.00825915	2.08306
GOTERM_BP_FAT	GO:0019941~modification-dependent protein catabolic process	51	5.50162	5.31e-06	RLIM, ZNRF2, CUL2, G2E3, FBXO28, YOD1, USP14, TBL1XR1, SOCS1, SOCS6, UBR3, SOCS5, UBE2B, ASB8, MIB1, HUWE1, KDM2A, UBE2K, UBE2W, RNF138, ASB3, PIAS2, TNFAIP3, USP25, FBXL3, FBXO11, USP7, DERL1, XIAP, EDEM3, FEM1B, 2700078E11RIK, EDEM1, CYLD, ARIH1, FBXW7, UBE2D3, HECTD2, RNF11, FBXO3, USP32, HECTD1, RNF19A, MALT1, CISH, RNF6, CBLB, UBA3, USP47, SMURF2, RNF111	691	508	13588	1.97417	0.0141931	0.000191	0.00944902	2.02461
GOTERM_BP_FAT	GO:0043632~modification-dependent macromolecule catabolic process	51	5.50162	5.31e-06	RLIM, ZNRF2, CUL2, G2E3, FBXO28, YOD1, USP14, TBL1XR1, SOCS1, SOCS6, UBR3, SOCS5, UBE2B, ASB8, MIB1, HUWE1, KDM2A, UBE2K, UBE2W, RNF138, ASB3, PIAS2, TNFAIP3, USP25, FBXL3, FBXO11, USP7, DERL1, XIAP, EDEM3, FEM1B, 2700078E11RIK, EDEM1, CYLD, ARIH1, FBXW7, UBE2D3, HECTD2, RNF11, FBXO3, USP32, HECTD1, RNF19A, MALT1, CISH, RNF6, CBLB, UBA3, USP47, SMURF2, RNF111	691	508	13588	1.97417	0.0141931	0.000191	0.00944902	2.02461
GOTERM_MF_FAT	GO:0019900~kinase binding	17	1.83387	6.32e-06	PTPRC, ADAM10, CAPZA2, TGFBR2, MOBKL1A, PDE3B, STAT3, FLNA, IL12RB2, IGF1R, SPAG9, DUSP2, SLC2A3, CCND2, TGIF1, INSR, TES	690	85	13288	3.85159	0.00436447	0.000292	0.00951711	2.0215
GOTERM_BP_FAT	GO:0046651~lymphocyte proliferation	12	1.2945	5.4e-06	ITGAL, PTPRC, SATB1, HPRT, ELF4, CXCR4, FYN, BCL2, FKBP1A, MALT1, IL7R, CD27	691	42	13588	5.61836	0.0144175	0.000191	0.00959951	2.01775
GOTERM_BP_FAT	GO:0044257~cellular protein catabolic process	53	5.71737	5.43e-06	RLIM, ZNRF2, CUL2, G2E3, FBXO28, YOD1, USP14, TBL1XR1, ADAM10, SOCS1, SOCS6, UBR3, SOCS5, MYH9, UBE2B, ASB8, MIB1, HUWE1, KDM2A, UBE2K, UBE2W, RNF138, ASB3, PIAS2, TNFAIP3, USP25, FBXL3, FBXO11, USP7, DERL1, XIAP, EDEM3, FEM1B, 2700078E11RIK, EDEM1, CYLD, ARIH1, FBXW7, UBE2D3, HECTD2, RNF11, FBXO3, USP32, HECTD1, RNF19A, MALT1, CISH, RNF6, CBLB, UBA3, USP47, SMURF2, RNF111	691	537	13588	1.94079	0.0145022	0.00019	0.00965636	2.01519
GOTERM_MF_FAT	GO:0043566~structure-specific DNA binding	16	1.726	6.69e-06	KLF6, CNBP, HNRNPA2B1, OBFC2A, TET1, SMUG1, MCM4, PURB, MCM6, PURA, CTNNB1, NOTCH1, CGGBP1, SP3, BCL6, MYC	690	76	13288	4.05431	0.00461776	0.000289	0.0100707	1.99694
GOTERM_MF_FAT	GO:0019899~enzyme binding	30	3.23625	7.63e-06	EID1, CAPZA2, PDE3B, 2700078E11RIK, CTNNB1, IL12RB2, IGF1R, CUL2, SLC2A3, DOCK10, INSR, EXOC2, TES, ZBTB7A, PTPRC, ADAM10, ANKRA2, TGFBR2, MOBKL1A, ECT2, STAT3, FLNA, NRIP1, SPAG9, DUSP2, HIF1A, CCND2, UBE2K, TGIF1, GGA3	690	229	13288	2.52288	0.00526803	0.000311	0.0114925	1.93959
GOTERM_BP_FAT	GO:0045637~regulation of myeloid cell differentiation	13	1.40237	6.82e-06	ZFP36, IKZF1, STAT5B, NF1, FOXO3, CTNNB1, HIF1A, TNFSF11, ID2, ETS1, GNAS, TOB2, APC	691	51	13588	5.01246	0.0181854	0.000235	0.0121313	1.91609
GOTERM_BP_FAT	GO:0033673~negative regulation of kinase activity	13	1.40237	6.82e-06	PRKCA, PTPRC, HMGCR, NF1, LATS1, PDCD4, CDKN1A, SPRY1, CDKN1B, HIPK3, SPRED2, SPRED1, APC	691	51	13588	5.01246	0.0181854	0.000235	0.0121313	1.91609
GOTERM_BP_FAT	GO:0006469~negative regulation of protein kinase activity	13	1.40237	6.82e-06	PRKCA, PTPRC, HMGCR, NF1, LATS1, PDCD4, CDKN1A, SPRY1, CDKN1B, HIPK3, SPRED2, SPRED1, APC	691	51	13588	5.01246	0.0181854	0.000235	0.0121313	1.91609
GOTERM_BP_FAT	GO:0030163~protein catabolic process	54	5.82524	6.9e-06	RLIM, ZNRF2, LNPEP, CUL2, G2E3, FBXO28, YOD1, USP14, TBL1XR1, ADAM10, SOCS1, SOCS6, UBR3, SOCS5, MYH9, UBE2B, ASB8, MIB1, HUWE1, KDM2A, UBE2K, RNF138, UBE2W, ASB3, PIAS2, TNFAIP3, USP25, FBXL3, FBXO11, USP7, DERL1, XIAP, EDEM3, FEM1B, 2700078E11RIK, EDEM1, CYLD, ARIH1, FBXW7, UBE2D3, HECTD2, RNF11, FBXO3, USP32, HECTD1, RNF19A, MALT1, CISH, RNF6, CBLB, UBA3, USP47, SMURF2, RNF111	691	556	13588	1.90984	0.0183866	0.000235	0.0122667	1.91127
GOTERM_BP_FAT	GO:0032943~mononuclear cell proliferation	12	1.2945	6.92e-06	ITGAL, PTPRC, SATB1, HPRT, ELF4, CXCR4, FYN, BCL2, FKBP1A, MALT1, IL7R, CD27	691	43	13588	5.4877	0.0184559	0.000233	0.0123134	1.90962
GOTERM_BP_FAT	GO:0070661~leukocyte proliferation	12	1.2945	6.92e-06	ITGAL, PTPRC, SATB1, HPRT, ELF4, CXCR4, FYN, BCL2, FKBP1A, MALT1, IL7R, CD27	691	43	13588	5.4877	0.0184559	0.000233	0.0123134	1.90962
GOTERM_MF_FAT	GO:0046872~metal ion binding	252	27.1845	8.47e-06	EIF2C2, SC5D, ADCY7, ATP1B3, UTRN, STAT5B, RORA, REST, ITSN2, ZNRF3, SSR1, ZNRF2, ZFP91, MAP3K5, G2E3, ZFP831, CAB39, GGTA1, ROCK2, RREB1, YY1, ZHX1, UBR3, ZFP280B, MTF2, ACAP2, PIAS2, PRDM1, NEK7, AKAP13, ARIH1, ZFP451, MACF1, CD69, VEZF1, PLAGL2, AEBP2, IKZF4, DNMT3A, KLF6, SCD2, IKZF1, KLF13, TGFBR1, TGFBR2, ZBTB41, ATP11B, OXSR1, ATP13A3, ZFP445, NOTCH1, RNF6, CBLB, RNF4, ATP2A2, DCP2, JAZF1,…	690	3850	13288	1.26052	0.00584594	0.000326	0.0127568	1.89426
GOTERM_BP_FAT	GO:0007264~small GTPase mediated signal transduction	32	3.452	7.33e-06	GNA13, RAB5C, WASF2, RHOQ, ARF6, CDC42, RAC2, TIAM1, SOS1, RASGRP1, RAC1, BCL6, RAPGEF2, ARL5B, RAB2A, RAB8B, RAP2C, ROCK2, NF1, G3BP2, NRAS, RAB18, RAB1, ARF3, RRAS2, RAB22A, ARF4, RAB14, SDCBP, RAP1B, RAB12, RAB10	691	258	13588	2.43898	0.0195243	0.000243	0.0130333	1.88495
GOTERM_CC_FAT	GO:0000932~cytoplasmic mRNA processing body	8	0.862999	1.19e-05	PATL1, EIF2C2, DCP2, DCP1A, PNRC2, TNRC6B, TNRC6A, DDX6	535	20	12504	9.34879	0.00448139	0.000321	0.0164355	1.78422
GOTERM_BP_FAT	GO:0008285~negative regulation of cell proliferation	29	3.12837	9.55e-06	CAPZA2, PMAIP1, PTEN, SPRY1, MORC3, BCL2, BCL11B, GATA3, BCL6, SPN, MLL1, APC, TES, B4GALT1, PRKCA, IL2RA, JARID2, NF1, TGFBR2, SMAD4, BTLA, CDKN1A, CBLB, CDKN1B, CD274, TGFBR3, TGIF1, JAK2, RBPJ	691	224	13588	2.54582	0.0253715	0.000313	0.0169867	1.76989
GOTERM_BP_FAT	GO:0002694~regulation of leukocyte activation	23	2.48112	1.04e-05	PTPRC, ITGAL, IL2RA, IKZF1, TGFBR2, STAT5B, ITPKB, MALT1, RORA, SOCS5, IL7R, BTLA, CBLB, CDKN1A, CD274, CD4, BCL6, CD27, SPN, SASH3, RC3H1, CD28, CLEC2I	691	154	13588	2.93687	0.0276975	0.000338	0.0185659	1.73128
GOTERM_BP_FAT	GO:0051348~negative regulation of transferase activity	13	1.40237	1.04e-05	PRKCA, PTPRC, HMGCR, NF1, LATS1, PDCD4, CDKN1A, SPRY1, CDKN1B, HIPK3, SPRED2, SPRED1, APC	691	53	13588	4.82331	0.0277003	0.000334	0.0185678	1.73124
GOTERM_BP_FAT	GO:0051249~regulation of lymphocyte activation	22	2.37325	1.19e-05	PTPRC, ITGAL, IL2RA, IKZF1, TGFBR2, STAT5B, ITPKB, MALT1, SOCS5, IL7R, BTLA, CBLB, CDKN1A, CD274, CD4, BCL6, CD27, SPN, SASH3, RC3H1, CD28, CLEC2I	691	144	13588	3.00426	0.0316448	0.000378	0.0212545	1.67255
GOTERM_BP_FAT	GO:0006917~induction of apoptosis	24	2.589	1.22e-05	PRKCA, TGFBR1, STK17B, BNIP3, NR4A1, GZMB, FOXO3, PMAIP1, PTEN, ATM, JMY, SERINC3, HIPK1, SH3GLB1, SHISA5, TRP53INP1, FASL, APAF1, CASP2, MYC, CD27, SPN, CD28, PLAGL2	691	167	13588	2.826	0.0323809	0.000383	0.0217571	1.6624
GOTERM_BP_FAT	GO:0012502~induction of programmed cell death	24	2.589	1.22e-05	PRKCA, TGFBR1, STK17B, BNIP3, NR4A1, GZMB, FOXO3, PMAIP1, PTEN, ATM, JMY, SERINC3, HIPK1, SH3GLB1, SHISA5, TRP53INP1, FASL, APAF1, CASP2, MYC, CD27, SPN, CD28, PLAGL2	691	167	13588	2.826	0.0323809	0.000383	0.0217571	1.6624
GOTERM_BP_FAT	GO:0050865~regulation of cell activation	23	2.48112	1.29e-05	PTPRC, ITGAL, IL2RA, IKZF1, TGFBR2, STAT5B, ITPKB, MALT1, RORA, SOCS5, IL7R, BTLA, CBLB, CDKN1A, CD274, CD4, BCL6, CD27, SPN, SASH3, RC3H1, CD28, CLEC2I	691	156	13588	2.89922	0.0340361	0.000398	0.0228886	1.64038
GOTERM_MF_FAT	GO:0043169~cation binding	252	27.1845	1.7e-05	EIF2C2, SC5D, ADCY7, ATP1B3, UTRN, STAT5B, RORA, REST, ITSN2, ZNRF3, SSR1, ZNRF2, ZFP91, MAP3K5, G2E3, ZFP831, CAB39, GGTA1, ROCK2, RREB1, YY1, ZHX1, UBR3, ZFP280B, MTF2, ACAP2, PIAS2, PRDM1, NEK7, AKAP13, ARIH1, ZFP451, MACF1, CD69, VEZF1, PLAGL2, AEBP2, IKZF4, DNMT3A, KLF6, SCD2, IKZF1, KLF13, TGFBR1, TGFBR2, ZBTB41, ATP11B, OXSR1, ATP13A3, ZFP445, NOTCH1, RNF6, CBLB, RNF4, ATP2A2, DCP2, JAZF1,…	690	3885	13288	1.24917	0.0117048	0.000619	0.0256157	1.59149
GOTERM_BP_FAT	GO:0032268~regulation of cellular protein metabolic process	33	3.55987	1.48e-05	EIF2C2, CPEB2, ZEB2, EIF2A, FKBP1A, CTCF, PDCD4, ZFP36L1, ZFP91, TNRC6C, MDFIC, BCL2, MAP3K1, PUM1, CD4, PUM2, TNRC6B, TNRC6A, MLL1, PRKCA, PTPRC, PAIP1, SOCS1, SMAD4, RICTOR, UBE2B, YWHAE, EIF4G2, HIPK3, PRKAR1A, JAK2, PPP1R15B, SERP1	691	280	13588	2.31757	0.0389788	0.000452	0.0262789	1.58039
GOTERM_BP_FAT	GO:0051251~positive regulation of lymphocyte activation	17	1.83387	1.85e-05	ITGAL, PTPRC, IL2RA, IKZF1, TGFBR2, STAT5B, ITPKB, MALT1, SOCS5, IL7R, CDKN1A, CD4, BCL6, SPN, SASH3, CD27, CD28	691	94	13588	3.5563	0.0485622	0.000559	0.0329021	1.48278
GOTERM_CC_FAT	GO:0005886~plasma membrane	165	17.7994	3.07e-05	GNA13, ADCY7, AP1G1, IL6ST, CAPZA2, UTRN, TGOLN1, SGMS1, CBX6, ZNRF2, CTNNB1, ATP2B1, ACBD3, CD47, PICALM, S1PR1, CD44, TRAK2, A630033H20RIK, TIAM1, SLC2A3, AAK1, SEMA7A, SLC2A1, SPRED2, STK39, SPRED1, RAPGEF2, FRS2, INSR, SPN, RECK, BSG, GBP5, ROCK2, STIM2, MYH9, FAM123B, MIB1, CCR7, RAB18, RAB14, NPTN, SDCBP, VAMP3, NEU3, RAB10, HS3ST3B1, GBP2, ITGAL, GPR146, CLCN3, SLC38A2, STAM2, SSH2, ARF6, …	535	2906	12504	1.32704	0.0115425	0.000774	0.0424773	1.37184
GOTERM_BP_FAT	GO:0048514~blood vessel morphogenesis	26	2.80475	2.39e-05	GNA13, WASF2, TIPARP, NAA15, GJA1, ELK3, PTEN, CITED2, CTNNB1, ZFP36L1, S1PR1, CXCR4, ITGAV, VEZF1, RASA1, B4GALT1, TGFBR1, NF1, SMAD5, TGFBR2, ITGA4, MYH9, ATP7A, NOTCH1, HIF1A, RBPJ	691	198	13588	2.58217	0.0623077	0.000715	0.0425183	1.37142
GOTERM_CC_FAT	GO:0005794~Golgi apparatus	53	5.71737	3.23e-05	IMPAD1, CLTA, SEC24A, AP1G1, TGOLN1, PDE3B, SGMS1, CLTC, UXS1, RTN3, ACBD3, PICALM, COL4A3BP, FNDC3A, GGTA1, SEC23A, ADAM10, GOLT1B, PIK3C2A, FLNA, MAN2A1, IGF2R, RAB14, CHSY1, RAB12, RAB10, HS3ST3B1, CLCN3, GALNT6, SLC35A5, ARF6, SERINC3, FBXW7, STX12, GNPTAB, SH3GLB1, RASGRP1, MAN1A, SDF4, SRGN, SLC30A7, MOBKL3, RAB2A, B4GALT1, ATP7A, COG3, NRAS, ST8SIA4, ARF3, RAB1, GOLPH3, ARF4, GGA3	535	682	12504	1.8163	0.0121382	0.000763	0.0446823	1.34986
GOTERM_BP_FAT	GO:0007243~protein kinase cascade	29	3.12837	2.53e-05	GNA13, STK38, STAT5B, STK17B, ITPKB, MAP3K5, MDFIC, CLCF1, MAP3K1, SPRED2, PIK3CA, SPRED1, SIK1, FRS2, PRKCA, ZFP36, PTPRC, SOCS1, NF1, MALT1, SOCS5, OXSR1, SRPK1, STAT3, RPS6KA5, MAPK1, SPAG9, JAK1, JAK2	691	236	13588	2.41637	0.065936	0.000749	0.0450799	1.34602
GOTERM_MF_FAT	GO:0043167~ion binding	253	27.2923	3.05e-05	EIF2C2, SC5D, ADCY7, ATP1B3, UTRN, STAT5B, RORA, REST, ITSN2, ZNRF3, SSR1, ZNRF2, ZFP91, MAP3K5, G2E3, ZFP831, CAB39, GGTA1, ROCK2, RREB1, YY1, ZHX1, UBR3, ZFP280B, MTF2, ACAP2, PIAS2, PRDM1, NEK7, CLCN3, AKAP13, ARIH1, ZFP451, MACF1, CD69, VEZF1, PLAGL2, AEBP2, IKZF4, DNMT3A, KLF6, SCD2, IKZF1, KLF13, TGFBR1, TGFBR2, ZBTB41, ATP11B, OXSR1, ATP13A3, ZFP445, NOTCH1, RNF6, CBLB, RNF4, ATP2A2, DCP2,…	690	3934	13288	1.2385	0.0208904	0.00105503	0.045927	1.33793
GOTERM_BP_FAT	GO:0051338~regulation of transferase activity	26	2.80475	2.61e-05	HMGCR, ZEB2, LATS1, PDCD4, TRIB2, TRIB1, CDC42, SPRY1, MAP3K5, MDFIC, MAP3K1, SERINC1, RAC1, SPRED2, SPRED1, FRS2, APC, PRKCA, PTPRC, NF1, TGFBR2, CISH, SPAG9, CDKN1A, CDKN1B, HIPK3	691	199	13588	2.5692	0.0677262	0.000762	0.0463475	1.33397
GOTERM_MF_FAT	GO:0016279~protein-lysine N-methyltransferase activity	9	0.970874	3.4e-05	MLL5, SETD1B, WHSC1L1, ASH1L, SETD7, MLL3, NSD1, MLL1, SUV420H1	690	26	13288	6.66622	0.0232862	0.00112135	0.0512552	1.29026
GOTERM_MF_FAT	GO:0016278~lysine N-methyltransferase activity	9	0.970874	3.4e-05	MLL5, SETD1B, WHSC1L1, ASH1L, SETD7, MLL3, NSD1, MLL1, SUV420H1	690	26	13288	6.66622	0.0232862	0.00112135	0.0512552	1.29026
GOTERM_MF_FAT	GO:0018024~histone-lysine N-methyltransferase activity	9	0.970874	3.4e-05	MLL5, SETD1B, WHSC1L1, ASH1L, SETD7, MLL3, NSD1, MLL1, SUV420H1	690	26	13288	6.66622	0.0232862	0.00112135	0.0512552	1.29026
GOTERM_BP_FAT	GO:0008104~protein localization	65	7.01187	3.23e-05	CLTA, SEC24A, AP1G1, RAB5C, VPS54, ZMAT3, PMAIP1, CLTC, CTNNB1, CDC42, CRY2, SEH1L, SEC23A, KDELR2, GOLT1B, ARNTL, MYH9, FLNA, RAB18, STXBP5, LAX1, RAB14, RAB12, KPNA4, RAB10, RAB11FIP1, SNX13, LCP2, SERP1, ARL6IP1, SNX18, DERL1, NUP160, STAM2, AHCTF1, RDX, ARF6, STX12, MACF1, GNPTAB, SH3GLB1, MORC3, NUP210, NUP50, CD4, BCL6, APPBP2, TNRC6A, TNPO1, CD27, SRGN, EXOC2, RAB2A, TXNIP, RAB8B, MYO1C, Y…	691	753	13588	1.69745	0.0831916	0.000934	0.0573998	1.24109
GOTERM_MF_FAT	GO:0042054~histone methyltransferase activity	10	1.07875	4.18e-05	SUZ12, MLL5, SETD1B, WHSC1L1, ASH1L, SETD7, MLL3, NSD1, MLL1, SUV420H1	690	34	13288	5.66411	0.0285342	0.00131501	0.0629715	1.20086
GOTERM_BP_FAT	GO:0002696~positive regulation of leukocyte activation	17	1.83387	3.6e-05	ITGAL, PTPRC, IL2RA, IKZF1, TGFBR2, STAT5B, ITPKB, MALT1, SOCS5, IL7R, CDKN1A, CD4, BCL6, SPN, SASH3, CD27, CD28	691	99	13588	3.37669	0.092262	0.00102925	0.0639684	1.19403
GOTERM_BP_FAT	GO:0043407~negative regulation of MAP kinase activity	8	0.862999	3.66e-05	PRKCA, SPRY1, HMGCR, HIPK3, NF1, SPRED2, SPRED1, PDCD4	691	20	13588	7.8657	0.0938382	0.0010367	0.0651164	1.18631
GOTERM_BP_FAT	GO:0043549~regulation of kinase activity	25	2.69687	4.08e-05	HMGCR, ZEB2, LATS1, PDCD4, TRIB2, TRIB1, CDC42, SPRY1, MAP3K5, MDFIC, MAP3K1, RAC1, SPRED2, SPRED1, FRS2, APC, PRKCA, PTPRC, NF1, TGFBR2, CISH, SPAG9, CDKN1A, CDKN1B, HIPK3	691	192	13588	2.56045	0.10404	0.00114372	0.0725961	1.13909
GOTERM_CC_FAT	GO:0048471~perinuclear region of cytoplasm	22	2.37325	5.73e-05	SEC23A, SEC24A, KIF5B, AP1G1, NAA15, MRFAP1, MALT1, TPD52L2, SUN1, LNPEP, SPAG9, CYLD, TFRC, PAK2, EIF4H, SERBP1, RAB14, RC3H2, PAFAH1B1, TNRC6A, CLINT1, MOBKL3	535	189	12504	2.72055	0.0214352	0.00127379	0.0792653	1.10092
GOTERM_CC_FAT	GO:0019898~extrinsic to membrane	40	4.31499	5.94e-05	GNA13, STRN, RDX, EEA1, GNG12, ZNRF2, PLEKHB2, SPRY1, PDPK1, SH3GLB1, AAK1, RASGRP1, PIKFYVE, RAC1, MSN, SPRED1, APPBP2, CLINT1, AKT3, MOBKL3, PRKCA, SEC23A, ANKRA2, ROCK2, STRN3, BCL2L11, COG3, PLEKHA3, GNAQ, STXBP5, GOLPH3, SDCBP, JAK1, JAK2, GNAS, NEU3, PDCD6, ANKFY1, PLEKHA2, GGA3	535	472	12504	1.98067	0.0222202	0.0012476	0.0821999	1.08513
GOTERM_BP_FAT	GO:0050867~positive regulation of cell activation	17	1.83387	4.63e-05	ITGAL, PTPRC, IL2RA, IKZF1, TGFBR2, STAT5B, ITPKB, MALT1, SOCS5, IL7R, CDKN1A, CD4, BCL6, SPN, SASH3, CD27, CD28	691	101	13588	3.30983	0.117129	0.00128347	0.0823168	1.08451
GOTERM_MF_FAT	GO:0003712~transcription cofactor activity	24	2.589	5.7e-05	EID1, TBL1XR1, AEBP2, KAT2B, MAML1, TLE4, SKI, MED14, IRF2BP2, MED13, DDX5, CBFB, NRIP1, CTNNB1, JMY, CITED2, MLL5, NCOA2, HIPK1, NCOA3, HIPK3, JAZF1, NPAT, NSD1	690	180	13288	2.56773	0.0386757	0.00171346	0.0857893	1.06657
GOTERM_BP_FAT	GO:0009968~negative regulation of signal transduction	23	2.48112	5.46e-05	PRKCA, PTPRC, ELF1, NF1, SOCS1, SOCS6, SKI, SOCS5, RGS16, PTEN, CISH, DDIT4, ATXN1, IGF1R, CBLB, SPRY1, RGS1, LRP6, TGIF1, BCL6, SKIL, SNX13, APC	691	171	13588	2.6449	0.136586	0.00149746	0.0970347	1.01307
GOTERM_BP_FAT	GO:0008283~cell proliferation	29	3.12837	5.78e-05	ITGAL, CEP120, HPRT, ELF4, ZEB2, FKBP1A, IL7R, NR2C2, CTNNB1, CXCR4, NCAPG2, BCL2, COL4A3BP, RAC1, PAFAH1B1, FRS2, CD27, SATB1, PTPRC, MALT1, PURB, PURA, NRAS, TNFSF11, FYN, GSK3B, PRKAR1A, TGFBR3, RAP1B	691	247	13588	2.30876	0.143969	0.00156896	0.102706	0.988404
GOTERM_BP_FAT	GO:0048732~gland development	25	2.69687	6.2e-05	CAPZA2, STAT5B, HK2, NR3C1, FEM1B, PTEN, CITED2, CTNNB1, IGF1R, CD44, BCL2, FRS2, TES, B4GALT1, IKZF1, CREB1, TGFBR1, NF1, TGFBR2, BCL2L11, NOTCH1, TNFSF11, NCOA3, RBPJ, BMPR1A	691	197	13588	2.49546	0.15357	0.00166589	0.110154	0.957999
GOTERM_CC_FAT	GO:0005829~cytosol	44	4.74649	8.97e-05	ARL6IP1, CNBP, CAPZA2, PPIP5K2, GJA1, PDE3B, ABI2, NFKB1, EEA1, NR3C1, PDCD4, CBX6, ZFP36L1, IGTP, SH3GLB1, COL4A3BP, BCL2, RASGRP1, PIKFYVE, RAC1, TUBB5, PIK3CA, NFATC2, INSR, FNDC3A, TES, ACTB, ZFP36, PIK3C2A, TGFBR2, MALT1, MYH9, TAB2, MAPK1, CDKN1A, CDKN1B, FYN, GSK3B, RAB14, CPNE3, RAP1B, APAF1, GBP3, LCP1	535	549	12504	1.87316	0.0333554	0.0017839	0.124072	0.906327
GOTERM_BP_FAT	GO:0048538~thymus development	8	0.862999	7.37e-05	IKZF1, JARID2, BCL2, BCL11B, TGFBR1, BCL2L11, CTNNB1, APC	691	22	13588	7.15064	0.179876	0.00196144	0.131	0.88273
GOTERM_BP_FAT	GO:0018105~peptidyl-serine phosphorylation	8	0.862999	7.37e-05	MAPK1, MORC3, HIPK3, BCL2, GSK3B, TNKS, UHMK1, AKT3	691	22	13588	7.15064	0.179876	0.00196144	0.131	0.88273
GOTERM_CC_FAT	GO:0009898~internal side of plasma membrane	28	3.0205	0.000101	SNX18, CLTA, LIMS1, RAB5C, AP1G1, STAM2, RDX, GNG12, CLTC, CBX6, MBP, CDC42, ACBD3, STX12, RAC1, SPRED2, MSN, RAP2C, GBP5, RAB8B, NRAS, FNBP1, FAM120A, RRAS2, RAB14, RAB10, GBP2, SERP1	535	287	12504	2.28019	0.0375409	0.00191136	0.139931	0.854086
GOTERM_BP_FAT	GO:0044093~positive regulation of molecular function	33	3.55987	8.52e-05	ADCY7, ZEB2, CDC42, MAP3K5, S1PR1, MDFIC, SERINC1, BCL2, MAP3K1, RAC1, CALCRL, MYC, FRS2, PTPRC, PTGER4, NF1, TGFBR2, STIM2, NR4A2, MALT1, CISH, JMY, ATP7A, SPAG9, GNAQ, HIPK1, HIPK3, TGFBR3, GNAS, IRF4, APAF1, PDCD6, CALM2, CALM1	691	306	13588	2.12065	0.204856	0.00224485	0.151418	0.819823
GOTERM_BP_FAT	GO:0051726~regulation of cell cycle	26	2.80475	8.76e-05	E2F2, STAT5B, OBFC2A, ITGB1, PTEN, LATS1, CCNG2, CITED2, CCNE2, CDC42, BCL2, SIK1, MYC, CD28, APC, PTPRC, ROCK2, UBE2B, ATM, PURA, NRAS, CDKN1A, CDKN1B, CCND2, UBA3, MNT	691	214	13588	2.38912	0.209979	0.00228569	0.155684	0.807756
GOTERM_CC_FAT	GO:0009986~cell surface	29	3.12837	0.000115	ITGAL, IL6ST, ITGB3, IL7R, LY6A, IL12RB2, ALCAM, S1PR1, CD44, CD69, ICOS, ITGAV, CD4, FASL, SPN, CD28, CLEC2I, H2-K1, B4GALT1, PTPRC, IL2RB, ADAM10, IL2RA, SELL, TGFBR2, ITGA4, BTLA, CD274, TGFBR3	535	305	12504	2.22225	0.0426748	0.00207461	0.159475	0.797309
GOTERM_BP_FAT	GO:0051301~cell division	31	3.34412	9.68e-05	CDK19, PRC1, 2400003C14RIK, CCNT1, AHCTF1, ANLN, CCNG1, LATS1, CCNG2, NR2C2, CCNE2, CDC42, RAD21, SEH1L, NCAPG2, PAFAH1B1, TOP2A, CCNA2, STAG1, APC, CDC7, KIF11, ROCK2, MYH9, PPP1CB, SMC2, CDC27, WEE1, SMC4, NOTCH1, CCND2	691	281	13588	2.16937	0.229317	0.00250146	0.172039	0.764372
GOTERM_BP_FAT	GO:0032271~regulation of protein polymerization	12	1.2945	0.000116	CDKN1B, MAP3K1, CAPZA2, RAC1, RDX, RICTOR, ARPC5, LATS1, RASA1, CLEC2I, APC, TES	691	57	13588	4.13984	0.268257	0.00297011	0.206249	0.685609
GOTERM_BP_FAT	GO:0000122~negative regulation of transcription from RNA polymerase II promoter	27	2.91262	0.000118	EID1, CTNNB1, ZFP238, BCL6, SKIL, MYC, EGR1, TXNIP, SATB1, ZBTB7A, DNMT3A, IKZF1, JARID2, RBL1, TLE4, SKI, IRF2BP2, FOXP1, NRIP1, SUZ12, NCOA2, ID2, HIPK1, HIPK3, JAZF1, TGIF1, NSD1	691	231	13588	2.29842	0.272914	0.00300218	0.21046	0.676831
GOTERM_BP_FAT	GO:0045580~regulation of T cell differentiation	11	1.18662	0.000121	PTPRC, IKZF1, STAT5B, TGFBR2, BCL6, ITPKB, SOCS5, IL7R, RC3H1, SASH3, CD27	691	48	13588	4.50639	0.277433	0.00303226	0.214573	0.668426
GOTERM_CC_FAT	GO:0030133~transport vesicle	8	0.862999	0.000171	ATP7A, SEC23A, CLTA, SEC24A, IGF2R, TGOLN1, RAB14, CLTC	535	29	12504	6.44744	0.0626446	0.00293626	0.236468	0.626228
GOTERM_BP_FAT	GO:0032870~cellular response to hormone stimulus	12	1.2945	0.000137	PHIP, PTPN2, STAT5B, FOXO1, PDE3B, RHOQ, JAK2, INSR, LATS1, LPIN1, STAT3, AKT3	691	58	13588	4.06847	0.307898	0.00340181	0.242983	0.614424
GOTERM_BP_FAT	GO:0007167~enzyme linked receptor protein signaling pathway	30	3.23625	0.000137	STAT5B, TIPARP, FOXO1, PTEN, PHIP, IGF1R, TIAM1, SOS1, MAP3K1, SKIL, INSR, FRS2, GIGYF1, CLEC2I, TXNIP, PTPN2, TGFBR1, ARID5B, TGFBR2, SMAD5, SMAD4, SOCS5, STAT3, FLNA, CSRNP1, DCP1A, JAK1, TGFBR3, JAK2, BMPR1A	691	273	13588	2.16091	0.309197	0.00338784	0.244223	0.612214
GOTERM_BP_FAT	GO:0044087~regulation of cellular component biogenesis	15	1.61812	0.000147	TGFBR1, CAPZA2, RDX, ARPC5, RICTOR, PTEN, LATS1, CDKN1B, S1PR1, MAP3K1, RAC1, RASA1, CLEC2I, TES, APC	691	89	13588	3.3142	0.327204	0.00359636	0.261638	0.5823
GOTERM_BP_FAT	GO:0045582~positive regulation of T cell differentiation	9	0.970874	0.000151	PTPRC, IKZF1, STAT5B, TGFBR2, ITPKB, SOCS5, IL7R, SASH3, CD27	691	32	13588	5.53057	0.333203	0.00364442	0.267543	0.572607
GOTERM_MF_FAT	GO:0032559~adenyl ribonucleotide binding	107	11.5426	0.000179	STK38, ADCY7, STK35, C230081A13RIK, SETX, ATP2B1, MAP3K5, AAK1, PIK3CA, STK39, INSR, KIF5B, ROCK2, WNK1, MYH9, MARK3, STK4, WEE1, MAPK1, RAB18, MAPK6, BMP2K, CSNK1G3, NEK7, CLCN3, STK17B, UHMK1, UBE2D3, DDX3X, DDX3Y, ITK, MYO1C, TAOK1, TGFBR1, TGFBR2, ATP11B, ATAD2, ATAD5, OXSR1, ATP13A3, DDX5, ATM, DDX6, ATP7A, ATP2A2, PRKAR1A, UBA3, DYRK1A, ABL2, CDK19, PPIP5K2, LATS1, ACTR2, PDPK1, PAK2, SLK, …	690	1460	13288	1.41137	0.116616	0.00515314	0.269441	0.569537
GOTERM_MF_FAT	GO:0005524~ATP binding	106	11.4347	0.000181	STK38, ADCY7, STK35, C230081A13RIK, SETX, ATP2B1, MAP3K5, AAK1, PIK3CA, STK39, INSR, KIF5B, ROCK2, WNK1, MARK3, MYH9, STK4, WEE1, MAPK1, RAB18, MAPK6, BMP2K, CSNK1G3, NEK7, CLCN3, STK17B, UHMK1, UBE2D3, DDX3X, DDX3Y, ITK, MYO1C, TAOK1, TGFBR1, TGFBR2, ATP11B, ATAD2, ATAD5, OXSR1, ATP13A3, DDX5, ATM, DDX6, ATP7A, ATP2A2, UBA3, DYRK1A, ABL2, CDK19, PPIP5K2, LATS1, ACTR2, PDPK1, PAK2, SLK, MASTL, SI…	690	1443	13288	1.41465	0.117601	0.00499194	0.271862	0.565651
GOTERM_BP_FAT	GO:0010033~response to organic substance	46	4.96224	0.000168	EIF2C2, DERL1, MCL1, HPRT, CAPZA2, STAT5B, PDE3B, FOXO1, RHOQ, DEK, FKBP1A, EDEM3, NR3C1, EDEM1, LATS1, PHIP, IL12RB2, LNPEP, BCL2, CD4, ERO1L, INSR, SDF4, MYC, AKT3, TES, EGR1, HERPUD1, EGR2, MAT2A, PTPN2, SELL, CREB1, TGFBR1, TGFBR2, NR4A2, MALT1, STAT1, LPIN1, STAT3, MAPK1, ID2, FYN, HSPA4L, JAK2, SERP1	691	505	13588	1.7912	0.364375	0.00403778	0.299103	0.52418
GOTERM_BP_FAT	GO:0035295~tube development	29	3.12837	0.000183	GNA13, CAPZA2, GJA1, ZEB2, NR3C1, CTNNB1, SPRY1, CD44, CXCR4, BCL2, NUP50, HECTD1, TES, B4GALT1, TGFBR2, SMAD4, NR4A3, BCL2L11, FOXP1, ATP7A, MIB1, MAN2A1, NOTCH1, HIF1A, NCOA3, SP3, TGIF1, APAF1, BMPR1A	691	264	13588	2.16009	0.388969	0.00434987	0.325106	0.487975
GOTERM_BP_FAT	GO:0010648~negative regulation of cell communication	23	2.48112	0.000191	PRKCA, PTPRC, ELF1, NF1, SOCS1, SOCS6, SKI, SOCS5, RGS16, PTEN, CISH, DDIT4, ATXN1, IGF1R, CBLB, SPRY1, RGS1, LRP6, TGIF1, BCL6, SKIL, SNX13, APC	691	186	13588	2.4316	0.401729	0.00449611	0.339011	0.469786
GOTERM_BP_FAT	GO:0045859~regulation of protein kinase activity	23	2.48112	0.000191	PRKCA, PTPRC, HMGCR, NF1, TGFBR2, ZEB2, LATS1, PDCD4, CISH, TRIB2, TRIB1, SPAG9, MAP3K5, CDKN1A, SPRY1, CDKN1B, MDFIC, HIPK3, MAP3K1, SPRED2, SPRED1, FRS2, APC	691	186	13588	2.4316	0.401729	0.00449611	0.339011	0.469786
GOTERM_CC_FAT	GO:0000267~cell fraction	45	4.85437	0.000269	CYP51, HPRT, HMGCR, CAPZA2, PDE3B, FKBP1A, FOXO3, ITGB1, CTNNB1, ATF2, LNPEP, RAC2, SH3GLB1, BCL2, LRRC59, RAC1, STK39, ACSL4, FNDC3A, SDF4, USP14, INPP5A, TES, ACTB, RECK, SOAT1, ANKRA2, WNK1, CYB5B, BCL2L11, ATP7A, NRAS, SLC17A6, ATP2A2, GNAQ, IGF2R, LRP6, DPM1, RAB14, CELF2, CELF1, VAMP3, GNAS, APAF1, PDCD6	535	596	12504	1.76466	0.0967048	0.00441223	0.371509	0.430031
GOTERM_BP_FAT	GO:0001701~in utero embryonic development	29	3.12837	0.000222	GNA13, GJA1, ITGB1, CITED2, G2E3, CHD7, NCAPG2, COL4A3BP, SKIL, MYB, MLL2, ADAM10, TGFBR1, TGFBR2, UBR3, ITGA4, MBNL1, MYH9, UBE2B, BCL2L11, MAN2A1, MAPK1, MIB1, NOTCH1, HIF1A, SP3, TGFBR3, PRDM1, BMPR1A	691	267	13588	2.13582	0.449107	0.00517106	0.393349	0.405222
GOTERM_CC_FAT	GO:0005635~nuclear envelope	18	1.94175	0.000286	NUP160, LMNB1, MYO1C, BNIP3, AHCTF1, SUN1, RAC2, SEH1L, BCL2, NUP210, IGF2R, NUP50, SHISA5, PAFAH1B1, TMPO, KPNA4, LBR, TNPO1	535	153	12504	2.74964	0.102433	0.0044927	0.394701	0.403732
GOTERM_BP_FAT	GO:0045621~positive regulation of lymphocyte differentiation	9	0.970874	0.000238	PTPRC, IKZF1, STAT5B, TGFBR2, ITPKB, SOCS5, IL7R, SASH3, CD27	691	34	13588	5.20524	0.472371	0.00549658	0.421756	0.374939
GOTERM_CC_FAT	GO:0034708~methyltransferase complex	7	0.755124	0.00032	SUZ12, MLL5, MLL3, NSD1, MLL1, MLL2, CBX5	535	23	12504	7.11321	0.113828	0.00482209	0.441261	0.355305
GOTERM_CC_FAT	GO:0035097~histone methyltransferase complex	7	0.755124	0.00032	SUZ12, MLL5, MLL3, NSD1, MLL1, MLL2, CBX5	535	23	12504	7.11321	0.113828	0.00482209	0.441261	0.355305
GOTERM_BP_FAT	GO:0032273~positive regulation of protein polymerization	7	0.755124	0.000258	CDKN1B, MAP3K1, CAPZA2, RAC1, RICTOR, APC, TES	691	19	13588	7.24473	0.500047	0.00590762	0.457215	0.339879
GOTERM_MF_FAT	GO:0019207~kinase regulator activity	13	1.40237	0.000343	1190002H23RIK, SOCS1, MOBKL1A, WNK1, AKAP11, SOCS5, TRIB2, TRIB1, CCNE2, CDKN1A, CDKN1B, PRKAR1A, APC	690	73	13288	3.4295	0.211205	0.00908345	0.514906	0.288272
GOTERM_BP_FAT	GO:0060021~palate development	9	0.970874	0.000294	CHD7, CSRNP1, ARID5B, TGFBR1, TIPARP, TGFBR2, SMAD4, TGFBR3, BMPR1A	691	35	13588	5.05652	0.547236	0.00669262	0.522432	0.28197
GOTERM_BP_FAT	GO:0043434~response to peptide hormone stimulus	15	1.61812	0.000298	EGR2, PTPN2, CAPZA2, STAT5B, RHOQ, FOXO1, PDE3B, LPIN1, STAT3, PHIP, BCL2, JAK2, INSR, AKT3, TES	691	95	13588	3.10488	0.551322	0.00671225	0.528394	0.277042
GOTERM_BP_FAT	GO:0033043~regulation of organelle organization	20	2.1575	0.000299	ROCK2, CAPZA2, CTCF, RDX, ARPC5, RICTOR, UBE2B, LATS1, ATM, CDC42, CDKN1B, S1PR1, MAP3K1, RAC1, MLL1, RASA1, CD28, APC, TES, CLEC2I	691	154	13588	2.5538	0.552478	0.00667785	0.53009	0.275651
GOTERM_BP_FAT	GO:0045184~establishment of protein localization	55	5.93312	0.0003	CLTA, SEC24A, AP1G1, RAB5C, VPS54, ZMAT3, CLTC, CRY2, SEH1L, SEC23A, KDELR2, GOLT1B, ARNTL, MYH9, FLNA, RAB18, STXBP5, LAX1, RAB14, RAB12, KPNA4, RAB10, RAB11FIP1, SNX13, SERP1, LCP2, ARL6IP1, SNX18, DERL1, NUP160, STAM2, AHCTF1, ARF6, STX12, MACF1, GNPTAB, NUP210, NUP50, APPBP2, TNPO1, CD27, EXOC2, TXNIP, RAB2A, RAB8B, MYO1C, YWHAE, COG3, ARF3, GSK3B, RAB1, ARF4, RAB22A, JAK2, GGA3	691	656	13588	1.64868	0.554267	0.00665573	0.532724	0.273498
GOTERM_BP_FAT	GO:0051270~regulation of cell motion	16	1.726	0.000321	B4GALT1, GNA13, NF1, ITGB3, PTEN, CDKN1B, HIF1A, S1PR1, CXCR4, BCL2, MAP3K1, RRAS2, RAC1, TGFBR3, BCL6, APC	691	107	13588	2.94045	0.578185	0.00705033	0.568981	0.244902
GOTERM_BP_FAT	GO:0002684~positive regulation of immune system process	24	2.589	0.000323	H2-K1, PTPRC, ITGAL, IL2RA, IKZF1, THEMIS, TGFBR2, STAT5B, ITPKB, MALT1, SOCS5, IL7R, FOXP1, MAPK1, CBLB, CDKN1A, LAX1, CD4, BCL6, CD27, SPN, SASH3, CD28, CLEC2I	691	206	13588	2.29098	0.580983	0.00704696	0.573357	0.241575
GOTERM_MF_FAT	GO:0005525~GTP binding	35	3.77562	0.000391	GNA13, RAB5C, ATL3, RRAGA, RHOQ, ARF6, CDC42, IGTP, RAC2, RAC1, TUBB5, DOCK10, ARL5B, RAB2A, GIMAP4, RAB8B, IRGM2, RAP2C, GBP5, GIMAP6, NRAS, RAB18, GNAQ, RRAS2, ARF3, RAB1, ARF4, RAB22A, RAB14, RAB12, RAP1B, GNAS, RAB10, GBP3, GBP2	690	354	13288	1.90404	0.237355	0.00998547	0.58786	0.230726
GOTERM_MF_FAT	GO:0046983~protein dimerization activity	34	3.66775	0.000393	BACH1, CLCN3, FOSL2, BACH2, HPRT, HMGCR, RAB3GAP1, CREM, RRAGA, NFKB1, NR3C1, ATF2, MAP3K5, BCL2, EFR3A, PAFAH1B1, GABPB2, CREBL2, IKZF4, ADAM10, IKZF1, CREB1, TGFBR1, NR4A2, ARID3A, NR4A1, MYH9, STK4, FOXP1, STAT3, SMC4, HIF1A, ZC3H11A, PDCD6	690	340	13288	1.9258	0.238393	0.00967875	0.590807	0.228554
GOTERM_MF_FAT	GO:0008276~protein methyltransferase activity	10	1.07875	0.000424	SUZ12, MLL5, SETD1B, WHSC1L1, ASH1L, SETD7, MLL3, NSD1, MLL1, SUV420H1	690	45	13288	4.27955	0.254235	0.0100643	0.636264	0.196363
GOTERM_BP_FAT	GO:0043254~regulation of protein complex assembly	12	1.2945	0.000389	CDKN1B, MAP3K1, CAPZA2, RAC1, RDX, RICTOR, ARPC5, LATS1, RASA1, CLEC2I, APC, TES	691	65	13588	3.63032	0.649211	0.00841255	0.690098	0.161089
GOTERM_BP_FAT	GO:0042098~T cell proliferation	8	0.862999	0.000392	ITGAL, PTPRC, SATB1, ELF4, CXCR4, FYN, FKBP1A, MALT1	691	28	13588	5.61836	0.651732	0.00840277	0.694834	0.158119
GOTERM_BP_FAT	GO:0001932~regulation of protein amino acid phosphorylation	17	1.83387	0.000403	PRKCA, PTPRC, SOCS1, SMAD4, FKBP1A, ZEB2, RICTOR, UBE2B, PDCD4, ZFP91, MDFIC, HIPK3, BCL2, MAP3K1, PRKAR1A, CD4, JAK2	691	121	13588	2.76275	0.662197	0.00857645	0.71486	0.145779
GOTERM_BP_FAT	GO:0051789~response to protein stimulus	14	1.51025	0.000423	EGR1, HERPUD1, DERL1, NR4A2, DEK, NR3C1, EDEM3, EDEM1, ID2, BCL2, HSPA4L, CD4, ERO1L, SERP1	691	87	13588	3.16436	0.679321	0.00891526	0.748998	0.12552
GOTERM_BP_FAT	GO:0009791~post-embryonic development	14	1.51025	0.000423	IMPAD1, TGFBR1, ARID5B, TIPARP, NR4A2, TET2, BCL2L11, GNAQ, MORC3, CSRNP1, BCL11B, BCL2, GNAS, SERP1	691	87	13588	3.16436	0.679321	0.00891526	0.748998	0.12552
GOTERM_MF_FAT	GO:0030554~adenyl nucleotide binding	109	11.7584	0.000502	STK38, ADCY7, STK35, C230081A13RIK, SETX, ATP2B1, MAP3K5, AGPS, AAK1, PIK3CA, STK39, INSR, KIF5B, ROCK2, WNK1, MYH9, MARK3, STK4, WEE1, MAPK1, RAB18, MAPK6, BMP2K, CSNK1G3, NEK7, CLCN3, STK17B, UHMK1, UBE2D3, DDX3X, DDX3Y, ERO1L, ITK, MYO1C, TAOK1, TGFBR1, TGFBR2, ATP11B, ATAD2, ATAD5, OXSR1, ATP13A3, DDX5, ATM, DDX6, ATP7A, ATP2A2, PRKAR1A, UBA3, DYRK1A, ABL2, CDK19, PPIP5K2, LATS1, ACTR2, PDPK1…	690	1535	13288	1.3675	0.293708	0.0115239	0.753771	0.122761
GOTERM_BP_FAT	GO:0035239~tube morphogenesis	21	2.26537	0.000426	GNA13, B4GALT1, TGFBR2, SMAD4, GJA1, ZEB2, NR3C1, NR4A3, BCL2L11, CTNNB1, MIB1, NOTCH1, HIF1A, NCOA3, CD44, CXCR4, BCL2, NUP50, TGIF1, APAF1, HECTD1	691	171	13588	2.41491	0.682551	0.00892431	0.75564	0.121685
GOTERM_BP_FAT	GO:0009719~response to endogenous stimulus	22	2.37325	0.000431	EGR2, HPRT, MAT2A, PTPN2, CAPZA2, TGFBR1, TGFBR2, STAT5B, NR4A2, PDE3B, FOXO1, RHOQ, LPIN1, LATS1, STAT3, PHIP, LNPEP, BCL2, JAK2, INSR, AKT3, TES	691	184	13588	2.35116	0.686904	0.00896149	0.764696	0.116511
GOTERM_BP_FAT	GO:0015031~protein transport	54	5.82524	0.000442	CLTA, SEC24A, AP1G1, RAB5C, VPS54, ZMAT3, CLTC, CRY2, SEH1L, SEC23A, KDELR2, GOLT1B, ARNTL, MYH9, RAB18, STXBP5, LAX1, RAB14, RAB12, KPNA4, RAB10, RAB11FIP1, SNX13, SERP1, LCP2, ARL6IP1, SNX18, DERL1, NUP160, STAM2, AHCTF1, ARF6, STX12, MACF1, GNPTAB, NUP210, NUP50, APPBP2, TNPO1, CD27, EXOC2, TXNIP, RAB2A, RAB8B, MYO1C, YWHAE, COG3, ARF3, GSK3B, RAB1, ARF4, RAB22A, JAK2, GGA3	691	651	13588	1.63114	0.695461	0.00910413	0.782874	0.106308
GOTERM_BP_FAT	GO:0019221~cytokine-mediated signaling pathway	11	1.18662	0.000456	KLF6, IL2RB, IL6ST, SOCS1, STAT5B, JAK1, FKBP1A, JAK2, SOCS5, STAT1, STAT3	691	56	13588	3.86262	0.706625	0.00931741	0.807365	0.0929303
GOTERM_CC_FAT	GO:0005624~membrane fraction	39	4.20712	0.000592	CYP51, HMGCR, CAPZA2, PDE3B, FKBP1A, FOXO3, ITGB1, CTNNB1, ATF2, LNPEP, RAC2, SH3GLB1, BCL2, LRRC59, RAC1, STK39, ACSL4, FNDC3A, INPP5A, USP14, TES, RECK, SOAT1, ANKRA2, WNK1, CYB5B, BCL2L11, ATP7A, NRAS, SLC17A6, ATP2A2, GNAQ, IGF2R, LRP6, DPM1, RAB14, VAMP3, GNAS, PDCD6	535	510	12504	1.78727	0.2007	0.00857909	0.816462	0.088064
GOTERM_BP_FAT	GO:0045058~T cell selection	7	0.755124	0.000472	PTPRC, THEMIS, BCL2, CD4, ITPKB, SPN, CD28	691	21	13588	6.55475	0.719432	0.00958212	0.836628	0.0774675
GOTERM_BP_FAT	GO:0002761~regulation of myeloid leukocyte differentiation	8	0.862999	0.000494	TNFSF11, IKZF1, ID2, NF1, GNAS, TOB2, CTNNB1, APC	691	29	13588	5.42462	0.73558	0.00995178	0.875479	0.0577543
GOTERM_BP_FAT	GO:0009792~embryonic development ending in birth or egg hatching	39	4.20712	0.000501	GNA13, LIMS1, GJA1, ZEB2, ITGB1, CITED2, G2E3, CHD7, NCAPG2, COL4A3BP, NUP50, SKIL, MYB, ACSL4, HECTD1, MLL2, ADAM10, TGFBR1, NF1, TGFBR2, UBR3, ITGA4, MBNL1, MYH9, UBE2B, ATM, BCL2L11, MAN2A1, MAPK1, MIB1, NOTCH1, HIF1A, SP3, TGIF1, TGFBR3, GNAS, PRDM1, APAF1, BMPR1A	691	425	13588	1.80448	0.740076	0.0100046	0.886714	0.0522165
GOTERM_BP_FAT	GO:0010608~posttranscriptional regulation of gene expression	19	2.04962	0.000508	ZFP36, EIF2C2, CPEB2, PAIP1, EIF2A, PTEN, FLNA, ZFP36L1, EIF4G2, ZFP36L2, TNRC6C, MORC3, BCL2, PUM1, PUM2, PPP1R15B, TNRC6B, TNRC6A, SERP1	691	148	13588	2.52447	0.745431	0.0100835	0.900352	0.0455876
GOTERM_MF_FAT	GO:0032561~guanyl ribonucleotide binding	35	3.77562	0.000618	GNA13, RAB5C, ATL3, RRAGA, RHOQ, ARF6, CDC42, IGTP, RAC2, RAC1, TUBB5, DOCK10, ARL5B, RAB2A, GIMAP4, RAB8B, IRGM2, RAP2C, GBP5, GIMAP6, NRAS, RAB18, GNAQ, RRAS2, ARF3, RAB1, ARF4, RAB22A, RAB14, RAB12, RAP1B, GNAS, RAB10, GBP3, GBP2	690	363	13288	1.85683	0.347889	0.013697	0.925983	0.0333968
GOTERM_MF_FAT	GO:0019001~guanyl nucleotide binding	35	3.77562	0.000618	GNA13, RAB5C, ATL3, RRAGA, RHOQ, ARF6, CDC42, IGTP, RAC2, RAC1, TUBB5, DOCK10, ARL5B, RAB2A, GIMAP4, RAB8B, IRGM2, RAP2C, GBP5, GIMAP6, NRAS, RAB18, GNAQ, RRAS2, ARF3, RAB1, ARF4, RAB22A, RAB14, RAB12, RAP1B, GNAS, RAB10, GBP3, GBP2	690	363	13288	1.85683	0.347889	0.013697	0.925983	0.0333968
GOTERM_CC_FAT	GO:0000785~chromatin	18	1.94175	0.00069	SATB1, DNMT3A, ARID4A, IKZF1, HP1BP3, AHCTF1, UBE2B, CBX7, CBX6, CBX5, CITED2, ATRX, SUZ12, CHD7, CHD1, H3F3B, IRF4, TMPO	535	165	12504	2.54967	0.22967	0.00961778	0.950373	0.0221059
GOTERM_CC_FAT	GO:0030140~trans-Golgi network transport vesicle	6	0.647249	0.000752	ATP7A, CLTA, IGF2R, TGOLN1, RAB14, CLTC	535	18	12504	7.79065	0.247427	0.0101007	1.03487	-0.0148851
GOTERM_MF_FAT	GO:0019210~kinase inhibitor activity	7	0.755124	0.000694	CDKN1A, CDKN1B, SOCS1, WNK1, SOCS5, TRIB2, TRIB1	690	22	13288	6.12754	0.3815	0.0149021	1.03999	-0.0170311
GOTERM_MF_FAT	GO:0001883~purine nucleoside binding	109	11.7584	0.000694	STK38, ADCY7, STK35, C230081A13RIK, SETX, ATP2B1, MAP3K5, AGPS, AAK1, PIK3CA, STK39, INSR, KIF5B, ROCK2, WNK1, MYH9, MARK3, STK4, WEE1, MAPK1, RAB18, MAPK6, BMP2K, CSNK1G3, NEK7, CLCN3, STK17B, UHMK1, UBE2D3, DDX3X, DDX3Y, ERO1L, ITK, MYO1C, TAOK1, TGFBR1, TGFBR2, ATP11B, ATAD2, ATAD5, OXSR1, ATP13A3, DDX5, ATM, DDX6, ATP7A, ATP2A2, PRKAR1A, UBA3, DYRK1A, ABL2, CDK19, PPIP5K2, LATS1, ACTR2, PDPK1…	690	1548	13288	1.35602	0.381505	0.0144541	1.04001	-0.0170393
GOTERM_BP_FAT	GO:0045619~regulation of lymphocyte differentiation	11	1.18662	0.000609	PTPRC, IKZF1, STAT5B, TGFBR2, BCL6, ITPKB, SOCS5, IL7R, RC3H1, SASH3, CD27	691	58	13588	3.72943	0.806056	0.0119878	1.07838	-0.0327724
GOTERM_BP_FAT	GO:0030029~actin filament-based process	21	2.26537	0.000619	ROCK2, CAPZA2, NF1, WASF2, RHOQ, RICTOR, MYH9, LPIN1, ITGB1, FLNA, NRAS, RAC2, BCL2, RAC1, ACAP2, BCL6, PAFAH1B1, WASL, WIPF1, ABL2, LCP1	691	176	13588	2.3463	0.811141	0.0120924	1.09575	-0.0397129
GOTERM_BP_FAT	GO:0046637~regulation of alpha-beta T cell differentiation	7	0.755124	0.000622	IKZF1, TGFBR2, BCL6, ITPKB, SOCS5, RC3H1, SASH3	691	22	13588	6.25681	0.812371	0.0120521	1.10002	-0.0414021
GOTERM_BP_FAT	GO:0034613~cellular protein localization	30	3.23625	0.000634	ARL6IP1, CLTA, SEC24A, DERL1, AP1G1, STAM2, PMAIP1, CLTC, CTNNB1, CDC42, STX12, CRY2, MACF1, SH3GLB1, MORC3, TNPO1, SRGN, SEC23A, RAB2A, TXNIP, ARNTL, YWHAE, FLNA, COG3, RAB1, GSK3B, JAK2, KPNA4, RAB10, GGA3	691	299	13588	1.973	0.818321	0.0121949	1.12109	-0.0496412
GOTERM_CC_FAT	GO:0005694~chromosome	31	3.34412	0.000817	ARID4A, NUP160, HP1BP3, AHCTF1, CBX7, CBX6, CBX5, CITED2, RAD21, CHD7, SEH1L, HJURP, CHD1, TOP2A, APC, SATB1, DNMT3A, KAT2B, IKZF1, UBE2B, SMC2, PURB, SMC4, PURA, SUZ12, ATRX, SETD7, H3F3B, IRF4, TMPO, SUV420H1	535	378	12504	1.91675	0.265918	0.0106032	1.12493	-0.0511246
GOTERM_BP_FAT	GO:0046907~intracellular transport	39	4.20712	0.000652	ARL6IP1, CLTA, SEC24A, DERL1, NUP160, AP1G1, STAM2, VPS54, WASF2, BNIP3, CLTC, CDC42, STX12, CRY2, MACF1, BCL2, NUP50, PAFAH1B1, MLXIP, WIPF1, APPBP2, TNPO1, TXNIP, SEC23A, RAB2A, ADAM10, KIF5B, ARNTL, MYH9, YWHAE, FLNA, COG3, ATXN1, GSK3B, RAB1, JAK2, KPNA4, RAB10, GGA3	691	431	13588	1.77936	0.82698	0.0124529	1.153	-0.0618309
GOTERM_BP_FAT	GO:0032944~regulation of mononuclear cell proliferation	13	1.40237	0.000672	ITGAL, PTPRC, IL2RA, STAT5B, BTLA, CDKN1A, CBLB, CD274, BCL6, SPN, SASH3, CLEC2I, CD28	691	80	13588	3.19544	0.836225	0.0127497	1.18888	-0.0751386
GOTERM_BP_FAT	GO:0050670~regulation of lymphocyte proliferation	13	1.40237	0.000672	ITGAL, PTPRC, IL2RA, STAT5B, BTLA, CDKN1A, CBLB, CD274, BCL6, SPN, SASH3, CLEC2I, CD28	691	80	13588	3.19544	0.836225	0.0127497	1.18888	-0.0751386
GOTERM_BP_FAT	GO:0042129~regulation of T cell proliferation	11	1.18662	0.000701	BTLA, ITGAL, PTPRC, CBLB, IL2RA, CD274, STAT5B, SASH3, SPN, CD28, CLEC2I	691	59	13588	3.66622	0.848449	0.0131997	1.23954	-0.0932593
GOTERM_BP_FAT	GO:0070727~cellular macromolecule localization	30	3.23625	0.000704	ARL6IP1, CLTA, SEC24A, DERL1, AP1G1, STAM2, PMAIP1, CLTC, CTNNB1, CDC42, STX12, CRY2, MACF1, SH3GLB1, MORC3, TNPO1, SRGN, SEC23A, RAB2A, TXNIP, ARNTL, YWHAE, FLNA, COG3, RAB1, GSK3B, JAK2, KPNA4, RAB10, GGA3	691	301	13588	1.95989	0.849681	0.0131643	1.24487	-0.0951227
GOTERM_BP_FAT	GO:0009725~response to hormone stimulus	20	2.1575	0.000713	EGR2, MAT2A, PTPN2, CAPZA2, TGFBR1, TGFBR2, STAT5B, PDE3B, FOXO1, RHOQ, LPIN1, LATS1, STAT3, PHIP, LNPEP, BCL2, JAK2, INSR, AKT3, TES	691	165	13588	2.38355	0.853323	0.0132415	1.26087	-0.100671
GOTERM_BP_FAT	GO:0031399~regulation of protein modification process	20	2.1575	0.000713	PRKCA, PTPRC, SOCS1, SMAD4, ZEB2, FKBP1A, CTCF, RICTOR, UBE2B, YWHAE, PDCD4, ZFP91, MDFIC, HIPK3, BCL2, MAP3K1, PRKAR1A, CD4, JAK2, MLL1	691	165	13588	2.38355	0.853323	0.0132415	1.26087	-0.100671
GOTERM_MF_FAT	GO:0003723~RNA binding	55	5.93312	0.000848	EIF2C2, 2610101N10RIK, CPEB2, CPEB4, ZMAT3, CCNT1, SYNJ1, SYNCRIP, EIF2A, PDCD4, FUBP1, PUM1, PUM2, RC3H1, RBMS1, ZFP36, FMR1, HNRNPA2B1, G3BP2, MBNL2, MBNL1, ZFR, PURB, FAM120A, ROD1, SERBP1, CPSF6, CELF2, CELF1, HDLBP, CNBP, SETD1B, MYEF2, DUSP11, OBFC2A, NUFIP2, UHMK1, ZFP36L1, ZFP36L2, TNRC6C, HNRNPK, DDX3X, PRPF8, DDX3Y, MSI2, TNRC6B, TNRC6A, SSB, DDX5, LARP4B, DDX6, ATXN1, DCP2, EIF4H, MEX3C	690	672	13288	1.57617	0.44387	0.0171094	1.26862	-0.10333
GOTERM_MF_FAT	GO:0001882~nucleoside binding	109	11.7584	0.000849	STK38, ADCY7, STK35, C230081A13RIK, SETX, ATP2B1, MAP3K5, AGPS, AAK1, PIK3CA, STK39, INSR, KIF5B, ROCK2, WNK1, MYH9, MARK3, STK4, WEE1, MAPK1, RAB18, MAPK6, BMP2K, CSNK1G3, NEK7, CLCN3, STK17B, UHMK1, UBE2D3, DDX3X, DDX3Y, ERO1L, ITK, MYO1C, TAOK1, TGFBR1, TGFBR2, ATP11B, ATAD2, ATAD5, OXSR1, ATP13A3, DDX5, ATM, DDX6, ATP7A, ATP2A2, PRKAR1A, UBA3, DYRK1A, ABL2, CDK19, PPIP5K2, LATS1, ACTR2, PDPK1…	690	1558	13288	1.34732	0.44454	0.0166585	1.27121	-0.104216
GOTERM_CC_FAT	GO:0031252~cell leading edge	14	1.51025	0.000961	WASF2, ABI2, RDX, ARPC5, MYH9, CTNNB1, RAC1, ACAP2, PIK3CA, GNAS, PAFAH1B1, WASL, RASA1, LCP1	535	112	12504	2.9215	0.304609	0.0120363	1.32066	-0.12079
GOTERM_BP_FAT	GO:0018209~peptidyl-serine modification	8	0.862999	0.000762	MAPK1, MORC3, HIPK3, BCL2, GSK3B, TNKS, UHMK1, AKT3	691	31	13588	5.07465	0.871473	0.0140494	1.34706	-0.129386
GOTERM_BP_FAT	GO:0043009~chordate embryonic development	38	4.09924	0.000815	GNA13, LIMS1, GJA1, ZEB2, ITGB1, CITED2, G2E3, CHD7, NCAPG2, COL4A3BP, NUP50, SKIL, MYB, HECTD1, MLL2, ADAM10, TGFBR1, NF1, TGFBR2, UBR3, ITGA4, MBNL1, MYH9, UBE2B, BCL2L11, ATM, MAN2A1, MAPK1, MIB1, NOTCH1, HIF1A, SP3, TGIF1, TGFBR3, GNAS, PRDM1, APAF1, BMPR1A	691	421	13588	1.77492	0.888472	0.0149116	1.43953	-0.158221
GOTERM_BP_FAT	GO:0070663~regulation of leukocyte proliferation	13	1.40237	0.000843	ITGAL, PTPRC, IL2RA, STAT5B, BTLA, CDKN1A, CBLB, CD274, BCL6, SPN, SASH3, CLEC2I, CD28	691	82	13588	3.1175	0.896531	0.0153134	1.48838	-0.172714
GOTERM_MF_FAT	GO:0019901~protein kinase binding	12	1.2945	0.00100148	IL12RB2, PTPRC, SPAG9, DUSP2, ADAM10, CCND2, TGFBR2, PDE3B, TGIF1, INSR, STAT3, FLNA	690	71	13288	3.25487	0.500113	0.0190761	1.49741	-0.17534
GOTERM_BP_FAT	GO:0010627~regulation of protein kinase cascade	19	2.04962	0.000883	PTPRC, NF1, SOCS1, ZEB2, RICTOR, PTEN, PDCD4, FLNA, CTNNB1, IGF1R, ZFP91, SPRY1, TNFSF11, MDFIC, HIPK3, MAP3K1, JAK2, CD27, APC	691	155	13588	2.41046	0.907094	0.015927	1.55848	-0.192702
GOTERM_CC_FAT	GO:0005626~insoluble fraction	39	4.20712	0.00113691	CYP51, HMGCR, CAPZA2, PDE3B, FKBP1A, FOXO3, ITGB1, CTNNB1, ATF2, LNPEP, RAC2, SH3GLB1, BCL2, LRRC59, RAC1, STK39, ACSL4, FNDC3A, INPP5A, USP14, TES, RECK, SOAT1, ANKRA2, WNK1, CYB5B, BCL2L11, ATP7A, NRAS, SLC17A6, ATP2A2, GNAQ, IGF2R, LRP6, DPM1, RAB14, VAMP3, GNAS, PDCD6	535	528	12504	1.72634	0.349489	0.0137751	1.56129	-0.193484
GOTERM_CC_FAT	GO:0005768~endosome	23	2.48112	0.00118788	CLCN3, CYTIP, LDLR, RAB5C, STAM2, WASF2, MMD, EEA1, ARF6, CD164, ZNRF2, SLA, TFRC, GOLPH3, IGF2R, RAB22A, PIKFYVE, RAB14, INSR, RAB11FIP1, SDF4, ANKFY1, GGA3	535	252	12504	2.13316	0.361916	0.0139421	1.63075	-0.212387
GOTERM_BP_FAT	GO:0033077~T cell differentiation in the thymus	8	0.862999	0.000933	PTPRC, BCL2, STAT5B, ITPKB, SPN, CD28, CTNNB1, APC	691	32	13588	4.91606	0.918957	0.0167228	1.64734	-0.216783
GOTERM_BP_FAT	GO:0045596~negative regulation of cell differentiation	21	2.26537	0.000947	ZFP36, NF1, STAT5B, REST, SOCS5, ITGB1, CTNNB1, MIB1, MAPK1, ZFP91, NOTCH1, RNF6, TGFBR3, BCL6, GFI1, SKIL, RBPJ, TOB2, RC3H1, BMPR1A, APC	691	182	13588	2.26895	0.921782	0.0168449	1.6704	-0.222821
GOTERM_BP_FAT	GO:0003006~reproductive developmental process	27	2.91262	0.000948	AGFG1, STAT5B, FOXO3, FEM1B, PTEN, NR2C2, CITED2, CTNNB1, IGF1R, CHD7, CD44, CXCR4, BCL2, PAFAH1B1, FNDC3A, INSR, FRS2, B4GALT1, SMAD5, AFF4, UBE2B, BCL2L11, NRIP1, NOTCH1, NCOA3, CELF1, BMPR1A	691	264	13588	2.01112	0.922041	0.0167558	1.67256	-0.223381
GOTERM_BP_FAT	GO:0007507~heart development	24	2.589	0.000985	TGFBR1, NF1, TGFBR2, GJA1, FKBP1A, ITGA4, PTEN, ITGB1, FOXP1, ATM, CTNNB1, CITED2, MIB1, NOTCH1, HIF1A, CHD7, ID2, GNAQ, COL4A3BP, TGFBR3, CALCRL, RBPJ, NFATC3, BMPR1A	691	223	13588	2.11633	0.929422	0.0172898	1.73718	-0.239846
GOTERM_BP_FAT	GO:0031334~positive regulation of protein complex assembly	7	0.755124	0.00102807	CDKN1B, MAP3K1, CAPZA2, RAC1, RICTOR, APC, TES	691	24	13588	5.73541	0.937209	0.0179285	1.8131	-0.258422
GOTERM_MF_FAT	GO:0003697~single-stranded DNA binding	8	0.862999	0.0012797	CNBP, HNRNPA2B1, OBFC2A, MCM4, SMUG1, PURB, PURA, MCM6	690	33	13288	4.6686	0.587749	0.0236648	1.90967	-0.280958
GOTERM_BP_FAT	GO:0001525~angiogenesis	17	1.83387	0.00114844	B4GALT1, GNA13, TGFBR2, SMAD5, WASF2, NAA15, ELK3, MYH9, PTEN, CTNNB1, NOTCH1, HIF1A, S1PR1, CXCR4, ITGAV, RBPJ, VEZF1	691	133	13588	2.51348	0.9546	0.0198792	2.02336	-0.306073
GOTERM_BP_FAT	GO:0001655~urogenital system development	18	1.94175	0.00117823	TGFBR1, ARID5B, NF1, TIPARP, SMAD4, TET2, FEM1B, PTEN, BCL2L11, CTNNB1, IGF1R, SPRY1, NOTCH1, CD44, BCL2, GATA3, FRS2, APC	691	146	13588	2.42436	0.958101	0.0202596	2.07532	-0.317084
GOTERM_BP_FAT	GO:0016477~cell migration	25	2.69687	0.00118772	PVR, CAPZA2, WASF2, ABI2, GJA1, ZEB2, PTEN, ITGB1, CXCR4, RAC1, PAFAH1B1, TES, APC, B4GALT1, PRKCA, TGFBR1, ARID5B, NR4A2, ITGA4, MYH9, YWHAE, HIF1A, FYN, LRP6, LAMC1	691	240	13588	2.04836	0.959158	0.0202916	2.09187	-0.320534
GOTERM_BP_FAT	GO:0045670~regulation of osteoclast differentiation	6	0.647249	0.00123544	TNFSF11, NF1, GNAS, TOB2, CTNNB1, APC	691	17	13588	6.94033	0.964086	0.0209658	2.17505	-0.337469
GOTERM_BP_FAT	GO:0030278~regulation of ossification	10	1.07875	0.00126661	EGR2, PTGER4, BCL2, SMAD5, BMP2K, GNAS, SRGN, TOB2, CTNNB1, APC	691	53	13588	3.71024	0.966979	0.0213549	2.22934	-0.348177
GOTERM_BP_FAT	GO:0006984~ER-nuclear signaling pathway	7	0.755124	0.00129532	DERL1, ATP2A2, GSK3B, EIF2A, ERO1L, PPP1R15B, SERP1	691	25	13588	5.50599	0.969437	0.0216981	2.27933	-0.357807
GOTERM_BP_FAT	GO:0045639~positive regulation of myeloid cell differentiation	7	0.755124	0.00129532	HIF1A, TNFSF11, IKZF1, ID2, ETS1, GNAS, FOXO3	691	25	13588	5.50599	0.969437	0.0216981	2.27933	-0.357807
GOTERM_MF_FAT	GO:0008170~N-methyltransferase activity	9	0.970874	0.00169074	MLL5, SETD1B, WHSC1L1, ASH1L, SETD7, MLL3, NSD1, MLL1, SUV420H1	690	44	13288	3.93913	0.689937	0.0303453	2.51578	-0.400673
GOTERM_BP_FAT	GO:0051493~regulation of cytoskeleton organization	14	1.51025	0.00146305	ROCK2, CAPZA2, RDX, ARPC5, RICTOR, LATS1, CDKN1B, S1PR1, MAP3K1, RAC1, RASA1, CLEC2I, TES, APC	691	99	13588	2.7808	0.980551	0.024324	2.57087	-0.41008
GOTERM_BP_FAT	GO:0006916~anti-apoptosis	13	1.40237	0.00158352	CFLAR, IL2RB, XIAP, STAT5B, FOXO1, BNIP3, CITED2, TSC22D3, GSK3B, BCL2, PIK3CA, MYC, CD27	691	88	13588	2.90495	0.985943	0.0261407	2.77975	-0.444005
GOTERM_BP_FAT	GO:0046635~positive regulation of alpha-beta T cell activation	7	0.755124	0.00161254	PTPRC, IKZF1, TGFBR2, ITPKB, SOCS5, SASH3, CD28	691	26	13588	5.29422	0.987001	0.0264516	2.83001	-0.451788
GOTERM_BP_FAT	GO:0051495~positive regulation of cytoskeleton organization	7	0.755124	0.00161254	CDKN1B, MAP3K1, CAPZA2, RAC1, RICTOR, APC, TES	691	26	13588	5.29422	0.987001	0.0264516	2.83001	-0.451788
GOTERM_BP_FAT	GO:0046636~negative regulation of alpha-beta T cell activation	5	0.539374	0.00163301	BTLA, CBLB, BCL6, SOCS5, RC3H1	691	11	13588	8.9383	0.987698	0.0266209	2.86543	-0.45719
GOTERM_BP_FAT	GO:0022402~cell cycle process	35	3.77562	0.00169546	GAS2L3, CEP120, AHCTF1, ANLN, CCNG1, ITGB1, LATS1, CCNG2, UHMK1, MLL5, RAD21, MACF1, SEH1L, NCAPG2, BCL2, TUBB5, TRP53INP1, PAFAH1B1, SKIL, MYB, CCNA2, STAG1, APC, KIF11, MYH9, UBE2B, SMC2, CDC27, WEE1, JMY, SMC4, CDKN1A, CDKN1B, CCND2, GSK3B	691	393	13588	1.75127	0.989604	0.0274596	2.97347	-0.473263
GOTERM_BP_FAT	GO:0046777~protein amino acid autophosphorylation	11	1.18662	0.00171078	IGF1R, PAK2, FYN, TGFBR1, CAPZA2, DYRK1A, MOBKL1A, INSR, STK4, UHMK1, TES	691	66	13588	3.27738	0.990025	0.0275389	2.99995	-0.477114
GOTERM_BP_FAT	GO:0030833~regulation of actin filament polymerization	9	0.970874	0.00172284	MAP3K1, CAPZA2, RAC1, RDX, RICTOR, ARPC5, LATS1, RASA1, CLEC2I	691	45	13588	3.93285	0.990344	0.0275657	3.02079	-0.48012
GOTERM_BP_FAT	GO:0030036~actin cytoskeleton organization	19	2.04962	0.00181053	ROCK2, CAPZA2, NF1, WASF2, RHOQ, RICTOR, MYH9, LPIN1, ITGB1, FLNA, NRAS, RAC2, BCL2, RAC1, BCL6, PAFAH1B1, WASL, ABL2, LCP1	691	165	13588	2.26437	0.992377	0.0287787	3.17221	-0.501362
GOTERM_CC_FAT	GO:0044427~chromosomal part	26	2.80475	0.00245512	NUP160, ARID4A, HP1BP3, AHCTF1, CBX7, CBX6, CBX5, CITED2, CHD7, SEH1L, HJURP, CHD1, APC, DNMT3A, SATB1, KAT2B, IKZF1, UBE2B, PURB, PURA, ATRX, SUZ12, H3F3B, TMPO, IRF4, SUV420H1	535	318	12504	1.91092	0.605122	0.0277642	3.34323	-0.524166
GOTERM_CC_FAT	GO:0005667~transcription factor complex	21	2.26537	0.00250251	E2F2, E2F3, IKZF1, CREB1, YY1, CREM, RBL1, SMAD5, SMAD4, ARNTL, NFYA, CNOT7, ARID2, CTNNB1, HIF1A, ETS1, DCP1A, POU2F1, HIVEP2, MGA, RBPJ	535	234	12504	2.09748	0.61215	0.0274725	3.40673	-0.532338
GOTERM_BP_FAT	GO:0032989~cellular component morphogenesis	32	3.452	0.00194771	ABLIM1, LIMS1, AGFG1, HPRT, IL7R, NRN1, ITGB1, CTNNB1, ALCAM, CDC42, MACF1, CXCR4, BCL2, BCL11B, COL4A3BP, RAC1, BCL6, PAFAH1B1, MYB, APC, CSNK1A1, EGR2, CREB1, NR4A2, MYH9, UBE2B, ECT2, STK4, ATP7A, NOTCH1, HIF1A, RBPJ	691	351	13588	1.79275	0.994734	0.0307459	3.40865	-0.532583
GOTERM_BP_FAT	GO:0030183~B cell differentiation	9	0.970874	0.00199453	PTPRC, IKZF1, CLCF1, SP3, BCL2, BCL6, MALT1, RBPJ, FOXP1	691	46	13588	3.84735	0.995358	0.0312908	3.48924	-0.542731
GOTERM_CC_FAT	GO:0005783~endoplasmic reticulum	54	5.82524	0.00262007	SC5D, SEC24A, PDIA3, HMGCR, ATL3, PDE3B, SGMS1, CANX, RTN3, SSR1, SC4MOL, PIGM, ELOVL5, COL4A3BP, LRRC59, TOR1AIP2, SEC23A, KDELR2, LPGAT1, UGCG, STIM2, LPCAT3, RAB14, SERP1, ARL6IP1, CYP51, CNBP, DERL1, FKBP1A, EDEM3, EDEM1, FBXW7, SH3GLB1, SERINC1, RASGRP1, NUP210, BCL2, SHISA5, CD4, ERO1L, ACSL4, HSD17B7, RAB2A, SOAT1, HERPUD1, SCD2, ATP2A2, RAB1, SPCS3, DPM1, TGFBR3, AHCYL1, PDCD6, SEL1L	535	838	12504	1.50607	0.62905	0.0279363	3.56409	-0.551949
GOTERM_BP_FAT	GO:0030900~forebrain development	19	2.04962	0.00207151	CEP120, IKZF1, HPRT, CREB1, NF1, ZEB2, YWHAE, CTNNB1, ATP7A, ATRX, NOTCH1, GNAQ, FYN, RAC1, PAFAH1B1, APAF1, RBPJ, FRS2, BMPR1A	691	167	13588	2.23725	0.996228	0.0322919	3.62157	-0.558897
GOTERM_BP_FAT	GO:0006511~ubiquitin-dependent protein catabolic process	17	1.83387	0.00212449	USP7, TBL1XR1, DERL1, UBR3, EDEM3, 2700078E11RIK, EDEM1, ARIH1, CYLD, CUL2, RNF6, UBE2D3, USP47, RNF11, USP25, USP32, USP14	691	141	13588	2.37087	0.99673	0.0329145	3.71255	-0.569673
GOTERM_BP_FAT	GO:0007050~cell cycle arrest	10	1.07875	0.00214676	GAS2L3, CDKN1A, MLL5, CDKN1B, MACF1, TRP53INP1, SKIL, UHMK1, APC, JMY	691	57	13588	3.44987	0.996921	0.0330639	3.75076	-0.574119
GOTERM_CC_FAT	GO:0012506~vesicle membrane	12	1.2945	0.00278394	SEC23A, CLTA, CLCN3, SLC17A6, SEC24A, CAPZA2, PIKFYVE, APPBP2, CLTC, FNDC3A, RAB11FIP1, TES	535	97	12504	2.89138	0.651388	0.0288478	3.78303	-0.57784
GOTERM_MF_FAT	GO:0003924~GTPase activity	16	1.726	0.00256782	GNA13, GBP5, IRGM2, RAB5C, ATL3, RHOQ, CDC42, NRAS, IGTP, GNAQ, RAC2, RAC1, TUBB5, GNAS, GBP3, GBP2	690	128	13288	2.40725	0.831229	0.0445959	3.79746	-0.579493
GOTERM_BP_FAT	GO:0018108~peptidyl-tyrosine phosphorylation	8	0.862999	0.00229028	IL12RB2, FYN, DYRK1A, ABI2, JAK1, JAK2, INSR, ABL2	691	37	13588	4.25173	0.997909	0.0350374	3.99672	-0.601704
GOTERM_BP_FAT	GO:0018212~peptidyl-tyrosine modification	8	0.862999	0.00229028	IL12RB2, FYN, DYRK1A, ABI2, JAK1, JAK2, INSR, ABL2	691	37	13588	4.25173	0.997909	0.0350374	3.99672	-0.601704
GOTERM_BP_FAT	GO:0001953~negative regulation of cell-matrix adhesion	4	0.431499	0.00232312	NF1, BCL6, PTEN, RASA1	691	6	13588	13.1095	0.998086	0.0353308	4.05292	-0.607768
GOTERM_BP_FAT	GO:0030334~regulation of cell migration	13	1.40237	0.00232685	GNA13, NF1, ITGB3, PTEN, HIF1A, S1PR1, CXCR4, BCL2, MAP3K1, RRAS2, RAC1, TGFBR3, APC	691	92	13588	2.77864	0.998106	0.035188	4.05931	-0.608452
GOTERM_CC_FAT	GO:0016604~nuclear body	15	1.61812	0.00300376	RREB1, ELF4, SETD1B, MAML1, MLL5, RNF6, HIPK1, DDX3X, MORC3, HIPK3, SRRM2, PRPF8, DYRK1A, PIAS2, MYC	535	142	12504	2.46887	0.679262	0.0302658	4.07601	-0.610236
GOTERM_BP_FAT	GO:0045185~maintenance of protein location	7	0.755124	0.00242011	KDELR2, SEH1L, MORC3, CD4, TNRC6A, SRGN, FLNA	691	28	13588	4.91606	0.998527	0.0363699	4.21871	-0.625179
GOTERM_BP_FAT	GO:0007265~Ras protein signal transduction	10	1.07875	0.00274022	GNA13, CDC42, NRAS, ROCK2, SOS1, RRAS2, NF1, WASF2, SDCBP, BCL6	691	59	13588	3.33292	0.999379	0.0408596	4.76398	-0.67797
GOTERM_CC_FAT	GO:0042175~nuclear envelope-endoplasmic reticulum network	16	1.726	0.00352384	ARL6IP1, CYP51, HERPUD1, DERL1, SEC24A, HMGCR, FKBP1A, EDEM1, PIGM, BCL2, SERINC1, DPM1, RAB14, SPCS3, CD4, ERO1L	535	160	12504	2.3372	0.736674	0.0345054	4.76589	-0.678144
GOTERM_BP_FAT	GO:0030155~regulation of cell adhesion	13	1.40237	0.00279335	ITGAL, CYTIP, ADAM10, STAT5B, NF1, PTEN, CITED2, S1PR1, BCL2, BCL6, SPN, RASA1, APC	691	94	13588	2.71952	0.999462	0.0414072	4.8542	-0.686117
GOTERM_BP_FAT	GO:0051056~regulation of small GTPase mediated signal transduction	23	2.48112	0.00292012	ARHGEF3, TBC1D2B, AGFG1, NF1, AKAP13, ITPKB, RICTOR, ITSN2, ECT2, ARHGEF10, NRAS, SPRY1, S1PR1, TIAM1, RASGRP1, SOS1, ACAP2, BCL6, PAFAH1B1, RAPGEF2, ARAP2, RASA1, RASA2	691	228	13588	1.98367	0.999618	0.0430114	5.06912	-0.704933
GOTERM_BP_FAT	GO:0010563~negative regulation of phosphorus metabolic process	7	0.755124	0.00292252	ATXN1, PRKCA, PTPRC, SOCS1, FKBP1A, UBE2B, YWHAE	691	29	13588	4.74654	0.99962	0.0428121	5.07319	-0.705281
GOTERM_BP_FAT	GO:0045936~negative regulation of phosphate metabolic process	7	0.755124	0.00292252	ATXN1, PRKCA, PTPRC, SOCS1, FKBP1A, UBE2B, YWHAE	691	29	13588	4.74654	0.99962	0.0428121	5.07319	-0.705281
GOTERM_CC_FAT	GO:0005798~Golgi-associated vesicle	7	0.755124	0.00385197	ATP7A, CLTA, ADAM10, IGF2R, TGOLN1, RAB14, CLTC	535	36	12504	4.54455	0.767498	0.0367156	5.19879	-0.715902
GOTERM_BP_FAT	GO:0032956~regulation of actin cytoskeleton organization	10	1.07875	0.00308198	S1PR1, MAP3K1, CAPZA2, RAC1, RDX, RICTOR, ARPC5, LATS1, RASA1, CLEC2I	691	60	13588	3.27738	0.999753	0.0448547	5.34289	-0.727776
GOTERM_CC_FAT	GO:0044431~Golgi apparatus part	20	2.1575	0.00398943	SEC23A, CLTA, SEC24A, ADAM10, AP1G1, TGOLN1, SLC35A5, SGMS1, CLTC, FLNA, ATP7A, COG3, MAN2A1, IGF2R, ST8SIA4, MAN1A, RAB14, CHSY1, SDF4, GGA3	535	227	12504	2.0592	0.779315	0.0370709	5.37959	-0.730749
GOTERM_MF_FAT	GO:0003714~transcription corepressor activity	11	1.18662	0.00383921	EID1, TBL1XR1, AEBP2, HIPK1, HIPK3, JAZF1, TLE4, IRF2BP2, SKI, NSD1, NRIP1	690	72	13288	2.94219	0.930181	0.0643802	5.62743	-0.75031
GOTERM_BP_FAT	GO:0030099~myeloid cell differentiation	13	1.40237	0.00333306	TGFBR2, SMAD5, MYH9, CBFB, CTNNB1, MLL5, TNFSF11, ID2, SP3, TGFBR3, JAK2, BCL6, IRF4	691	96	13588	2.66287	0.999875	0.0481654	5.76607	-0.76088
GOTERM_BP_FAT	GO:0016569~covalent chromatin modification	13	1.40237	0.00333306	SATB1, DNMT3A, KAT2B, UBE2B, SUZ12, PHF17, MLL5, HUWE1, IRF4, MYST2, MLL3, NSD1, SUV420H1	691	96	13588	2.66287	0.999875	0.0481654	5.76607	-0.76088
GOTERM_BP_FAT	GO:0042592~homeostatic process	46	4.96224	0.00341618	PDIA3, LDLR, TMX4, VPS54, STAT5B, PDE3B, BNIP3, FKBP1A, FOXO3, IL7R, CTNNB1, MBP, LNPEP, MLL5, S1PR1, COL4A3BP, BCL2, RAC1, BCL6, SKIL, APC, PRKCA, PTPRC, SCD2, IL2RA, EGR2, SMAD5, NF1, SOCS6, STIM2, STAT3, BCL2L11, TNKS2, ATP7A, ATXN1, KCNN4, TNFSF11, HIF1A, GNAQ, ATP2A2, ID2, TFRC, FYN, SP3, TGFBR3, SASH3	691	584	13588	1.5489	0.9999	0.0490755	5.90578	-0.771277
GOTERM_BP_FAT	GO:0032507~maintenance of protein location in cell	6	0.647249	0.00343187	KDELR2, SEH1L, MORC3, CD4, TNRC6A, FLNA	691	21	13588	5.61836	0.999904	0.0490344	5.93212	-0.77321
GOTERM_BP_FAT	GO:0032946~positive regulation of mononuclear cell proliferation	9	0.970874	0.00343421	ITGAL, PTPRC, CDKN1A, IL2RA, STAT5B, BCL6, SASH3, SPN, CD28	691	50	13588	3.53957	0.999905	0.0488084	5.93605	-0.773497
GOTERM_BP_FAT	GO:0050671~positive regulation of lymphocyte proliferation	9	0.970874	0.00343421	ITGAL, PTPRC, CDKN1A, IL2RA, STAT5B, BCL6, SASH3, SPN, CD28	691	50	13588	3.53957	0.999905	0.0488084	5.93605	-0.773497
GOTERM_BP_FAT	GO:0008064~regulation of actin polymerization or depolymerization	9	0.970874	0.00343421	MAP3K1, CAPZA2, RAC1, RDX, RICTOR, ARPC5, LATS1, RASA1, CLEC2I	691	50	13588	3.53957	0.999905	0.0488084	5.93605	-0.773497
GOTERM_MF_FAT	GO:0004715~non-membrane spanning protein tyrosine kinase activity	8	0.862999	0.00407806	ITK, FYN, DYRK1A, JAK1, JAK2, ABL2, C230081A13RIK, WEE1	690	40	13288	3.85159	0.940857	0.0666458	5.96759	-0.775799
GOTERM_BP_FAT	GO:0032970~regulation of actin filament-based process	10	1.07875	0.00345647	S1PR1, MAP3K1, CAPZA2, RAC1, RDX, RICTOR, ARPC5, LATS1, RASA1, CLEC2I	691	61	13588	3.22365	0.99991	0.04886	5.97343	-0.776224
GOTERM_CC_FAT	GO:0034399~nuclear periphery	8	0.862999	0.00450607	ATXN1, DNMT3A, SATB1, LMNB1, CFL2, YY1, AHCTF1, LBR	535	49	12504	3.81583	0.818617	0.0407827	6.05626	-0.782205
GOTERM_BP_FAT	GO:0051130~positive regulation of cellular component organization	15	1.61812	0.00354208	ROCK2, TGFBR1, CAPZA2, SMAD4, RICTOR, MIB1, CD47, CDKN1B, TIAM1, MAP3K1, RAC1, SEMA4D, CD28, TES, APC	691	122	13588	2.41774	0.999929	0.0497806	6.11701	-0.786539
GOTERM_BP_FAT	GO:0043085~positive regulation of catalytic activity	25	2.69687	0.00361367	ADCY7, ZEB2, CDC42, MAP3K5, S1PR1, MDFIC, BCL2, MAP3K1, SERINC1, RAC1, CALCRL, MYC, FRS2, PTPRC, PTGER4, NF1, TGFBR2, NR4A2, CISH, ATP7A, SPAG9, GNAQ, GNAS, APAF1, PDCD6	691	261	13588	1.88355	0.999941	0.0504994	6.23691	-0.79497
GOTERM_CC_FAT	GO:0042995~cell projection	39	4.20712	0.00483141	AGFG1, CAPZA2, UTRN, WASF2, ABI2, BNIP3, RDX, ARPC5, CBX6, CTNNB1, MBP, ALCAM, ACTR2, CDC42, CXCR4, MTPN, RAC1, PIK3CA, SLC4A7, PAFAH1B1, MSN, MYC, RASA1, SPN, APC, TES, KIF5B, MYO1C, DPYSL2, MYH9, ATP7A, RNF6, HIF1A, GSK3B, ACAP2, GNAS, ATXN1L, WASL, LCP1	535	575	12504	1.58523	0.839699	0.0426518	6.48009	-0.811581
GOTERM_BP_FAT	GO:0040012~regulation of locomotion	14	1.51025	0.00377051	PRKCA, GNA13, NF1, ITGB3, PTEN, HIF1A, S1PR1, CXCR4, BCL2, MAP3K1, RRAS2, RAC1, TGFBR3, APC	691	110	13588	2.50272	0.999962	0.0523654	6.49912	-0.812854
GOTERM_CC_FAT	GO:0043232~intracellular non-membrane-bounded organelle	105	11.3269	0.00498961	PRC1, CAPZA2, UTRN, CBX7, CBX6, CTNNB1, CITED2, SETX, CBX5, G2E3, RAD21, MDFIC, MYST2, OXR1, SATB1, TWF1, KIF5B, ROCK2, FMR1, PDE4D, DCTN6, MYH9, SUZ12, SUV420H1, CEP97, LMNB1, SSH1, SSH2, STK17B, AHCTF1, ANLN, ARPC5, MACF1, EFR3A, DNMT3A, IKZF1, MYO1C, DDX5, CDC27, ATM, FNBP1, DNAJB9, H3F3B, TMPO, ABL2, ARID4A, HP1BP3, ZMAT3, WASF2, LATS1, ACTR2, DCAF12, SEH1L, TUBB5, MSN, TOP2A, MYC, KIF11, ADA…	535	1919	12504	1.27882	0.849048	0.0430191	6.68552	-0.825135
GOTERM_CC_FAT	GO:0043228~non-membrane-bounded organelle	105	11.3269	0.00498961	PRC1, CAPZA2, UTRN, CBX7, CBX6, CTNNB1, CITED2, SETX, CBX5, G2E3, RAD21, MDFIC, MYST2, OXR1, SATB1, TWF1, KIF5B, ROCK2, FMR1, PDE4D, DCTN6, MYH9, SUZ12, SUV420H1, CEP97, LMNB1, SSH1, SSH2, STK17B, AHCTF1, ANLN, ARPC5, MACF1, EFR3A, DNMT3A, IKZF1, MYO1C, DDX5, CDC27, ATM, FNBP1, DNAJB9, H3F3B, TMPO, ABL2, ARID4A, HP1BP3, ZMAT3, WASF2, LATS1, ACTR2, DCAF12, SEH1L, TUBB5, MSN, TOP2A, MYC, KIF11, ADA…	535	1919	12504	1.27882	0.849048	0.0430191	6.68552	-0.825135
GOTERM_BP_FAT	GO:0030832~regulation of actin filament length	9	0.970874	0.00389605	MAP3K1, CAPZA2, RAC1, RDX, RICTOR, ARPC5, LATS1, RASA1, CLEC2I	691	51	13588	3.47016	0.999973	0.0537875	6.7085	-0.826625
GOTERM_BP_FAT	GO:0010812~negative regulation of cell-substrate adhesion	4	0.431499	0.00391246	NF1, BCL6, PTEN, RASA1	691	7	13588	11.2367	0.999974	0.0537333	6.73583	-0.828391
GOTERM_BP_FAT	GO:0030879~mammary gland development	12	1.2945	0.0040619	B4GALT1, IGF1R, TNFSF11, NCOA3, CREB1, CAPZA2, STAT5B, TGFBR2, HK2, NR3C1, BCL2L11, TES	691	86	13588	2.74385	0.999982	0.0554494	6.98442	-0.84413
GOTERM_BP_FAT	GO:0007169~transmembrane receptor protein tyrosine kinase signaling pathway	20	2.1575	0.00415214	TXNIP, PTPN2, ARID5B, STAT5B, TIPARP, FOXO1, SOCS5, PTEN, STAT3, FLNA, PHIP, IGF1R, TIAM1, CSRNP1, SOS1, JAK2, INSR, FRS2, GIGYF1, CLEC2I	691	192	13588	2.04836	0.999986	0.056363	7.13422	-0.853347
GOTERM_CC_FAT	GO:0000228~nuclear chromosome	13	1.40237	0.00553029	SATB1, DNMT3A, UBE2B, PURB, CBX5, PURA, CITED2, SUZ12, ATRX, RAD21, H3F3B, IRF4, SUV420H1	535	121	12504	2.51104	0.877083	0.046525	7.38451	-0.868322
GOTERM_CC_FAT	GO:0005789~endoplasmic reticulum membrane	15	1.61812	0.00553395	ARL6IP1, CYP51, HERPUD1, SEC24A, DERL1, HMGCR, FKBP1A, EDEM1, PIGM, BCL2, SERINC1, DPM1, SPCS3, CD4, ERO1L	535	152	12504	2.30644	0.877255	0.0455445	7.38923	-0.868599
GOTERM_BP_FAT	GO:0050678~regulation of epithelial cell proliferation	10	1.07875	0.00431209	B4GALT1, NOTCH1, CDKN1B, TGFBR3, PTEN, FRS2, FOXP1, BMPR1A, CTNNB1, APC	691	63	13588	3.12131	0.999991	0.0581816	7.3992	-0.869185
GOTERM_BP_FAT	GO:0001952~regulation of cell-matrix adhesion	5	0.539374	0.00438476	BCL2, NF1, BCL6, PTEN, RASA1	691	14	13588	7.02295	0.999993	0.0588406	7.51936	-0.876181
GOTERM_CC_FAT	GO:0000792~heterochromatin	8	0.862999	0.00564489	SUZ12, ATRX, DNMT3A, SATB1, IKZF1, H3F3B, UBE2B, CBX5	535	51	12504	3.66619	0.882323	0.0454523	7.53205	-0.876913
GOTERM_BP_FAT	GO:0010638~positive regulation of organelle organization	9	0.970874	0.0044044	CDKN1B, ROCK2, MAP3K1, CAPZA2, RAC1, RICTOR, CD28, APC, TES	691	52	13588	3.40343	0.999993	0.0588043	7.5518	-0.878051
GOTERM_BP_FAT	GO:0070665~positive regulation of leukocyte proliferation	9	0.970874	0.0044044	ITGAL, PTPRC, CDKN1A, IL2RA, STAT5B, BCL6, SASH3, SPN, CD28	691	52	13588	3.40343	0.999993	0.0588043	7.5518	-0.878051
GOTERM_CC_FAT	GO:0044459~plasma membrane part	91	9.81661	0.00595152	GNA13, IER3, CLTA, IL6ST, AP1G1, RAB5C, CAPZA2, UTRN, GJA1, CLTC, CBX6, CTNNB1, MBP, ZNRF2, ATP2B1, CD47, CDC42, ACBD3, S1PR1, CD44, SLC2A3, SLC2A1, TUBB5, SPRED2, STK39, MSN, SPN, H2-K1, GBP5, RAP2C, MYH9, FAM120A, GNAQ, STXBP5, RRAS2, ASH1L, RAB14, SDCBP, VAMP3, GNAS, RAB10, LCP1, GBP2, HS3ST3B1, SERP1, SNX18, ITGAL, LIMS1, CLCN3, STAM2, SSH2, ABI2, EEA1, RDX, ITGB3, GNG12, IL7R, ITGB1, IL12RB2…	535	1633	12504	1.30242	0.895273	0.0468743	7.92572	-0.899039
GOTERM_BP_FAT	GO:0006417~regulation of translation	13	1.40237	0.0046647	EIF2C2, CPEB2, PAIP1, EIF2A, ZFP36L1, EIF4G2, TNRC6C, PUM1, PUM2, PPP1R15B, TNRC6B, TNRC6A, SERP1	691	100	13588	2.55635	0.999997	0.0618716	7.98083	-0.902048
GOTERM_BP_FAT	GO:0016192~vesicle-mediated transport	38	4.09924	0.00471181	CLTA, SEC24A, LDLR, AP1G1, VPS54, WASF2, SYNJ1, ARF6, ITSN2, CLTC, CTNNB1, RTN3, CD47, CDC42, STX12, PICALM, ITGAV, RAC1, CLINT1, EXOC2, RAB2A, SEC23A, KDELR2, GOLT1B, TGFBR2, FLNA, COG3, NRAS, FNBP1, TFRC, STXBP5, ARF3, RAB1, ARF4, LRP6, VAMP3, ANKFY1, GGA3	691	466	13588	1.60352	0.999997	0.0621723	8.05826	-0.906241
GOTERM_BP_FAT	GO:0048872~homeostasis of number of cells	14	1.51025	0.00475413	IL2RA, VPS54, STAT5B, SMAD5, IL7R, BCL2L11, MLL5, ID2, BCL2, SP3, TGFBR3, BCL6, SKIL, SASH3	691	113	13588	2.43628	0.999997	0.0624091	8.12778	-0.909972
GOTERM_BP_FAT	GO:0050868~negative regulation of T cell activation	8	0.862999	0.00481932	BTLA, CBLB, IL2RA, CD274, BCL6, SOCS5, RC3H1, SPN	691	42	13588	3.74557	0.999998	0.0629332	8.23478	-0.915652
GOTERM_MF_FAT	GO:0016566~specific transcriptional repressor activity	6	0.647249	0.00569811	EID1, IKZF1, TGIF1, NFKB1, PURB, FOXP1	690	23	13288	5.02382	0.980829	0.0898552	8.24463	-0.916171
GOTERM_BP_FAT	GO:0048729~tissue morphogenesis	23	2.48112	0.00488846	SMAD4, ZEB2, FKBP1A, NR3C1, NR4A3, FEM1B, CTNNB1, ATP7A, IGF1R, MIB1, NOTCH1, CD44, MACF1, NCOA3, BCL2, NUP50, PRKAR1A, TGIF1, TGFBR3, APAF1, FRS2, BMPR1A, HECTD1	691	238	13588	1.90033	0.999998	0.0635016	8.34812	-0.921589
GOTERM_BP_FAT	GO:0002683~negative regulation of immune system process	11	1.18662	0.00491722	BTLA, PTPRC, ELF1, CBLB, IL2RA, CD274, BCL6, SOCS5, IL7R, RC3H1, SPN	691	76	13588	2.84614	0.999998	0.063558	8.39523	-0.924033
GOTERM_BP_FAT	GO:0046578~regulation of Ras protein signal transduction	19	2.04962	0.00493076	ARHGEF3, TBC1D2B, AGFG1, NF1, AKAP13, ITPKB, RICTOR, ITSN2, ECT2, ARHGEF10, NRAS, SPRY1, S1PR1, TIAM1, SOS1, ACAP2, BCL6, PAFAH1B1, ARAP2	691	181	13588	2.0642	0.999998	0.063424	8.4174	-0.925178
GOTERM_CC_FAT	GO:0030135~coated vesicle	13	1.40237	0.00670965	SEC23A, CLTA, SEC24A, AP1G1, PIK3C2A, TGOLN1, CLTC, ATP7A, PICALM, SLC17A6, IGF2R, RAB14, CLINT1	535	124	12504	2.45029	0.921511	0.0516357	8.89237	-0.949017
GOTERM_MF_FAT	GO:0034593~phosphatidylinositol bisphosphate phosphatase activity	4	0.431499	0.00638803	SYNJ1, INPP4B, INPP4A, PTEN	690	8	13288	9.62899	0.988141	0.0979926	9.19863	-0.963723
GOTERM_MF_FAT	GO:0005545~phosphatidylinositol binding	4	0.431499	0.00638803	PLEKHA3, PICALM, EEA1, PLEKHA2	690	8	13288	9.62899	0.988141	0.0979926	9.19863	-0.963723
GOTERM_BP_FAT	GO:0001889~liver development	8	0.862999	0.00551	MAN2A1, NOTCH1, JARID2, SP3, NF1, TGFBR3, ARF6, CITED2	691	43	13588	3.65847	1	0.0702916	9.36111	-0.971327
GOTERM_BP_FAT	GO:0032869~cellular response to insulin stimulus	8	0.862999	0.00551	PHIP, PTPN2, FOXO1, PDE3B, RHOQ, INSR, LPIN1, AKT3	691	43	13588	3.65847	1	0.0702916	9.36111	-0.971327
GOTERM_BP_FAT	GO:0051235~maintenance of location	7	0.755124	0.00573636	KDELR2, SEH1L, MORC3, CD4, TNRC6A, SRGN, FLNA	691	33	13588	4.17121	1	0.0727361	9.72742	-0.987997
GOTERM_BP_FAT	GO:0051098~regulation of binding	12	1.2945	0.00575678	SMAD4, MALT1, FLNA, JMY, MAPK1, HIPK1, HIPK3, TGFBR3, JAK2, IRF4, MYC, CALM2, CALM1	691	90	13588	2.6219	1	0.0726449	9.76039	-0.989467
GOTERM_BP_FAT	GO:0032880~regulation of protein localization	12	1.2945	0.00575678	KCNN4, CEP120, BCL2, GSK3B, NF1, SMAD4, RHOQ, LCP1, UHMK1, SRGN, FLNA, APC	691	90	13588	2.6219	1	0.0726449	9.76039	-0.989467
GOTERM_MF_FAT	GO:0004437~inositol or phosphatidylinositol phosphatase activity	6	0.647249	0.00689609	IMPAD1, SYNJ1, INPP4B, INPP4A, PTEN, INPP5A	690	24	13288	4.81449	0.991676	0.103119	9.89522	-0.995426
GOTERM_CC_FAT	GO:0031225~anchored to membrane	18	1.94175	0.00753252	GNA13, RAB2A, RECK, RAB5C, RHOQ, NRN1, UBL3, LY6A, NRAS, RAC2, RAB18, PAK2, SEMA7A, RAB22A, RAB12, DNAJC5, FRS2, DNAJA2	535	207	12504	2.03234	0.942621	0.0566595	9.93092	-0.996989
GOTERM_BP_FAT	GO:0042113~B cell activation	11	1.18662	0.0059218	PTPRC, IKZF1, CLCF1, SP3, BCL2, BCL6, MALT1, RBPJ, IL7R, CD27, FOXP1	691	78	13588	2.77316	1	0.0743067	10.0265	-1.00115
GOTERM_CC_FAT	GO:0016605~PML body	5	0.539374	0.00764158	RNF6, HIPK1, ELF4, MORC3, HIPK3	535	19	12504	6.15052	0.944955	0.0563427	10.0677	-1.00293
GOTERM_BP_FAT	GO:0001654~eye development	17	1.83387	0.00616857	IKZF1, YY1, NF1, ABI2, STAT3, CTNNB1, CHD7, SP3, BCL11B, MAP3K1, LRP6, POU2F1, TGIF1, FASL, SKIL, FRS2, APC	691	157	13588	2.12925	1	0.0769326	10.4229	-1.01799
GOTERM_BP_FAT	GO:0043010~camera-type eye development	15	1.61812	0.00625254	IKZF1, YY1, NF1, ABI2, CTNNB1, CHD7, SP3, BCL11B, MAP3K1, LRP6, POU2F1, TGIF1, SKIL, FRS2, APC	691	130	13588	2.26895	1	0.0775831	10.5575	-1.02356
GOTERM_BP_FAT	GO:0006730~one-carbon metabolic process	14	1.51025	0.00637567	SATB1, DNMT3A, MAT2A, CTCF, UBE2B, SUZ12, MLL5, BTG2, MAT2B, AHCYL1, MLL3, NSD1, MLL1, SUV420H1	691	117	13588	2.35299	1	0.0786923	10.7544	-1.03159
GOTERM_BP_FAT	GO:0009967~positive regulation of signal transduction	18	1.94175	0.0065711	ITGAL, PTPRC, SMAD4, ITPKB, EIF2A, ZEB2, FLNA, CTNNB1, CITED2, IGF1R, ZFP91, NRAS, HIF1A, TNFSF11, SOS1, CD4, JAK2, CD27	691	172	13588	2.05789	1	0.0806437	11.0661	-1.044
GOTERM_CC_FAT	GO:0000790~nuclear chromatin	8	0.862999	0.00855084	SUZ12, DNMT3A, SATB1, H3F3B, IRF4, UBE2B, CBX5, CITED2	535	55	12504	3.39956	0.961075	0.061666	11.2009	-1.04925
GOTERM_BP_FAT	GO:0035137~hindlimb morphogenesis	7	0.755124	0.00667293	ATP7A, NOTCH1, CHD7, LRP6, GNAS, BMPR1A, CTNNB1	691	34	13588	4.04852	1	0.0814748	11.2282	-1.05031
GOTERM_BP_FAT	GO:0016570~histone modification	12	1.2945	0.00679075	SUZ12, SATB1, PHF17, MLL5, KAT2B, HUWE1, IRF4, MLL3, MYST2, UBE2B, NSD1, SUV420H1	691	92	13588	2.5649	1	0.0824843	11.4153	-1.05749
GOTERM_BP_FAT	GO:0048610~reproductive cellular process	18	1.94175	0.00695467	B4GALT1, DNMT3A, AGFG1, TGFBR1, SMAD5, AFF4, FOXO3, FEM1B, UBE2B, ITGB1, NR2C2, CTNNB1, NOTCH1, CXCR4, BCL2, CELF1, PAFAH1B1, FNDC3A	691	173	13588	2.04599	1	0.0840183	11.675	-1.06726
GOTERM_BP_FAT	GO:0045927~positive regulation of growth	9	0.970874	0.00696301	CHD7, IKZF1, CREB1, BCL2, STAT5B, TGFBR2, CELF1, SASH3, SERP1	691	56	13588	3.16033	1	0.0837406	11.6882	-1.06775
GOTERM_BP_FAT	GO:0043523~regulation of neuron apoptosis	11	1.18662	0.00707952	ATP7A, NRAS, BCL2, NF1, NR4A2, DPM1, DNAJC5, PMAIP1, NR3C1, ATM, RASA1	691	80	13588	2.70384	1	0.0847086	11.8723	-1.07454
GOTERM_MF_FAT	GO:0003690~double-stranded DNA binding	7	0.755124	0.00851379	KLF6, CGGBP1, SP3, MYC, PURB, PURA, CTNNB1	690	35	13288	3.85159	0.997306	0.123206	12.0801	-1.08207
GOTERM_BP_FAT	GO:0043408~regulation of MAPKKK cascade	12	1.2945	0.00735944	PTPRC, IGF1R, SPRY1, MDFIC, HIPK3, MAP3K1, NF1, ZEB2, PDCD4, CD27, CTNNB1, APC	691	93	13588	2.53732	1	0.0875311	12.3132	-1.09037
GOTERM_CC_FAT	GO:0005625~soluble fraction	11	1.18662	0.0095809	ACTB, HPRT, CAPZA2, WNK1, CELF2, CELF1, APAF1, PDCD6, SDF4, USP14, TES	535	99	12504	2.59688	0.973722	0.067589	12.4687	-1.09582
GOTERM_BP_FAT	GO:0010741~negative regulation of protein kinase cascade	6	0.647249	0.00757634	IGF1R, SPRY1, NF1, SOCS1, PTEN, APC	691	25	13588	4.71942	1	0.0896068	12.6534	-1.10221
GOTERM_BP_FAT	GO:0051651~maintenance of location in cell	6	0.647249	0.00757634	KDELR2, SEH1L, MORC3, CD4, TNRC6A, FLNA	691	25	13588	4.71942	1	0.0896068	12.6534	-1.10221
GOTERM_BP_FAT	GO:0016571~histone methylation	6	0.647249	0.00757634	SUZ12, SATB1, MLL5, MLL3, NSD1, SUV420H1	691	25	13588	4.71942	1	0.0896068	12.6534	-1.10221
GOTERM_BP_FAT	GO:0008637~apoptotic mitochondrial changes	6	0.647249	0.00757634	ATP7A, SH3GLB1, BCL2, MAP3K1, PMAIP1, MYC	691	25	13588	4.71942	1	0.0896068	12.6534	-1.10221
GOTERM_BP_FAT	GO:0007162~negative regulation of cell adhesion	6	0.647249	0.00757634	ADAM10, NF1, BCL6, PTEN, RASA1, SPN	691	25	13588	4.71942	1	0.0896068	12.6534	-1.10221
GOTERM_BP_FAT	GO:0042102~positive regulation of T cell proliferation	7	0.755124	0.00771556	ITGAL, PTPRC, IL2RA, STAT5B, SASH3, SPN, CD28	691	35	13588	3.93285	1	0.0907852	12.8712	-1.10962
GOTERM_MF_FAT	GO:0043565~sequence-specific DNA binding	43	4.63862	0.00913431	BACH1, ELF1, BACH2, ELF2, FOSL2, ELF4, CREM, FOXO1, ZEB2, ELK3, FOXO3, NR3C1, RORA, NR2C2, ATF2, ELK4, GATA3, POU2F1, BCL6, NFATC2, MYC, CREBL2, SATB1, IKZF1, CREB1, ZHX1, HNRNPA2B1, NR4A2, NR4A1, TLE4, NR4A3, PURB, STAT3, FOXP1, ATRX, MEF2D, NOTCH1, ETS1, DPM1, TGIF1, ZFP281, RBPJ, RERE	690	556	13288	1.48938	0.998253	0.128939	12.905	-1.11076
GOTERM_MF_FAT	GO:0015924~mannosyl-oligosaccharide mannosidase activity	4	0.431499	0.00921592	MAN2A1, MAN1A, EDEM3, EDEM1	690	9	13288	8.5591	0.99835	0.127436	13.013	-1.11438
GOTERM_CC_FAT	GO:0045121~membrane raft	10	1.07875	0.0101775	IER3, SLC2A3, CAPZA2, TGFBR2, TUBB5, RHOQ, CD4, SMURF2, JAK2, TES	535	85	12504	2.74964	0.979075	0.0703605	13.1952	-1.12042
GOTERM_BP_FAT	GO:0006997~nucleus organization	8	0.862999	0.00802843	AGFG1, SEH1L, BNIP3, AHCTF1, PAFAH1B1, SUN1, APAF1, MYC	691	46	13588	3.41987	1	0.0938937	13.3586	-1.12576
GOTERM_BP_FAT	GO:0000902~cell morphogenesis	27	2.91262	0.00803227	ABLIM1, LIMS1, HPRT, IL7R, NRN1, CTNNB1, ALCAM, CDC42, MACF1, CXCR4, BCL2, BCL11B, COL4A3BP, RAC1, BCL6, APC, CSNK1A1, EGR2, CREB1, NR4A2, MYH9, STK4, ECT2, ATP7A, NOTCH1, HIF1A, RBPJ	691	309	13588	1.71824	1	0.0935321	13.3645	-1.12595
GOTERM_BP_FAT	GO:0033554~cellular response to stress	33	3.55987	0.00850074	DERL1, ZMAT3, PMAIP1, FOXO3, OBFC2A, SMUG1, SETX, EPC2, RAD21, CRY2, SLK, MDFIC, COL4A3BP, BCL2, MAP3K1, ERO1L, TNRC6A, APC, ATAD5, UBE2B, ATM, JMY, ATRX, ATP7A, MAPK1, CDKN1A, HIF1A, HIPK1, BTG2, GSK3B, PPP1R15B, REV3L, SERP1	691	404	13588	1.60624	1	0.0983089	14.0895	-1.14889
GOTERM_BP_FAT	GO:0007010~cytoskeleton organization	28	3.0205	0.00857175	ABLIM1, CEP120, AGFG1, VPS54, CAPZA2, WASF2, RHOQ, ITGB1, RAC2, SEH1L, BCL2, RAC1, TUBB5, BCL6, PAFAH1B1, TES, KIF11, ROCK2, NF1, RICTOR, MYH9, UBE2B, LPIN1, FLNA, NRAS, WASL, ABL2, LCP1	691	326	13588	1.68895	1	0.0986696	14.1988	-1.15225
GOTERM_BP_FAT	GO:0045736~negative regulation of cyclin-dependent protein kinase activity	4	0.431499	0.00869919	CDKN1A, CDKN1B, LATS1, APC	691	9	13588	8.73967	1	0.0996431	14.3948	-1.15821
GOTERM_CC_FAT	GO:0048475~coated membrane	8	0.862999	0.0113597	SEC23A, CLTA, PICALM, SEC24A, AP1G1, SYNJ1, CLTC, GGA3	535	58	12504	3.22372	0.986681	0.0768589	14.6185	-1.1649
GOTERM_CC_FAT	GO:0030117~membrane coat	8	0.862999	0.0113597	SEC23A, CLTA, PICALM, SEC24A, AP1G1, SYNJ1, CLTC, GGA3	535	58	12504	3.22372	0.986681	0.0768589	14.6185	-1.1649
GOTERM_BP_FAT	GO:0034976~response to endoplasmic reticulum stress	6	0.647249	0.00899629	DERL1, COL4A3BP, GSK3B, ERO1L, PPP1R15B, SERP1	691	26	13588	4.5379	1	0.102446	14.8501	-1.17173
GOTERM_MF_FAT	GO:0019887~protein kinase regulator activity	9	0.970874	0.0107167	CCNE2, CDKN1A, CDKN1B, 1190002H23RIK, PRKAR1A, WNK1, TRIB2, TRIB1, APC	690	59	13288	2.93766	0.999422	0.143869	14.9759	-1.17539
GOTERM_BP_FAT	GO:0006913~nucleocytoplasmic transport	12	1.2945	0.00929029	ATXN1, TXNIP, CRY2, ADAM10, NUP160, GSK3B, NUP50, JAK2, MLXIP, ARNTL, KPNA4, TNPO1	691	96	13588	2.45803	1	0.105184	15.2983	-1.18464
GOTERM_BP_FAT	GO:0043414~biopolymer methylation	10	1.07875	0.00948498	SUZ12, DNMT3A, SATB1, MLL5, BTG2, CTCF, MLL3, NSD1, MLL1, SUV420H1	691	71	13588	2.76961	1	0.106829	15.5939	-1.19296
GOTERM_BP_FAT	GO:0032868~response to insulin stimulus	9	0.970874	0.00951984	PHIP, EGR2, PTPN2, FOXO1, PDE3B, RHOQ, INSR, LPIN1, AKT3	691	59	13588	2.99963	1	0.106758	15.6468	-1.19442
GOTERM_CC_FAT	GO:0005643~nuclear pore	8	0.862999	0.0124292	NUP160, MYO1C, SEH1L, NUP210, NUP50, AHCTF1, KPNA4, TNPO1	535	59	12504	3.16908	0.991153	0.0823672	15.8873	-1.20105
GOTERM_CC_FAT	GO:0044454~nuclear chromosome part	11	1.18662	0.0124838	SUZ12, DNMT3A, SATB1, H3F3B, IRF4, UBE2B, PURB, PURA, SUV420H1, CBX5, CITED2	535	103	12504	2.49603	0.991336	0.0813002	15.9516	-1.2028
GOTERM_CC_FAT	GO:0031090~organelle membrane	49	5.28587	0.0124846	CLTA, SEC24A, HMGCR, CAPZA2, BNIP3, PMAIP1, SGMS1, CLTC, PIGM, SLC25A3, LBR, FNDC3A, SEC23A, CYB5B, MAN2A1, SLC25A36, CHSY1, ANKFY1, RAB11FIP1, ARL6IP1, CYP51, CLCN3, DERL1, LMNB1, SLC35A5, FKBP1A, EDEM1, SH3GLB1, SERINC1, BCL2, PIKFYVE, SHISA5, SLC25A46, MAN1A, PAFAH1B1, MLXIP, CD4, APPBP2, ERO1L, GTF3C2, ACSL4, TES, HERPUD1, ATP5F1, SUN1, SLC17A6, ST8SIA4, DPM1, SPCS3	535	809	12504	1.41561	0.991339	0.0799375	15.9526	-1.20283
GOTERM_BP_FAT	GO:0051674~localization of cell	25	2.69687	0.0100853	PVR, CAPZA2, WASF2, ABI2, GJA1, ZEB2, PTEN, ITGB1, CXCR4, RAC1, PAFAH1B1, TES, APC, B4GALT1, PRKCA, TGFBR1, ARID5B, NR4A2, ITGA4, MYH9, YWHAE, HIF1A, FYN, LRP6, LAMC1	691	284	13588	1.73101	1	0.112294	16.4994	-1.21747
GOTERM_BP_FAT	GO:0048870~cell motility	25	2.69687	0.0100853	PVR, CAPZA2, WASF2, ABI2, GJA1, ZEB2, PTEN, ITGB1, CXCR4, RAC1, PAFAH1B1, TES, APC, B4GALT1, PRKCA, TGFBR1, ARID5B, NR4A2, ITGA4, MYH9, YWHAE, HIF1A, FYN, LRP6, LAMC1	691	284	13588	1.73101	1	0.112294	16.4994	-1.21747
GOTERM_BP_FAT	GO:0007179~transforming growth factor beta receptor signaling pathway	8	0.862999	0.0101225	DCP1A, MAP3K1, TGFBR1, TGFBR2, SMAD5, SMAD4, TGFBR3, SKIL	691	48	13588	3.27738	1	0.112225	16.5552	-1.21893
GOTERM_CC_FAT	GO:0030136~clathrin-coated vesicle	11	1.18662	0.0133032	ATP7A, CLTA, SLC17A6, PICALM, AP1G1, PIK3C2A, IGF2R, TGOLN1, RAB14, CLTC, CLINT1	535	104	12504	2.47203	0.993669	0.0835814	16.9112	-1.22818
GOTERM_MF_FAT	GO:0051219~phosphoprotein binding	5	0.539374	0.0122485	MAPK1, RRAGA, PAFAH1B1, SAMSN1, CRK	690	18	13288	5.34944	0.999802	0.159743	16.9369	-1.22884
GOTERM_BP_FAT	GO:0032844~regulation of homeostatic process	9	0.970874	0.0105103	PTPRC, IL2RA, HIF1A, ETS1, BCL2, NF1, STAT5B, FKBP1A, FOXO3	691	60	13588	2.94964	1	0.115812	17.1347	-1.23388
GOTERM_BP_FAT	GO:0040018~positive regulation of multicellular organism growth	6	0.647249	0.0105897	CHD7, IKZF1, CREB1, BCL2, STAT5B, CELF1	691	27	13588	4.36983	1	0.116166	17.2529	-1.23686
GOTERM_BP_FAT	GO:0042326~negative regulation of phosphorylation	6	0.647249	0.0105897	ATXN1, PRKCA, PTPRC, SOCS1, FKBP1A, UBE2B	691	27	13588	4.36983	1	0.116166	17.2529	-1.23686
GOTERM_BP_FAT	GO:0000910~cytokinesis	6	0.647249	0.0105897	PRC1, ROCK2, AHCTF1, ANLN, MYH9, APC	691	27	13588	4.36983	1	0.116166	17.2529	-1.23686
GOTERM_BP_FAT	GO:0048168~regulation of neuronal synaptic plasticity	6	0.647249	0.0105897	LNPEP, NRAS, EGR2, NF1, NPTN, BHLHE40	691	27	13588	4.36983	1	0.116166	17.2529	-1.23686
GOTERM_MF_FAT	GO:0008138~protein tyrosine/serine/threonine phosphatase activity	7	0.755124	0.0127027	DUSP4, DUSP2, SSH1, SSH2, DUSP11, PTEN, DUSP6	690	38	13288	3.54752	0.999856	0.162163	17.5102	-1.24329
GOTERM_BP_FAT	GO:0051169~nuclear transport	12	1.2945	0.0107801	ATXN1, TXNIP, CRY2, ADAM10, NUP160, GSK3B, NUP50, JAK2, MLXIP, ARNTL, KPNA4, TNPO1	691	98	13588	2.40787	1	0.117661	17.5358	-1.24392
GOTERM_CC_FAT	GO:0030118~clathrin coat	6	0.647249	0.0139201	CLTA, PICALM, AP1G1, SYNJ1, CLTC, GGA3	535	34	12504	4.12446	0.995002	0.0858948	17.627	-1.24618
GOTERM_CC_FAT	GO:0001726~ruffle	7	0.755124	0.0143214	ACAP2, WASF2, GNAS, RDX, MYH9, RASA1, LCP1	535	47	12504	3.48093	0.995715	0.0868699	18.0895	-1.25743
GOTERM_CC_FAT	GO:0016607~nuclear speck	10	1.07875	0.014494	MLL5, DDX3X, HIPK1, RREB1, PRPF8, MAML1, SETD1B, SRRM2, DYRK1A, PIAS2	535	90	12504	2.59688	0.995989	0.0865008	18.2877	-1.26216
GOTERM_BP_FAT	GO:0002709~regulation of T cell mediated immunity	5	0.539374	0.0114049	H2-K1, PTPRC, IL7R, SASH3, SPN	691	18	13588	5.46229	1	0.12358	18.4574	-1.26617
GOTERM_CC_FAT	GO:0015629~actin cytoskeleton	17	1.83387	0.0147219	ABLIM1, TWF1, KAT2B, MYO1C, CAPZA2, UTRN, STK17B, ANLN, DCTN6, ARPC5, MYH9, TPM4, MACF1, WASL, WIPF1, ABL2, LCP1	535	205	12504	1.93816	0.996325	0.0864554	18.5486	-1.26831
GOTERM_BP_FAT	GO:0007423~sensory organ development	23	2.48112	0.011652	IKZF1, YY1, NF1, ABI2, NR4A3, STAT3, BCL2L11, CTNNB1, CHD7, CDKN1B, SP3, BCL11B, BCL2, MAP3K1, LRP6, POU2F1, TGIF1, FASL, GFI1, SKIL, FRS2, MYC, APC	691	257	13588	1.75984	1	0.125595	18.8192	-1.2746
GOTERM_BP_FAT	GO:0043383~negative T cell selection	4	0.431499	0.0119635	PTPRC, THEMIS, SPN, CD28	691	10	13588	7.8657	1	0.128236	19.2731	-1.28495
GOTERM_BP_FAT	GO:0031116~positive regulation of microtubule polymerization	4	0.431499	0.0119635	CDKN1B, CAPZA2, APC, TES	691	10	13588	7.8657	1	0.128236	19.2731	-1.28495
GOTERM_BP_FAT	GO:0060768~regulation of epithelial cell proliferation involved in prostate gland development	4	0.431499	0.0119635	NOTCH1, CDKN1B, CTNNB1, APC	691	10	13588	7.8657	1	0.128236	19.2731	-1.28495
GOTERM_BP_FAT	GO:0031112~positive regulation of microtubule polymerization or depolymerization	4	0.431499	0.0119635	CDKN1B, CAPZA2, APC, TES	691	10	13588	7.8657	1	0.128236	19.2731	-1.28495
GOTERM_BP_FAT	GO:0043368~positive T cell selection	4	0.431499	0.0119635	PTPRC, THEMIS, BCL2, ITPKB	691	10	13588	7.8657	1	0.128236	19.2731	-1.28495
GOTERM_MF_FAT	GO:0003713~transcription coactivator activity	12	1.2945	0.014355	MLL5, NCOA2, KAT2B, NCOA3, MAML1, NPAT, MED14, MED13, CBFB, CTNNB1, JMY, CITED2	690	100	13288	2.31096	0.999955	0.178143	19.5645	-1.29147
GOTERM_CC_FAT	GO:0005720~nuclear heterochromatin	6	0.647249	0.0156855	SUZ12, DNMT3A, SATB1, H3F3B, UBE2B, CBX5	535	35	12504	4.00662	0.997461	0.0904988	19.6438	-1.29322
GOTERM_BP_FAT	GO:0006928~cell motion	30	3.23625	0.0122243	ABLIM1, PVR, CAPZA2, WASF2, GJA1, ABI2, ZEB2, ITGB1, PTEN, ALCAM, MACF1, CXCR4, RAC1, PAFAH1B1, PAFAH1B2, APC, TES, B4GALT1, PRKCA, EGR2, TGFBR1, ARID5B, NR4A2, ITGA4, MYH9, YWHAE, HIF1A, FYN, LRP6, LAMC1	691	367	13588	1.60743	1	0.130342	19.6513	-1.29339
GOTERM_BP_FAT	GO:0051101~regulation of DNA binding	10	1.07875	0.0123142	MAPK1, HIPK1, HIPK3, TGFBR3, JAK2, MALT1, IRF4, CALM2, FLNA, CALM1, JMY	691	74	13588	2.65733	1	0.130727	19.7813	-1.29626
GOTERM_BP_FAT	GO:0007369~gastrulation	10	1.07875	0.0123142	MACF1, TGFBR2, PRKAR1A, SMAD4, LRP6, NR4A3, NSD1, FRS2, BMPR1A, CTNNB1	691	74	13588	2.65733	1	0.130727	19.7813	-1.29626
GOTERM_BP_FAT	GO:0007259~JAK-STAT cascade	6	0.647249	0.0123656	CLCF1, SOCS1, STAT5B, JAK2, SOCS5, STAT3	691	28	13588	4.21377	1	0.130727	19.8556	-1.29788
GOTERM_BP_FAT	GO:0000278~mitotic cell cycle	22	2.37325	0.0125909	KIF11, AHCTF1, ANLN, CCNG1, LATS1, CDC27, ITGB1, CCNG2, SMC2, WEE1, SMC4, RAD21, CCND2, NCAPG2, SEH1L, BCL2, UBA3, PAFAH1B1, MYB, CCNA2, STAG1, APC	691	244	13588	1.77301	1	0.132441	20.1802	-1.30493
GOTERM_CC_FAT	GO:0031254~trailing edge	3	0.323625	0.016705	MSN, MYH9, SPN	535	5	12504	14.0232	0.998284	0.0947076	20.7874	-1.3178
GOTERM_CC_FAT	GO:0001931~uropod	3	0.323625	0.016705	MSN, MYH9, SPN	535	5	12504	14.0232	0.998284	0.0947076	20.7874	-1.3178
GOTERM_BP_FAT	GO:0030850~prostate gland development	7	0.755124	0.0130713	IGF1R, NOTCH1, CD44, FEM1B, PTEN, FRS2, CTNNB1	691	39	13588	3.52948	1	0.136634	20.8682	-1.31948
GOTERM_MF_FAT	GO:0019955~cytokine binding	11	1.18662	0.0154675	IL12RB2, CCR7, IL2RB, IL2RA, CXCR4, IL6ST, IL10RA, TGFBR1, TGFBR3, IL7R, IFNAR1	690	88	13288	2.40725	0.999979	0.187342	20.9208	-1.32058
GOTERM_CC_FAT	GO:0030027~lamellipodium	8	0.862999	0.0174373	RAC1, WASF2, ABI2, PIK3CA, RDX, ARPC5, WASL, CTNNB1	535	63	12504	2.96787	0.998705	0.0972405	21.5996	-1.33445
GOTERM_BP_FAT	GO:0046638~positive regulation of alpha-beta T cell differentiation	5	0.539374	0.0138773	IKZF1, TGFBR2, ITPKB, SOCS5, SASH3	691	19	13588	5.1748	1	0.143922	22.0098	-1.34262
GOTERM_BP_FAT	GO:0048535~lymph node development	5	0.539374	0.0138773	TNFSF11, IKZF1, ID2, NFKB1, IL7R	691	19	13588	5.1748	1	0.143922	22.0098	-1.34262
GOTERM_BP_FAT	GO:0007569~cell aging	6	0.647249	0.014333	NRAS, MORC3, BCL2, MNT, ZFP217, PDCD4	691	29	13588	4.06847	1	0.147748	22.6485	-1.35504
GOTERM_BP_FAT	GO:0060397~JAK-STAT cascade involved in growth hormone signaling pathway	3	0.323625	0.014427	STAT5B, JAK2, STAT3	691	4	13588	14.7482	1	0.148086	22.7796	-1.35755
GOTERM_BP_FAT	GO:0048608~reproductive structure development	14	1.51025	0.0148395	STAT5B, FOXO3, FEM1B, PTEN, BCL2L11, CTNNB1, NRIP1, IGF1R, NOTCH1, NCOA3, CD44, BCL2, FNDC3A, FRS2	691	130	13588	2.11769	1	0.151439	23.3526	-1.36833
GOTERM_MF_FAT	GO:0004860~protein kinase inhibitor activity	5	0.539374	0.0178676	CDKN1A, CDKN1B, WNK1, TRIB2, TRIB1	690	20	13288	4.81449	0.999996	0.209745	23.7743	-1.37611
GOTERM_MF_FAT	GO:0046332~SMAD binding	5	0.539374	0.0178676	TGFBR1, TGFBR2, TGFBR3, PURB, PURA	690	20	13288	4.81449	0.999996	0.209745	23.7743	-1.37611
GOTERM_BP_FAT	GO:0007059~chromosome segregation	9	0.970874	0.0152457	RAD21, SEH1L, HJURP, CTCF, TOP2A, LATS1, SRPK1, STAG1, SMC4	691	64	13588	2.76529	1	0.154694	23.9128	-1.37863
GOTERM_BP_FAT	GO:0051250~negative regulation of lymphocyte activation	8	0.862999	0.0154597	BTLA, CBLB, IL2RA, CD274, BCL6, SOCS5, RC3H1, SPN	691	52	13588	3.02527	1	0.15612	24.2064	-1.38393
GOTERM_BP_FAT	GO:0051896~regulation of protein kinase B signaling cascade	4	0.431499	0.0158374	IGF1R, TNFSF11, RICTOR, PTEN	691	11	13588	7.15064	1	0.159051	24.722	-1.39308
GOTERM_BP_FAT	GO:0043370~regulation of CD4-positive, alpha beta T cell differentiation	4	0.431499	0.0158374	BCL6, SOCS5, RC3H1, SASH3	691	11	13588	7.15064	1	0.159051	24.722	-1.39308
GOTERM_MF_FAT	GO:0004842~ubiquitin-protein ligase activity	12	1.2945	0.0187972	MIB1, RNF6, UBE2D3, G2E3, HUWE1, UBE2K, UBE2W, UBR3, RLIM, UBE2B, HECTD1, FBXO11	690	104	13288	2.22207	0.999998	0.215866	24.8535	-1.39539
GOTERM_BP_FAT	GO:0010647~positive regulation of cell communication	18	1.94175	0.0159393	ITGAL, PTPRC, SMAD4, ITPKB, EIF2A, ZEB2, FLNA, CTNNB1, CITED2, IGF1R, ZFP91, NRAS, HIF1A, TNFSF11, SOS1, CD4, JAK2, CD27	691	189	13588	1.87279	1	0.159406	24.8604	-1.39551
GOTERM_BP_FAT	GO:0048598~embryonic morphogenesis	29	3.12837	0.0159934	IMPAD1, ZEB2, CTNNB1, CHD7, MACF1, NUP50, POU2F1, GFI1, MYC, FRS2, HECTD1, TGFBR1, TGFBR2, SMAD4, SKI, ITGA4, MBNL1, NR4A3, MIB1, NOTCH1, GNAQ, SP3, PRKAR1A, LRP6, TGIF1, GNAS, APAF1, NSD1, BMPR1A	691	359	13588	1.58848	1	0.15932	24.9339	-1.39679
GOTERM_BP_FAT	GO:0033157~regulation of intracellular protein transport	6	0.647249	0.0164998	GSK3B, NF1, SMAD4, LCP1, UHMK1, FLNA	691	30	13588	3.93285	1	0.163368	25.6181	-1.40855
GOTERM_BP_FAT	GO:0032663~regulation of interleukin-2 production	5	0.539374	0.0166648	STAT5B, IRF4, SASH3, CD28, CLEC2I	691	20	13588	4.91606	1	0.164275	25.8398	-1.41229
GOTERM_BP_FAT	GO:0032504~multicellular organism reproduction	32	3.452	0.0167452	AGFG1, CAPZA2, CREM, STAT5B, HK2, FOXO3, ITGB1, NR2C2, CITED2, CXCR4, BCL2, PAFAH1B1, BCL6, PAFAH1B2, ACSL4, FNDC3A, SPIN4, TES, B4GALT1, DNMT3A, TMBIM6, CREB1, TGFBR1, SMAD5, AFF4, ZFP148, UBE2B, BCL2L11, ATM, NRIP1, SP3, CELF1	691	409	13588	1.53852	1	0.164409	25.9476	-1.4141
GOTERM_BP_FAT	GO:0048609~reproductive process in a multicellular organism	32	3.452	0.0167452	AGFG1, CAPZA2, CREM, STAT5B, HK2, FOXO3, ITGB1, NR2C2, CITED2, CXCR4, BCL2, PAFAH1B1, BCL6, PAFAH1B2, ACSL4, FNDC3A, SPIN4, TES, B4GALT1, DNMT3A, TMBIM6, CREB1, TGFBR1, SMAD5, AFF4, ZFP148, UBE2B, BCL2L11, ATM, NRIP1, SP3, CELF1	691	409	13588	1.53852	1	0.164409	25.9476	-1.4141
GOTERM_BP_FAT	GO:0032535~regulation of cellular component size	16	1.726	0.0170135	CREB1, CAPZA2, ZMAT3, RDX, SGMS1, ARPC5, RICTOR, SOCS5, IL7R, LATS1, RNF6, BCL2, MAP3K1, RAC1, RASA1, CLEC2I	691	161	13588	1.95421	1	0.166232	26.3063	-1.42006
GOTERM_CC_FAT	GO:0031965~nuclear membrane	6	0.647249	0.0218578	LMNB1, BCL2, SHISA5, PAFAH1B1, SUN1, LBR	535	38	12504	3.69031	0.999765	0.118891	26.3404	-1.42062
GOTERM_BP_FAT	GO:0050866~negative regulation of cell activation	8	0.862999	0.0170571	BTLA, CBLB, IL2RA, CD274, BCL6, SOCS5, RC3H1, SPN	691	53	13588	2.96819	1	0.166028	26.3645	-1.42102
GOTERM_BP_FAT	GO:0002695~negative regulation of leukocyte activation	8	0.862999	0.0170571	BTLA, CBLB, IL2RA, CD274, BCL6, SOCS5, RC3H1, SPN	691	53	13588	2.96819	1	0.166028	26.3645	-1.42102
GOTERM_BP_FAT	GO:0045165~cell fate commitment	15	1.61812	0.0174099	TGFBR1, SMAD5, SMAD4, ITGB1, CTNNB1, CDC42, SPRY1, NOTCH1, BCL2, GATA3, POU2F1, GFI1, PRDM1, RBPJ, FRS2	691	147	13588	2.00656	1	0.16858	26.8331	-1.42867
GOTERM_BP_FAT	GO:0051236~establishment of RNA localization	9	0.970874	0.0181199	NUP160, MYO1C, SEH1L, NUP210, HNRNPA2B1, FMR1, NUP50, G3BP2, AHCTF1	691	66	13588	2.68149	1	0.174256	27.768	-1.44354
GOTERM_BP_FAT	GO:0050657~nucleic acid transport	9	0.970874	0.0181199	NUP160, MYO1C, SEH1L, NUP210, HNRNPA2B1, FMR1, NUP50, G3BP2, AHCTF1	691	66	13588	2.68149	1	0.174256	27.768	-1.44354
GOTERM_BP_FAT	GO:0050658~RNA transport	9	0.970874	0.0181199	NUP160, MYO1C, SEH1L, NUP210, HNRNPA2B1, FMR1, NUP50, G3BP2, AHCTF1	691	66	13588	2.68149	1	0.174256	27.768	-1.44354
GOTERM_BP_FAT	GO:0032259~methylation	10	1.07875	0.0183612	SUZ12, DNMT3A, SATB1, MLL5, BTG2, CTCF, MLL3, NSD1, MLL1, SUV420H1	691	79	13588	2.48915	1	0.175759	28.0831	-1.44844
GOTERM_BP_FAT	GO:0007389~pattern specification process	24	2.589	0.0184305	GNA13, EGR2, YY1, TGFBR1, SMAD5, TGFBR2, SMAD4, ZEB2, ATM, CTNNB1, CITED2, MIB1, NOTCH1, BTG2, HIPK1, CXCR4, LRP6, TGIF1, RFX3, FRS2, MLL1, BMPR1A, APC, RNF111	691	284	13588	1.66177	1	0.175747	28.1732	-1.44984
GOTERM_BP_FAT	GO:0043388~positive regulation of DNA binding	7	0.755124	0.0184974	HIPK1, HIPK3, TGFBR3, MALT1, IRF4, CALM2, CALM1, JMY	691	42	13588	3.27738	1	0.175717	28.2604	-1.45118
GOTERM_MF_FAT	GO:0000287~magnesium ion binding	32	3.452	0.021917	ITGAL, IMPAD1, ADCY7, HPRT, STK38, PTEN, LATS1, MAP3K5, MAP3K2, MAP3K1, SIK1, ACSL4, ZC3H12D, PPTC7, CDC7, MAT2A, TGFBR1, TGFBR2, ATP11B, ACLY, OXSR1, ATP13A3, STK4, SRPK1, WEE1, ATP7A, RPS6KA5, ATP2A2, SLC41A1, ABL2, BMPR1A, NEK7	690	409	13288	1.50674	1	0.243326	28.372	-1.45289
GOTERM_MF_FAT	GO:0016791~phosphatase activity	21	2.26537	0.0229658	PTPRC, IMPAD1, SSH1, PTPN2, SYNJ1, SSH2, PPIP5K2, DUSP11, PTEN, LPIN1, PPP1CB, CTDSPL2, DUSP4, MTMR3, DUSP2, INPP4B, INPP4A, PPP1R15B, INPP5A, DUSP6, PPTC7	690	238	13288	1.69923	1	0.249565	29.5198	-1.47011
GOTERM_BP_FAT	GO:0006403~RNA localization	9	0.970874	0.0196939	NUP160, MYO1C, SEH1L, NUP210, HNRNPA2B1, FMR1, NUP50, G3BP2, AHCTF1	691	67	13588	2.64147	1	0.185416	29.8003	-1.47422
GOTERM_BP_FAT	GO:0043506~regulation of JUN kinase activity	5	0.539374	0.0197784	MDFIC, HIPK3, MAP3K1, ZEB2, PDCD4	691	21	13588	4.68197	1	0.185499	29.9078	-1.47578
GOTERM_BP_FAT	GO:0045638~negative regulation of myeloid cell differentiation	5	0.539374	0.0197784	ZFP36, NF1, STAT5B, TOB2, CTNNB1	691	21	13588	4.68197	1	0.185499	29.9078	-1.47578
GOTERM_BP_FAT	GO:0032318~regulation of Ras GTPase activity	10	1.07875	0.0197913	TBC1D2B, SPRY1, S1PR1, AGFG1, NF1, ACAP2, BCL6, PAFAH1B1, RICTOR, ARAP2	691	80	13588	2.45803	1	0.184973	29.9242	-1.47602
GOTERM_MF_FAT	GO:0004713~protein tyrosine kinase activity	16	1.726	0.023345	CDC7, ITK, TWF1, CAPZA2, WNK1, C230081A13RIK, WEE1, IGF1R, FYN, DYRK1A, JAK1, JAK2, INSR, ABL2, NEK7, TES	690	164	13288	1.87883	1	0.249321	29.9305	-1.47611
GOTERM_BP_FAT	GO:0001822~kidney development	12	1.2945	0.0198474	SPRY1, CD44, ARID5B, GATA3, BCL2, TGFBR1, NF1, TIPARP, SMAD4, TET2, BCL2L11, APC	691	107	13588	2.20534	1	0.184818	29.9956	-1.47706
GOTERM_MF_FAT	GO:0016702~oxidoreductase activity, acting on single donors with incorporation of molecular oxygen, incorporation of two atoms of oxygen	9	0.970874	0.0238545	TET3, ADO, HIF1AN, KDM2A, EGLN3, JMJD1C, TET2, KDM5B, TET1	690	68	13288	2.54885	1	0.250282	30.4789	-1.484
GOTERM_BP_FAT	GO:0045646~regulation of erythrocyte differentiation	4	0.431499	0.0203327	HIF1A, ETS1, STAT5B, FOXO3	691	12	13588	6.55475	1	0.188281	30.6095	-1.48586
GOTERM_BP_FAT	GO:0042100~B cell proliferation	4	0.431499	0.0203327	PTPRC, BCL2, IL7R, CD27	691	12	13588	6.55475	1	0.188281	30.6095	-1.48586
GOTERM_BP_FAT	GO:0031113~regulation of microtubule polymerization	4	0.431499	0.0203327	CDKN1B, CAPZA2, APC, TES	691	12	13588	6.55475	1	0.188281	30.6095	-1.48586
GOTERM_BP_FAT	GO:0031532~actin cytoskeleton reorganization	4	0.431499	0.0203327	RICTOR, MYH9, LPIN1, FLNA	691	12	13588	6.55475	1	0.188281	30.6095	-1.48586
GOTERM_MF_FAT	GO:0042800~histone methyltransferase activity (H3-K4 specific)	3	0.323625	0.024178	MLL5, MLL3, MLL1	690	5	13288	11.5548	1	0.249536	30.8251	-1.4889
GOTERM_MF_FAT	GO:0042577~lipid phosphatase activity	3	0.323625	0.024178	INPP4B, INPP4A, PTEN	690	5	13288	11.5548	1	0.249536	30.8251	-1.4889
GOTERM_BP_FAT	GO:0008213~protein amino acid alkylation	7	0.755124	0.0206035	SUZ12, SATB1, MLL5, BTG2, MLL3, NSD1, SUV420H1	691	43	13588	3.20116	1	0.189913	30.9499	-1.49066
GOTERM_BP_FAT	GO:0001816~cytokine production	7	0.755124	0.0206035	NFATC2IP, IL12RB2, NFAT5, CD4, NFATC2, IFNAR1, LCP2	691	43	13588	3.20116	1	0.189913	30.9499	-1.49066
GOTERM_BP_FAT	GO:0006479~protein amino acid methylation	7	0.755124	0.0206035	SUZ12, SATB1, MLL5, BTG2, MLL3, NSD1, SUV420H1	691	43	13588	3.20116	1	0.189913	30.9499	-1.49066
GOTERM_MF_FAT	GO:0003727~single-stranded RNA binding	5	0.539374	0.0248624	ATXN1, CNBP, CPEB2, SYNCRIP, MSI2	690	22	13288	4.37681	1	0.252014	31.552	-1.49903
GOTERM_BP_FAT	GO:0016044~membrane organization	23	2.48112	0.0211325	LDLR, AP1G1, SYNJ1, WASF2, TGFBR2, BNIP3, SUN1, ITSN2, PMAIP1, NRAS, KCNN4, CD47, FNBP1, PICALM, TFRC, SH3GLB1, BCL2, ITGAV, RAC1, LRP6, PAFAH1B1, CLINT1, ANKFY1	691	272	13588	1.66279	1	0.193676	31.6104	-1.49983
GOTERM_MF_FAT	GO:0016881~acid-amino acid ligase activity	16	1.726	0.0256997	UBR3, RLIM, UBE2B, MIB1, RNF6, G2E3, UBE2D3, HUWE1, UBE2K, UBA3, HECTD2, UBE2W, PIAS2, SMURF2, FBXO11, HECTD1	690	166	13288	1.85619	1	0.255733	32.4316	-1.51097
GOTERM_MF_FAT	GO:0016701~oxidoreductase activity, acting on single donors with incorporation of molecular oxygen	9	0.970874	0.0258042	TET3, ADO, HIF1AN, KDM2A, EGLN3, JMJD1C, TET2, KDM5B, TET1	690	69	13288	2.51191	1	0.253074	32.5407	-1.51243
GOTERM_CC_FAT	GO:0030658~transport vesicle membrane	4	0.431499	0.0286403	SEC23A, CLTA, SEC24A, CLTC	535	16	12504	5.84299	0.999983	0.151208	33.1	-1.51983
GOTERM_BP_FAT	GO:0070271~protein complex biogenesis	20	2.1575	0.0224617	HPRT, CAPZA2, SYNJ1, ATL3, AHCTF1, FLNA, IGF1R, SPAG9, TNFSF11, PICALM, RRM2, TUBB5, WASL, LAMC1, INSR, TNPO1, MYC, APC, TES, CLEC2I	691	227	13588	1.73253	1	0.203964	33.2437	-1.52171
GOTERM_BP_FAT	GO:0006461~protein complex assembly	20	2.1575	0.0224617	HPRT, CAPZA2, SYNJ1, ATL3, AHCTF1, FLNA, IGF1R, SPAG9, TNFSF11, PICALM, RRM2, TUBB5, WASL, LAMC1, INSR, TNPO1, MYC, APC, TES, CLEC2I	691	227	13588	1.73253	1	0.203964	33.2437	-1.52171
GOTERM_BP_FAT	GO:0002819~regulation of adaptive immune response	8	0.862999	0.0225422	H2-K1, PTPRC, BCL6, SOCS5, IL7R, SASH3, SPN, CD28	691	56	13588	2.80918	1	0.203944	33.3414	-1.52298
GOTERM_BP_FAT	GO:0002822~regulation of adaptive immune response based on somatic recombination of immune receptors built from immunoglobulin superfamily domains	8	0.862999	0.0225422	H2-K1, PTPRC, BCL6, SOCS5, IL7R, SASH3, SPN, CD28	691	56	13588	2.80918	1	0.203944	33.3414	-1.52298
GOTERM_BP_FAT	GO:0002768~immune response-regulating cell surface receptor signaling pathway	7	0.755124	0.0228663	BTLA, MAPK1, PTPRC, THEMIS, LAX1, MALT1, CLEC2I	691	44	13588	3.1284	1	0.205901	33.7335	-1.52806
GOTERM_BP_FAT	GO:0065003~macromolecular complex assembly	27	2.91262	0.023059	HPRT, HP1BP3, CAPZA2, SYNJ1, ATL3, AHCTF1, EIF2A, IGF1R, PICALM, HJURP, TUBB5, INSR, TNPO1, MYC, CLEC2I, TES, APC, MBNL1, FLNA, SPAG9, TNFSF11, RRM2, CELF2, H3F3B, CELF1, WASL, LAMC1	691	338	13588	1.57081	1	0.20678	33.9656	-1.53104
GOTERM_BP_FAT	GO:0035116~embryonic hindlimb morphogenesis	5	0.539374	0.0232273	NOTCH1, CHD7, LRP6, GNAS, CTNNB1	691	22	13588	4.46915	1	0.207456	34.1676	-1.53361
GOTERM_BP_FAT	GO:0050852~T cell receptor signaling pathway	5	0.539374	0.0232273	MAPK1, PTPRC, THEMIS, MALT1, CLEC2I	691	22	13588	4.46915	1	0.207456	34.1676	-1.53361
GOTERM_BP_FAT	GO:0045623~negative regulation of T-helper cell differentiation	3	0.323625	0.0232402	BCL6, SOCS5, RC3H1	691	5	13588	11.7986	1	0.206884	34.1831	-1.53381
GOTERM_BP_FAT	GO:0001779~natural killer cell differentiation	3	0.323625	0.0232402	IKZF1, SP3, STAT5B	691	5	13588	11.7986	1	0.206884	34.1831	-1.53381
GOTERM_BP_FAT	GO:0043371~negative regulation of CD4-positive, alpha beta T cell differentiation	3	0.323625	0.0232402	BCL6, SOCS5, RC3H1	691	5	13588	11.7986	1	0.206884	34.1831	-1.53381
GOTERM_BP_FAT	GO:0060416~response to growth hormone stimulus	3	0.323625	0.0232402	STAT5B, JAK2, STAT3	691	5	13588	11.7986	1	0.206884	34.1831	-1.53381
GOTERM_BP_FAT	GO:0060396~growth hormone receptor signaling pathway	3	0.323625	0.0232402	STAT5B, JAK2, STAT3	691	5	13588	11.7986	1	0.206884	34.1831	-1.53381
GOTERM_CC_FAT	GO:0008305~integrin complex	5	0.539374	0.029858	ITGAL, ITGAV, ITGA4, ITGB3, ITGB1	535	28	12504	4.17356	0.999989	0.155072	34.2508	-1.53467
GOTERM_CC_FAT	GO:0005901~caveola	5	0.539374	0.029858	IER3, SLC2A3, TGFBR2, TUBB5, JAK2	535	28	12504	4.17356	0.999989	0.155072	34.2508	-1.53467
GOTERM_BP_FAT	GO:0009952~anterior/posterior pattern formation	15	1.61812	0.0237577	YY1, TGFBR1, SMAD4, ZEB2, ATM, CTNNB1, MIB1, NOTCH1, BTG2, HIPK1, LRP6, FRS2, MLL1, BMPR1A, APC	691	153	13588	1.92787	1	0.210333	34.8006	-1.54159
GOTERM_BP_FAT	GO:0000956~nuclear-transcribed mRNA catabolic process	6	0.647249	0.0242694	ZFP36L1, ZFP36, ZFP36L2, DCP2, DCP1A, PNRC2	691	33	13588	3.57532	1	0.2137	35.4059	-1.54908
GOTERM_BP_FAT	GO:0006886~intracellular protein transport	23	2.48112	0.0243447	ARL6IP1, RAB2A, TXNIP, SEC23A, CLTA, DERL1, SEC24A, AP1G1, STAM2, ARNTL, CLTC, YWHAE, COG3, STX12, CRY2, MACF1, GSK3B, RAB1, JAK2, KPNA4, RAB10, TNPO1, GGA3	691	276	13588	1.63869	1	0.213606	35.4945	-1.55016
GOTERM_MF_FAT	GO:0019787~small conjugating protein ligase activity	13	1.40237	0.028801	UBR3, RLIM, UBE2B, MIB1, RNF6, G2E3, UBE2D3, HUWE1, UBE2K, UBE2W, PIAS2, FBXO11, HECTD1	690	125	13288	2.00283	1	0.274576	35.5986	-1.55143
GOTERM_BP_FAT	GO:0050727~regulation of inflammatory response	8	0.862999	0.0246132	PRKCA, ZFP36, CD47, IL2RA, STAT5B, BCL6, SPN, CD28	691	57	13588	2.7599	1	0.215025	35.8095	-1.554
GOTERM_CC_FAT	GO:0030659~cytoplasmic vesicle membrane	9	0.970874	0.0321154	SEC23A, CLTA, SLC17A6, SEC24A, CAPZA2, APPBP2, CLTC, RAB11FIP1, TES	535	87	12504	2.41779	0.999996	0.163747	36.3358	-1.56034
GOTERM_CC_FAT	GO:0016363~nuclear matrix	6	0.647249	0.0322689	ATXN1, DNMT3A, SATB1, CFL2, YY1, AHCTF1	535	42	12504	3.33885	0.999996	0.162326	36.4754	-1.562
GOTERM_BP_FAT	GO:0051099~positive regulation of binding	7	0.755124	0.0252904	HIPK1, HIPK3, TGFBR3, MALT1, IRF4, CALM2, CALM1, JMY	691	45	13588	3.05888	1	0.219606	36.5977	-1.56345
GOTERM_BP_FAT	GO:0050854~regulation of antigen receptor-mediated signaling pathway	4	0.431499	0.025454	PTPRC, ELF1, CBLB, MALT1	691	13	13588	6.05054	1	0.220175	36.7868	-1.56569
GOTERM_BP_FAT	GO:0002820~negative regulation of adaptive immune response	4	0.431499	0.025454	PTPRC, BCL6, IL7R, SPN	691	13	13588	6.05054	1	0.220175	36.7868	-1.56569
GOTERM_BP_FAT	GO:0002763~positive regulation of myeloid leukocyte differentiation	4	0.431499	0.025454	TNFSF11, IKZF1, ID2, GNAS	691	13	13588	6.05054	1	0.220175	36.7868	-1.56569
GOTERM_BP_FAT	GO:0043409~negative regulation of MAPKKK cascade	4	0.431499	0.025454	IGF1R, SPRY1, NF1, APC	691	13	13588	6.05054	1	0.220175	36.7868	-1.56569
GOTERM_BP_FAT	GO:0002823~negative regulation of adaptive immune response based on somatic recombination of immune receptors built from immunoglobulin superfamily domains	4	0.431499	0.025454	PTPRC, BCL6, IL7R, SPN	691	13	13588	6.05054	1	0.220175	36.7868	-1.56569
GOTERM_BP_FAT	GO:0070201~regulation of establishment of protein localization	9	0.970874	0.0269662	KCNN4, GSK3B, NF1, SMAD4, RHOQ, LCP1, UHMK1, SRGN, FLNA	691	71	13588	2.49265	1	0.231045	38.5091	-1.58556
GOTERM_BP_FAT	GO:0001933~negative regulation of protein amino acid phosphorylation	5	0.539374	0.0270188	PRKCA, PTPRC, SOCS1, FKBP1A, UBE2B	691	23	13588	4.27484	1	0.230724	38.5682	-1.58623
GOTERM_BP_FAT	GO:0046631~alpha-beta T cell activation	5	0.539374	0.0270188	ATP7A, SATB1, ELF4, BCL2, BCL11B	691	23	13588	4.27484	1	0.230724	38.5682	-1.58623
GOTERM_BP_FAT	GO:0031346~positive regulation of cell projection organization	5	0.539374	0.0270188	TIAM1, TGFBR1, RAC1, SEMA4D, APC	691	23	13588	4.27484	1	0.230724	38.5682	-1.58623
GOTERM_BP_FAT	GO:0048008~platelet-derived growth factor receptor signaling pathway	5	0.539374	0.0270188	TXNIP, CSRNP1, ARID5B, TIPARP, PTEN	691	23	13588	4.27484	1	0.230724	38.5682	-1.58623
GOTERM_BP_FAT	GO:0016311~dephosphorylation	14	1.51025	0.0271485	PTPRC, SSH1, PTPN2, SYNJ1, SSH2, DUSP11, PPP1CB, PTEN, MTMR3, DUSP4, DUSP2, BCL2, INPP5A, DUSP6	691	141	13588	1.95248	1	0.230987	38.7137	-1.58786
GOTERM_BP_FAT	GO:0002573~myeloid leukocyte differentiation	6	0.647249	0.0273033	TNFSF11, SP3, TGFBR2, IRF4, MYH9, CTNNB1	691	34	13588	3.47016	1	0.231437	38.8869	-1.5898
GOTERM_MF_FAT	GO:0005024~transforming growth factor beta receptor activity	4	0.431499	0.0329224	TGFBR1, TGFBR2, TGFBR3, BMPR1A	690	14	13288	5.50228	1	0.303693	39.5933	-1.59762
GOTERM_MF_FAT	GO:0004675~transmembrane receptor protein serine/threonine kinase activity	4	0.431499	0.0329224	TGFBR1, TGFBR2, TGFBR3, BMPR1A	690	14	13288	5.50228	1	0.303693	39.5933	-1.59762
GOTERM_CC_FAT	GO:0046930~pore complex	8	0.862999	0.0358198	NUP160, MYO1C, SEH1L, NUP210, NUP50, AHCTF1, KPNA4, TNPO1	535	73	12504	2.56131	0.999999	0.176508	39.6249	-1.59797
GOTERM_MF_FAT	GO:0004428~inositol or phosphatidylinositol kinase activity	6	0.647249	0.0330396	PIK3C2A, PIKFYVE, PPIP5K2, PIK3CA, ITPKB, ATM	690	35	13288	3.30137	1	0.300708	39.7034	-1.59883
GOTERM_MF_FAT	GO:0043560~insulin receptor substrate binding	3	0.323625	0.0350335	IGF1R, PIK3CA, INSR	690	6	13288	9.62899	1	0.311961	41.5486	-1.61856
GOTERM_MF_FAT	GO:0008187~poly-pyrimidine tract binding	3	0.323625	0.0350335	ATXN1, CPEB2, MSI2	690	6	13288	9.62899	1	0.311961	41.5486	-1.61856
GOTERM_BP_FAT	GO:0000165~MAPKKK cascade	12	1.2945	0.0300839	PRKCA, MAPK1, PTPRC, SPAG9, MAP3K5, MDFIC, MAP3K1, NF1, SPRED2, ITPKB, SPRED1, FRS2	691	114	13588	2.06992	1	0.251311	41.9212	-1.62243
GOTERM_BP_FAT	GO:0035023~regulation of Rho protein signal transduction	10	1.07875	0.0300997	ARHGEF3, TIAM1, SOS1, AKAP13, BCL6, PAFAH1B1, ITSN2, RICTOR, ECT2, ARHGEF10	691	86	13588	2.28654	1	0.250665	41.938	-1.62261
GOTERM_BP_FAT	GO:0002009~morphogenesis of an epithelium	16	1.726	0.0302184	SMAD4, ZEB2, NR3C1, FEM1B, CTNNB1, IGF1R, MIB1, NOTCH1, NCOA3, CD44, BCL2, NUP50, TGIF1, APAF1, FRS2, HECTD1	691	173	13588	1.81866	1	0.250772	42.0643	-1.62391
GOTERM_CC_FAT	GO:0016323~basolateral plasma membrane	12	1.2945	0.0390251	PTPRC, LIMS1, CD44, TGFBR1, CAPZA2, SSH2, SLC2A1, SLC4A7, STK39, MSN, CTNNB1, TES	535	141	12504	1.9891	1	0.188594	42.3429	-1.62678
GOTERM_CC_FAT	GO:0044432~endoplasmic reticulum part	17	1.83387	0.0392328	ARL6IP1, CYP51, HERPUD1, DERL1, SEC24A, PDIA3, HMGCR, FKBP1A, EDEM3, EDEM1, PIGM, BCL2, SERINC1, DPM1, SPCS3, CD4, ERO1L	535	231	12504	1.72001	1	0.187178	42.5151	-1.62854
GOTERM_BP_FAT	GO:0042278~purine nucleoside metabolic process	5	0.539374	0.0311585	PANK3, MAT2A, HPRT, HMGCR, MAT2B	691	24	13588	4.09672	1	0.256808	43.0553	-1.63403
GOTERM_BP_FAT	GO:0046128~purine ribonucleoside metabolic process	5	0.539374	0.0311585	PANK3, MAT2A, HPRT, HMGCR, MAT2B	691	24	13588	4.09672	1	0.256808	43.0553	-1.63403
GOTERM_BP_FAT	GO:0046640~regulation of alpha-beta T cell proliferation	4	0.431499	0.0312001	BTLA, PTPRC, CBLB, CD28	691	14	13588	5.61836	1	0.25634	43.0988	-1.63446
GOTERM_BP_FAT	GO:0018210~peptidyl-threonine modification	4	0.431499	0.0312001	HIPK3, BCL2, TNKS, AKT3	691	14	13588	5.61836	1	0.25634	43.0988	-1.63446
GOTERM_BP_FAT	GO:0018107~peptidyl-threonine phosphorylation	4	0.431499	0.0312001	HIPK3, BCL2, TNKS, AKT3	691	14	13588	5.61836	1	0.25634	43.0988	-1.63446
GOTERM_BP_FAT	GO:0045884~regulation of survival gene product expression	4	0.431499	0.0312001	IL2RB, STAT5B, BNIP3, MYC	691	14	13588	5.61836	1	0.25634	43.0988	-1.63446
GOTERM_BP_FAT	GO:0045076~regulation of interleukin-2 biosynthetic process	4	0.431499	0.0312001	STAT5B, IRF4, CD28, CLEC2I	691	14	13588	5.61836	1	0.25634	43.0988	-1.63446
GOTERM_BP_FAT	GO:0048592~eye morphogenesis	9	0.970874	0.0312235	SP3, YY1, NF1, POU2F1, LRP6, FASL, FRS2, STAT3, CTNNB1	691	73	13588	2.42436	1	0.255745	43.1232	-1.63471
GOTERM_BP_FAT	GO:0045761~regulation of adenylate cyclase activity	8	0.862999	0.031599	S1PR1, ADCY7, PTGER4, GNAQ, NF1, GNAS, CALCRL, FLNA	691	60	13588	2.6219	1	0.257661	43.5141	-1.63863
GOTERM_BP_FAT	GO:0060284~regulation of cell development	15	1.61812	0.0316893	B4GALT1, NF1, SMAD4, REST, MIB1, ZFP91, RNF6, NOTCH1, TIAM1, BCL2, NPTN, TGFBR3, TGIF1, SEMA4D, BMPR1A	691	159	13588	1.85512	1	0.257542	43.6077	-1.63956
GOTERM_BP_FAT	GO:0007281~germ cell development	11	1.18662	0.0322315	AGFG1, CXCR4, BCL2, SMAD5, AFF4, PAFAH1B1, CELF1, FOXO3, FNDC3A, UBE2B, NR2C2	691	101	13588	2.14165	1	0.26061	44.1668	-1.6451
GOTERM_BP_FAT	GO:0000280~nuclear division	17	1.83387	0.0326211	KIF11, AHCTF1, ANLN, CCNG1, LATS1, CDC27, CCNG2, SMC2, WEE1, SMC4, RAD21, NCAPG2, SEH1L, PAFAH1B1, CCNA2, STAG1, APC	691	190	13588	1.75943	1	0.26258	44.5653	-1.649
GOTERM_BP_FAT	GO:0007067~mitosis	17	1.83387	0.0326211	KIF11, AHCTF1, ANLN, CCNG1, LATS1, CDC27, CCNG2, SMC2, WEE1, SMC4, RAD21, NCAPG2, SEH1L, PAFAH1B1, CCNA2, STAG1, APC	691	190	13588	1.75943	1	0.26258	44.5653	-1.649
GOTERM_BP_FAT	GO:0015931~nucleobase, nucleoside, nucleotide and nucleic acid transport	9	0.970874	0.0335156	NUP160, MYO1C, SEH1L, NUP210, HNRNPA2B1, FMR1, NUP50, G3BP2, AHCTF1	691	74	13588	2.3916	1	0.268039	45.47	-1.65773
GOTERM_BP_FAT	GO:0048593~camera-type eye morphogenesis	7	0.755124	0.0335687	SP3, YY1, NF1, POU2F1, LRP6, FRS2, CTNNB1	691	48	13588	2.8677	1	0.267633	45.5234	-1.65823
GOTERM_CC_FAT	GO:0031080~Nup107-160 complex	3	0.323625	0.0429596	NUP160, SEH1L, AHCTF1	535	8	12504	8.76449	1	0.200921	45.5241	-1.65824
GOTERM_MF_FAT	GO:0015923~mannosidase activity	4	0.431499	0.0396074	MAN2A1, MAN1A, EDEM3, EDEM1	690	15	13288	5.13546	1	0.341243	45.5843	-1.65882
GOTERM_BP_FAT	GO:0002710~negative regulation of T cell mediated immunity	3	0.323625	0.0336988	PTPRC, IL7R, SPN	691	6	13588	9.83213	1	0.267758	45.6536	-1.65948
GOTERM_BP_FAT	GO:0042516~regulation of tyrosine phosphorylation of Stat3 protein	3	0.323625	0.0336988	ZFP91, SOCS1, JAK2	691	6	13588	9.83213	1	0.267758	45.6536	-1.65948
GOTERM_BP_FAT	GO:0009950~dorsal/ventral axis specification	3	0.323625	0.0336988	LRP6, BMPR1A, CTNNB1	691	6	13588	9.83213	1	0.267758	45.6536	-1.65948
GOTERM_BP_FAT	GO:0046639~negative regulation of alpha-beta T cell differentiation	3	0.323625	0.0336988	BCL6, SOCS5, RC3H1	691	6	13588	9.83213	1	0.267758	45.6536	-1.65948
GOTERM_BP_FAT	GO:0001501~skeletal system development	23	2.48112	0.0337263	PRKCA, ZBTB7A, IMPAD1, ARID5B, TGFBR1, NF1, SMAD5, TGFBR2, TIPARP, CBFB, CTNNB1, ATP7A, MEF2D, TNFSF11, HIF1A, GNAQ, CSRNP1, SP3, BCL2, GNAS, MYC, BMPR1A, SERP1	691	285	13588	1.58694	1	0.267178	45.6811	-1.65974
GOTERM_CC_FAT	GO:0005938~cell cortex	11	1.18662	0.0432418	ACTB, FNBP1, CYTIP, MACF1, CAPZA2, UTRN, ANLN, MYH9, EXOC2, TPM4, FLNA	535	126	12504	2.04041	1	0.199718	45.7459	-1.66035
GOTERM_MF_FAT	GO:0008092~cytoskeletal protein binding	31	3.34412	0.0401109	ABLIM1, SSH1, CAPZA2, SSH2, WASF2, UTRN, RDX, ANLN, ARPC5, TPM4, ACTR2, MACF1, PAFAH1B1, MSN, APPBP2, WIPF1, APC, B4GALT1, TWF1, KIF5B, MYO1C, NF1, MYH9, BCL2L11, FLNA, JMY, SPAG9, FYN, CFL2, WASL, LCP1	690	414	13288	1.44202	1	0.340715	46.0123	-1.66287
GOTERM_BP_FAT	GO:0050851~antigen receptor-mediated signaling pathway	6	0.647249	0.0340675	MAPK1, PTPRC, THEMIS, LAX1, MALT1, CLEC2I	691	36	13588	3.27738	1	0.268749	46.0213	-1.66296
GOTERM_BP_FAT	GO:0043933~macromolecular complex subunit organization	28	3.0205	0.0341558	HPRT, HP1BP3, CAPZA2, SYNJ1, ATL3, AHCTF1, EIF2A, IGF1R, PICALM, SEH1L, HJURP, TUBB5, INSR, TNPO1, MYC, APC, CLEC2I, TES, MBNL1, FLNA, SPAG9, TNFSF11, RRM2, CELF2, H3F3B, CELF1, WASL, LAMC1	691	367	13588	1.50027	1	0.268585	46.109	-1.66379
GOTERM_BP_FAT	GO:0002637~regulation of immunoglobulin production	5	0.539374	0.0356504	PTPRC, BCL6, SASH3, FOXP1, CD28	691	25	13588	3.93285	1	0.277923	47.5733	-1.67736
GOTERM_CC_FAT	GO:0005905~coated pit	5	0.539374	0.0459307	CLTA, PICALM, LDLR, AAK1, CLTC	535	32	12504	3.65187	1	0.208525	47.8175	-1.67959
GOTERM_BP_FAT	GO:0040014~regulation of multicellular organism growth	9	0.970874	0.0359193	CHD7, IKZF1, CREB1, BCL2, STAT5B, PIK3CA, CELF1, STAT3, TNKS2	691	75	13588	2.35971	1	0.278942	47.8328	-1.67973
GOTERM_MF_FAT	GO:0016879~ligase activity, forming carbon-nitrogen bonds	17	1.83387	0.0432252	UBR3, RLIM, UBE2B, IFNAR1, MIB1, RNF6, G2E3, UBE2D3, HUWE1, UBE2K, UBA3, HECTD2, UBE2W, PIAS2, SMURF2, HECTD1, FBXO11	690	193	13288	1.6963	1	0.357991	48.5904	-1.68655
GOTERM_BP_FAT	GO:0040007~growth	17	1.83387	0.0368931	ARID5B, VPS54, GJA1, FOXO3, SGMS1, SOCS5, IL7R, PTEN, TNKS2, ZFP91, NOTCH1, NCOA3, NCAPG2, BCL2, MTPN, TGFBR3, BMPR1A	691	193	13588	1.73208	1	0.284631	48.7622	-1.68808
GOTERM_BP_FAT	GO:0031279~regulation of cyclase activity	8	0.862999	0.0369282	S1PR1, ADCY7, PTGER4, GNAQ, NF1, GNAS, CALCRL, FLNA	691	62	13588	2.53732	1	0.284072	48.7955	-1.68838
GOTERM_BP_FAT	GO:0051028~mRNA transport	8	0.862999	0.0369282	NUP160, MYO1C, SEH1L, NUP210, FMR1, NUP50, G3BP2, AHCTF1	691	62	13588	2.53732	1	0.284072	48.7955	-1.68838
GOTERM_BP_FAT	GO:0051339~regulation of lyase activity	8	0.862999	0.0369282	S1PR1, ADCY7, PTGER4, GNAQ, NF1, GNAS, CALCRL, FLNA	691	62	13588	2.53732	1	0.284072	48.7955	-1.68838
GOTERM_BP_FAT	GO:0040008~regulation of growth	21	2.26537	0.0371725	IKZF1, CREB1, ZMAT3, TGFBR2, STAT5B, SOCS1, SOCS6, SOCS5, CISH, STAT3, BCL2L11, TNKS2, RNF6, CHD7, HIF1A, PAK2, BCL2, PIK3CA, CELF1, SASH3, SERP1	691	256	13588	1.61308	1	0.284892	49.026	-1.69043
GOTERM_CC_FAT	GO:0000775~chromosome, centromeric region	10	1.07875	0.0477813	DNMT3A, KAT2B, IKZF1, NUP160, SEH1L, HJURP, AHCTF1, SUV420H1, CBX5, APC	535	111	12504	2.10558	1	0.213649	49.2004	-1.69197
GOTERM_BP_FAT	GO:0045061~thymic T cell selection	4	0.431499	0.0375647	PTPRC, ITPKB, SPN, CD28	691	15	13588	5.2438	1	0.286674	49.3941	-1.69368
GOTERM_CC_FAT	GO:0000776~kinetochore	7	0.755124	0.0482643	KAT2B, NUP160, SEH1L, HJURP, AHCTF1, CBX5, APC	535	62	12504	2.63877	1	0.213159	49.5556	-1.69509
GOTERM_CC_FAT	GO:0042598~vesicular fraction	14	1.51025	0.0482854	CYP51, SOAT1, HMGCR, WNK1, PDE3B, CYB5B, LNPEP, ATP2A2, SH3GLB1, BCL2, LRRC59, ACSL4, FNDC3A, PDCD6	535	182	12504	1.79784	1	0.210851	49.5711	-1.69523
GOTERM_BP_FAT	GO:0050871~positive regulation of B cell activation	6	0.647249	0.0378055	PTPRC, CDKN1A, STAT5B, BCL6, SASH3, CD28	691	37	13588	3.1888	1	0.287456	49.6189	-1.69565
GOTERM_BP_FAT	GO:0000087~M phase of mitotic cell cycle	17	1.83387	0.0384034	KIF11, AHCTF1, ANLN, CCNG1, LATS1, CDC27, CCNG2, SMC2, WEE1, SMC4, RAD21, NCAPG2, SEH1L, PAFAH1B1, CCNA2, STAG1, APC	691	194	13588	1.72316	1	0.290545	50.1729	-1.70047
GOTERM_BP_FAT	GO:0006259~DNA metabolic process	31	3.34412	0.038447	BNIP3, CTCF, OBFC2A, SMUG1, SETX, CCNE2, MLL5, EPC2, RAD21, CRY2, SLK, BCL11B, MYST2, TOP2A, MYC, MLL1, RBMS1, DNMT3A, UBE2B, MCM4, PURB, FOXP1, ATM, JMY, MCM6, TNKS2, POLD3, ATRX, RRM2, APAF1, REV3L	691	421	13588	1.44796	1	0.290035	50.2131	-1.70082
GOTERM_CC_FAT	GO:0044433~cytoplasmic vesicle part	9	0.970874	0.0499655	SEC23A, CLTA, SLC17A6, SEC24A, CAPZA2, APPBP2, CLTC, RAB11FIP1, TES	535	95	12504	2.21419	1	0.215092	50.7887	-1.70577
GOTERM_BP_FAT	GO:0001702~gastrulation with mouth forming second	5	0.539374	0.0404966	SMAD4, LRP6, NSD1, FRS2, CTNNB1	691	26	13588	3.78159	1	0.302333	52.0674	-1.71657
GOTERM_BP_FAT	GO:0060740~prostate gland epithelium morphogenesis	5	0.539374	0.0404966	IGF1R, NOTCH1, CD44, FEM1B, FRS2	691	26	13588	3.78159	1	0.302333	52.0674	-1.71657
GOTERM_BP_FAT	GO:0051336~regulation of hydrolase activity	17	1.83387	0.0415572	CFLAR, TBC1D2B, AGFG1, XIAP, NF1, NR4A1, RICTOR, SPRY1, S1PR1, GNAQ, ACAP2, BCL6, PAFAH1B1, APAF1, PDCD6, ARAP2, MYC	691	196	13588	1.70557	1	0.308196	53.0012	-1.72429
GOTERM_BP_FAT	GO:0031400~negative regulation of protein modification process	6	0.647249	0.0417848	PRKCA, PTPRC, SOCS1, FKBP1A, UBE2B, YWHAE	691	38	13588	3.10488	1	0.308798	53.1994	-1.72591
GOTERM_MF_FAT	GO:0046982~protein heterodimerization activity	12	1.2945	0.0493717	IKZF4, CLCN3, HIF1A, IKZF1, BCL2, RAB3GAP1, TGFBR1, NR4A2, RRAGA, NR4A1, FOXP1, SMC4	690	121	13288	1.90988	1	0.393793	53.3449	-1.72709
GOTERM_BP_FAT	GO:0000904~cell morphogenesis involved in differentiation	18	1.94175	0.0420796	ABLIM1, EGR2, HPRT, CREB1, NR4A2, MYH9, NRN1, CTNNB1, ATP7A, ALCAM, NOTCH1, HIF1A, CXCR4, BCL11B, BCL2, RAC1, RBPJ, APC	691	212	13588	1.66961	1	0.309814	53.4548	-1.72799
GOTERM_MF_FAT	GO:0051427~hormone receptor binding	6	0.647249	0.0495616	NCOA2, NCOA3, JAK1, NSD1, TOB2, NRIP1	690	39	13288	2.96276	1	0.390692	53.4851	-1.72823
GOTERM_BP_FAT	GO:0042035~regulation of cytokine biosynthetic process	8	0.862999	0.0428174	GATA3, STAT5B, NFKB1, IRF4, CD27, SPN, CD28, CLEC2I	691	64	13588	2.45803	1	0.313558	54.0885	-1.73311
GOTERM_BP_FAT	GO:0048285~organelle fission	17	1.83387	0.0432019	KIF11, AHCTF1, ANLN, CCNG1, LATS1, CDC27, CCNG2, SMC2, WEE1, SMC4, RAD21, NCAPG2, SEH1L, PAFAH1B1, CCNA2, STAG1, APC	691	197	13588	1.69692	1	0.315097	54.4154	-1.73572
GOTERM_BP_FAT	GO:0051248~negative regulation of protein metabolic process	9	0.970874	0.0438195	PRKCA, PTPRC, EIF2C2, SOCS1, FKBP1A, TNRC6A, UBE2B, YWHAE, FLNA	691	78	13588	2.26895	1	0.318046	54.936	-1.73986
GOTERM_BP_FAT	GO:0007178~transmembrane receptor protein serine/threonine kinase signaling pathway	9	0.970874	0.0438195	DCP1A, MAP3K1, TGFBR1, TGFBR2, SMAD5, SMAD4, TGFBR3, SKIL, BMPR1A	691	78	13588	2.26895	1	0.318046	54.936	-1.73986
GOTERM_MF_FAT	GO:0004721~phosphoprotein phosphatase activity	14	1.51025	0.052309	PTPRC, SSH1, PTPN2, SSH2, DUSP11, PPP1CB, PTEN, CTDSPL2, MTMR3, DUSP4, DUSP2, PPP1R15B, DUSP6, PPTC7	690	152	13288	1.77376	1	0.40332	55.4691	-1.74405
GOTERM_BP_FAT	GO:0030101~natural killer cell activation	4	0.431499	0.0445367	IKZF1, ELF4, SP3, STAT5B	691	16	13588	4.91606	1	0.321568	55.5335	-1.74456
GOTERM_BP_FAT	GO:0001836~release of cytochrome c from mitochondria	4	0.431499	0.0445367	ATP7A, BCL2, PMAIP1, MYC	691	16	13588	4.91606	1	0.321568	55.5335	-1.74456
GOTERM_BP_FAT	GO:0051402~neuron apoptosis	4	0.431499	0.0445367	BCL2, BNIP3, APAF1, ATM	691	16	13588	4.91606	1	0.321568	55.5335	-1.74456
GOTERM_BP_FAT	GO:0000079~regulation of cyclin-dependent protein kinase activity	4	0.431499	0.0445367	CDKN1A, CDKN1B, LATS1, APC	691	16	13588	4.91606	1	0.321568	55.5335	-1.74456
GOTERM_BP_FAT	GO:0060070~Wnt receptor signaling pathway through beta-catenin	4	0.431499	0.0445367	LRP6, UBE2B, CTNNB1, APC	691	16	13588	4.91606	1	0.321568	55.5335	-1.74456
GOTERM_BP_FAT	GO:0050798~activated T cell proliferation	3	0.323625	0.0456133	ITGAL, SATB1, FYN	691	7	13588	8.42754	1	0.327208	56.4165	-1.75141
GOTERM_BP_FAT	GO:0006376~mRNA splice site selection	3	0.323625	0.0456133	CELF2, CELF1, MBNL1	691	7	13588	8.42754	1	0.327208	56.4165	-1.75141
GOTERM_BP_FAT	GO:0045622~regulation of T-helper cell differentiation	3	0.323625	0.0456133	BCL6, SOCS5, RC3H1	691	7	13588	8.42754	1	0.327208	56.4165	-1.75141
GOTERM_BP_FAT	GO:0060136~embryonic process involved in female pregnancy	3	0.323625	0.0456133	SP3, ACSL4, CITED2	691	7	13588	8.42754	1	0.327208	56.4165	-1.75141
GOTERM_BP_FAT	GO:0048644~muscle organ morphogenesis	3	0.323625	0.0456133	ZFP91, ARID5B, SERP1	691	7	13588	8.42754	1	0.327208	56.4165	-1.75141
GOTERM_BP_FAT	GO:0030858~positive regulation of epithelial cell differentiation	3	0.323625	0.0456133	NOTCH1, CTNNB1, APC	691	7	13588	8.42754	1	0.327208	56.4165	-1.75141
GOTERM_BP_FAT	GO:0009798~axis specification	5	0.539374	0.0456978	LRP6, FRS2, BMPR1A, CTNNB1, APC	691	27	13588	3.64153	1	0.326873	56.485	-1.75193
GOTERM_BP_FAT	GO:0060512~prostate gland morphogenesis	5	0.539374	0.0456978	IGF1R, NOTCH1, CD44, FEM1B, FRS2	691	27	13588	3.64153	1	0.326873	56.485	-1.75193
GOTERM_BP_FAT	GO:0048585~negative regulation of response to stimulus	8	0.862999	0.045977	PRKCA, ZFP36, PTPRC, IL2RA, SOCS1, BCL6, IL7R, SPN	691	65	13588	2.42022	1	0.327699	56.711	-1.75367
GOTERM_BP_FAT	GO:0002706~regulation of lymphocyte mediated immunity	8	0.862999	0.045977	H2-K1, PTPRC, STAT5B, BCL6, IL7R, SASH3, SPN, CD28	691	65	13588	2.42022	1	0.327699	56.711	-1.75367
GOTERM_BP_FAT	GO:0030817~regulation of cAMP biosynthetic process	8	0.862999	0.045977	S1PR1, ADCY7, PTGER4, GNAQ, NF1, GNAS, CALCRL, FLNA	691	65	13588	2.42022	1	0.327699	56.711	-1.75367
GOTERM_BP_FAT	GO:0051223~regulation of protein transport	8	0.862999	0.045977	KCNN4, GSK3B, NF1, SMAD4, LCP1, UHMK1, SRGN, FLNA	691	65	13588	2.42022	1	0.327699	56.711	-1.75367
GOTERM_BP_FAT	GO:0022411~cellular component disassembly	6	0.647249	0.0460073	SYNJ1, BNIP3, PAFAH1B1, LAMC1, APAF1, MYC	691	39	13588	3.02527	1	0.327044	56.7355	-1.75385
GOTERM_BP_FAT	GO:0022403~cell cycle phase	25	2.69687	0.0462165	CEP120, AHCTF1, ANLN, CCNG1, LATS1, ITGB1, CCNG2, RAD21, NCAPG2, SEH1L, BCL2, TUBB5, PAFAH1B1, MYB, CCNA2, APC, STAG1, KIF11, MYH9, CDC27, SMC2, UBE2B, WEE1, SMC4, CCND2	691	328	13588	1.4988	1	0.327451	56.9038	-1.75514
GOTERM_BP_FAT	GO:0051129~negative regulation of cellular component organization	10	1.07875	0.0462728	RNF6, S1PR1, CAPZA2, TGFBR3, RHOQ, RDX, PTEN, UBE2B, ATM, APC	691	93	13588	2.11444	1	0.326954	56.9491	-1.75549
GOTERM_BP_FAT	GO:0048754~branching morphogenesis of a tube	10	1.07875	0.0462728	GNA13, B4GALT1, NOTCH1, CD44, NCOA3, CXCR4, BCL2, TGFBR2, SMAD4, CTNNB1	691	93	13588	2.11444	1	0.326954	56.9491	-1.75549
GOTERM_BP_FAT	GO:0043087~regulation of GTPase activity	10	1.07875	0.0462728	TBC1D2B, SPRY1, S1PR1, AGFG1, NF1, ACAP2, BCL6, PAFAH1B1, RICTOR, ARAP2	691	93	13588	2.11444	1	0.326954	56.9491	-1.75549
GOTERM_BP_FAT	GO:0032446~protein modification by small protein conjugation	9	0.970874	0.046688	SUZ12, MIB1, FBXW7, G2E3, HUWE1, BCL2, UBA3, PIAS2, HECTD1	691	79	13588	2.24023	1	0.328569	57.2813	-1.75801
GOTERM_BP_FAT	GO:0002764~immune response-regulating signal transduction	7	0.755124	0.0470722	BTLA, MAPK1, PTPRC, THEMIS, LAX1, MALT1, CLEC2I	691	52	13588	2.64711	1	0.32999	57.5865	-1.76032
GOTERM_CC_FAT	GO:0016585~chromatin remodeling complex	6	0.647249	0.0611285	KIF11, KAT2B, ARID1A, RERE, NRIP1, CBX5	535	50	12504	2.80464	1	0.25499	58.2116	-1.76501
GOTERM_CC_FAT	GO:0043235~receptor complex	8	0.862999	0.0638822	ITGAL, STXBP5, ITGAV, TGFBR2, SDCBP, ITGA4, ITGB3, ITGB1	535	83	12504	2.25272	1	0.262367	59.8756	-1.77725
GOTERM_BP_FAT	GO:0001817~regulation of cytokine production	13	1.40237	0.0503776	ELF1, STAT5B, NFKB1, IFNAR1, GATA3, BCL6, IRF4, SPN, SASH3, SRGN, CD27, CLEC2I, CD28	691	139	13588	1.8391	1	0.348189	60.1288	-1.77908
GOTERM_BP_FAT	GO:0048015~phosphoinositide-mediated signaling	6	0.647249	0.0504746	S1PR1, GNAQ, PIK3C2A, SYNJ1, PIK3CA, INPP4B	691	40	13588	2.94964	1	0.347883	60.2011	-1.7796
GOTERM_BP_FAT	GO:0060541~respiratory system development	12	1.2945	0.0505495	ATP7A, MAN2A1, NOTCH1, CHD7, SP3, CAPZA2, TGFBR2, POU2F1, FOXP1, BMPR1A, CTNNB1, TES	691	124	13588	1.90299	1	0.347453	60.257	-1.78001
GOTERM_BP_FAT	GO:0050730~regulation of peptidyl-tyrosine phosphorylation	7	0.755124	0.0509039	PRKCA, PTPRC, ZFP91, SOCS1, CD4, JAK2, RICTOR	691	53	13588	2.59717	1	0.348602	60.52	-1.7819
GOTERM_CC_FAT	GO:0031594~neuromuscular junction	4	0.431499	0.0653035	UTRN, PRKAR1A, MYH9, ITGB1	535	22	12504	4.24945	1	0.264762	60.7101	-1.78326
GOTERM_BP_FAT	GO:0042130~negative regulation of T cell proliferation	5	0.539374	0.0512531	BTLA, CBLB, IL2RA, CD274, SPN	691	28	13588	3.51147	1	0.349713	60.7776	-1.78374
GOTERM_MF_FAT	GO:0004559~alpha-mannosidase activity	3	0.323625	0.0610523	MAN2A1, EDEM3, EDEM1	690	8	13288	7.22174	1	0.449629	61.2697	-1.78725
GOTERM_MF_FAT	GO:0004571~mannosyl-oligosaccharide 1,2-alpha-mannosidase activity	3	0.323625	0.0610523	MAN1A, EDEM3, EDEM1	690	8	13288	7.22174	1	0.449629	61.2697	-1.78725
GOTERM_BP_FAT	GO:0006970~response to osmotic stress	4	0.431499	0.0521014	PDPK1, TSC22D3, TSC22D2, RAC1	691	17	13588	4.62688	1	0.353596	61.3968	-1.78815
GOTERM_BP_FAT	GO:0060324~face development	4	0.431499	0.0521014	CSRNP1, ARID5B, TIPARP, ITGA4	691	17	13588	4.62688	1	0.353596	61.3968	-1.78815
GOTERM_BP_FAT	GO:0030814~regulation of cAMP metabolic process	8	0.862999	0.052734	S1PR1, ADCY7, PTGER4, GNAQ, NF1, GNAS, CALCRL, FLNA	691	67	13588	2.34797	1	0.356248	61.8525	-1.79136
GOTERM_BP_FAT	GO:0001763~morphogenesis of a branching structure	12	1.2945	0.0530114	GNA13, B4GALT1, NOTCH1, CD44, NCOA3, CXCR4, BCL2, TGFBR2, SMAD4, FEM1B, FRS2, CTNNB1	691	125	13588	1.88777	1	0.356921	62.0507	-1.79275
GOTERM_MF_FAT	GO:0004896~cytokine receptor activity	7	0.755124	0.0641239	IL12RB2, IL2RB, IL2RA, IL6ST, IL10RA, IL7R, IFNAR1	690	55	13288	2.45101	1	0.461913	63.1343	-1.80027
GOTERM_BP_FAT	GO:0001824~blastocyst development	7	0.755124	0.054921	G2E3, NCAPG2, SP3, TGFBR1, TGFBR3, SKIL, CITED2	691	54	13588	2.54907	1	0.366487	63.3892	-1.80202
GOTERM_BP_FAT	GO:0006986~response to unfolded protein	7	0.755124	0.054921	HERPUD1, DERL1, HSPA4L, EDEM3, ERO1L, EDEM1, SERP1	691	54	13588	2.54907	1	0.366487	63.3892	-1.80202
GOTERM_BP_FAT	GO:0007219~Notch signaling pathway	7	0.755124	0.054921	MIB1, FBXW7, NOTCH1, ADAM10, MAML1, RBPJ, SEL1L	691	54	13588	2.54907	1	0.366487	63.3892	-1.80202
GOTERM_BP_FAT	GO:0051272~positive regulation of cell motion	6	0.647249	0.0551873	S1PR1, HIF1A, RRAS2, BCL2, BCL6, APC	691	41	13588	2.8777	1	0.367059	63.5723	-1.80327
GOTERM_BP_FAT	GO:0002429~immune response-activating cell surface receptor signaling pathway	6	0.647249	0.0551873	MAPK1, PTPRC, THEMIS, LAX1, MALT1, CLEC2I	691	41	13588	2.8777	1	0.367059	63.5723	-1.80327
GOTERM_BP_FAT	GO:0060562~epithelial tube morphogenesis	11	1.18662	0.0555072	MIB1, CD44, NCOA3, BCL2, NUP50, SMAD4, TGIF1, ZEB2, APAF1, NR3C1, HECTD1	691	111	13588	1.94871	1	0.367916	63.7911	-1.80476
GOTERM_MF_FAT	GO:0005088~Ras guanyl-nucleotide exchange factor activity	9	0.970874	0.0654353	ARHGEF3, TIAM1, SOS1, AKAP13, ITSN2, RAPGEF2, DOCK10, ECT2, ARHGEF10	690	83	13288	2.08821	1	0.464422	63.9045	-1.80553
GOTERM_BP_FAT	GO:0010324~membrane invagination	16	1.726	0.0557661	LDLR, AP1G1, SYNJ1, TGFBR2, WASF2, ITSN2, CD47, NRAS, FNBP1, PICALM, TFRC, ITGAV, RAC1, LRP6, ANKFY1, CLINT1	691	188	13588	1.67355	1	0.36844	63.9672	-1.80596
GOTERM_BP_FAT	GO:0006897~endocytosis	16	1.726	0.0557661	LDLR, AP1G1, SYNJ1, TGFBR2, WASF2, ITSN2, CD47, NRAS, FNBP1, PICALM, TFRC, ITGAV, RAC1, LRP6, ANKFY1, CLINT1	691	188	13588	1.67355	1	0.36844	63.9672	-1.80596
GOTERM_CC_FAT	GO:0005856~cytoskeleton	59	6.36462	0.0717342	PRC1, CAPZA2, WASF2, UTRN, LATS1, CTNNB1, ACTR2, DCAF12, TUBB5, MSN, MYC, TWF1, KIF11, ADAM10, ANKRA2, KIF5B, ROCK2, 1190002H23RIK, PDE4D, DCTN6, MYH9, FLNA, EML4, CFL2, WASL, LCP1, CEP97, ABLIM1, CEP120, LMNB1, SSH1, SSH2, STK17B, ABI2, RDX, ANLN, ARPC5, TPM4, TRIB2, MACF1, SOS1, EFR3A, PAFAH1B1, APPBP2, WIPF1, KIF21B, APC, ACTB, KAT2B, MYO1C, RNF19A, CDC27, ATM, RASSF5, FNBP1, JAK1, JAK2, ABL2,…	535	1122	12504	1.22901	1	0.284639	64.2887	-1.80813
GOTERM_MF_FAT	GO:0016706~oxidoreductase activity, acting on paired donors, with incorporation or reduction of molecular oxygen, 2-oxoglutarate as one donor, and incorporation of one atom each of oxygen into both donors	5	0.539374	0.0674418	TET3, HIF1AN, KDM2A, TET2, TET1	690	30	13288	3.20966	1	0.470469	65.0539	-1.81327
GOTERM_BP_FAT	GO:0007005~mitochondrion organization	10	1.07875	0.0577108	ATP7A, MAN2A1, SH3GLB1, COL4A3BP, BCL2, MAP3K1, BNIP3, DCTN6, PMAIP1, MYC	691	97	13588	2.02724	1	0.377905	65.2648	-1.81468
GOTERM_BP_FAT	GO:0030030~cell projection organization	24	2.589	0.0577656	ABLIM1, EGR2, HPRT, CREB1, WASF2, NR4A2, ABI2, RDX, MYH9, NRN1, PTEN, UBE2B, LPIN1, ALCAM, ATP7A, CDC42, NOTCH1, RAC2, CXCR4, BCL11B, BCL2, RAC1, WASL, APC	691	319	13588	1.47944	1	0.377319	65.3007	-1.81492
GOTERM_BP_FAT	GO:0042060~wound healing	11	1.18662	0.0583176	GNA13, B4GALT1, KLF6, HIF1A, CD44, MTPN, MAP3K1, NF1, TGFBR2, GJA1, ELK3	691	112	13588	1.93131	1	0.379342	65.6605	-1.8173
GOTERM_BP_FAT	GO:0030838~positive regulation of actin filament polymerization	3	0.323625	0.0588095	MAP3K1, RAC1, RICTOR	691	8	13588	7.3741	1	0.381036	65.9782	-1.8194
GOTERM_BP_FAT	GO:0045648~positive regulation of erythrocyte differentiation	3	0.323625	0.0588095	HIF1A, ETS1, FOXO3	691	8	13588	7.3741	1	0.381036	65.9782	-1.8194
GOTERM_BP_FAT	GO:0000288~nuclear-transcribed mRNA catabolic process, deadenylation-dependent decay	3	0.323625	0.0588095	ZFP36L1, ZFP36, ZFP36L2	691	8	13588	7.3741	1	0.381036	65.9782	-1.8194
GOTERM_BP_FAT	GO:0000188~inactivation of MAPK activity	3	0.323625	0.0588095	PRKCA, SPRED2, SPRED1	691	8	13588	7.3741	1	0.381036	65.9782	-1.8194
GOTERM_BP_FAT	GO:0050864~regulation of B cell activation	7	0.755124	0.0591242	BTLA, PTPRC, CDKN1A, STAT5B, BCL6, SASH3, CD28	691	55	13588	2.50272	1	0.381798	66.18	-1.82073
GOTERM_BP_FAT	GO:0060249~anatomical structure homeostasis	9	0.970874	0.0593735	HIF1A, TNFSF11, BCL2, VPS54, RAC1, SASH3, TNKS2, CTNNB1, APC	691	83	13588	2.13227	1	0.382218	66.3391	-1.82177
GOTERM_BP_FAT	GO:0060429~epithelium development	21	2.26537	0.0600533	B4GALT1, SMAD4, GJA1, ZEB2, NR3C1, FEM1B, CTNNB1, IGF1R, MIB1, NOTCH1, S1PR1, NCOA3, CD44, BCL2, NUP50, TGIF1, APAF1, RBPJ, VEZF1, FRS2, HECTD1	691	271	13588	1.5238	1	0.384849	66.7692	-1.82458
GOTERM_BP_FAT	GO:0045762~positive regulation of adenylate cyclase activity	6	0.647249	0.0601454	ADCY7, PTGER4, GNAQ, NF1, GNAS, CALCRL	691	42	13588	2.80918	1	0.384451	66.8271	-1.82495
GOTERM_BP_FAT	GO:0006402~mRNA catabolic process	6	0.647249	0.0601454	ZFP36L1, ZFP36, ZFP36L2, DCP2, DCP1A, PNRC2	691	42	13588	2.80918	1	0.384451	66.8271	-1.82495
GOTERM_BP_FAT	GO:0032386~regulation of intracellular transport	6	0.647249	0.0601454	GSK3B, NF1, SMAD4, LCP1, UHMK1, FLNA	691	42	13588	2.80918	1	0.384451	66.8271	-1.82495
GOTERM_BP_FAT	GO:0031281~positive regulation of cyclase activity	6	0.647249	0.0601454	ADCY7, PTGER4, GNAQ, NF1, GNAS, CALCRL	691	42	13588	2.80918	1	0.384451	66.8271	-1.82495
GOTERM_BP_FAT	GO:0051349~positive regulation of lyase activity	6	0.647249	0.0601454	ADCY7, PTGER4, GNAQ, NF1, GNAS, CALCRL	691	42	13588	2.80918	1	0.384451	66.8271	-1.82495
GOTERM_BP_FAT	GO:0006020~inositol metabolic process	4	0.431499	0.0602407	SLC5A3, PPIP5K2, PTEN, INPP5A	691	18	13588	4.36983	1	0.384072	66.8868	-1.82534
GOTERM_BP_FAT	GO:0043029~T cell homeostasis	4	0.431499	0.0602407	IL2RA, BCL2, STAT5B, BCL2L11	691	18	13588	4.36983	1	0.384072	66.8868	-1.82534
GOTERM_BP_FAT	GO:0022612~gland morphogenesis	9	0.970874	0.0628528	IGF1R, NOTCH1, CD44, NCOA3, BCL2, TGFBR2, NR3C1, FEM1B, FRS2	691	84	13588	2.10688	1	0.396418	68.4865	-1.8356
GOTERM_MF_FAT	GO:0005089~Rho guanyl-nucleotide exchange factor activity	8	0.862999	0.0742595	ARHGEF3, TIAM1, SOS1, AKAP13, ITSN2, DOCK10, ECT2, ARHGEF10	690	71	13288	2.16991	1	0.500151	68.7093	-1.83702
GOTERM_BP_FAT	GO:0006584~catecholamine metabolic process	5	0.539374	0.0634158	ATP7A, HPRT, GATA3, MTPN, NR4A2	691	30	13588	3.27738	1	0.39835	68.8216	-1.83772
GOTERM_BP_FAT	GO:0043161~proteasomal ubiquitin-dependent protein catabolic process	5	0.539374	0.0634158	TBL1XR1, UBE2D3, DERL1, EDEM3, EDEM1	691	30	13588	3.27738	1	0.39835	68.8216	-1.83772
GOTERM_BP_FAT	GO:0016126~sterol biosynthetic process	5	0.539374	0.0634158	CYP51, SC5D, HMGCR, HSD17B7, SC4MOL	691	30	13588	3.27738	1	0.39835	68.8216	-1.83772
GOTERM_BP_FAT	GO:0018958~phenol metabolic process	5	0.539374	0.0634158	ATP7A, HPRT, GATA3, MTPN, NR4A2	691	30	13588	3.27738	1	0.39835	68.8216	-1.83772
GOTERM_BP_FAT	GO:0002260~lymphocyte homeostasis	5	0.539374	0.0634158	IL2RA, BCL2, STAT5B, SKIL, BCL2L11	691	30	13588	3.27738	1	0.39835	68.8216	-1.83772
GOTERM_BP_FAT	GO:0034311~diol metabolic process	5	0.539374	0.0634158	ATP7A, HPRT, GATA3, MTPN, NR4A2	691	30	13588	3.27738	1	0.39835	68.8216	-1.83772
GOTERM_BP_FAT	GO:0010498~proteasomal protein catabolic process	5	0.539374	0.0634158	TBL1XR1, UBE2D3, DERL1, EDEM3, EDEM1	691	30	13588	3.27738	1	0.39835	68.8216	-1.83772
GOTERM_BP_FAT	GO:0002700~regulation of production of molecular mediator of immune response	5	0.539374	0.0634158	PTPRC, BCL6, SASH3, FOXP1, CD28	691	30	13588	3.27738	1	0.39835	68.8216	-1.83772
GOTERM_BP_FAT	GO:0009712~catechol metabolic process	5	0.539374	0.0634158	ATP7A, HPRT, GATA3, MTPN, NR4A2	691	30	13588	3.27738	1	0.39835	68.8216	-1.83772
GOTERM_BP_FAT	GO:0001934~positive regulation of protein amino acid phosphorylation	7	0.755124	0.063514	PRKCA, ZFP91, BCL2, SMAD4, CD4, JAK2, RICTOR	691	56	13588	2.45803	1	0.397959	68.8797	-1.83809
GOTERM_BP_FAT	GO:0030808~regulation of nucleotide biosynthetic process	8	0.862999	0.0639814	S1PR1, ADCY7, PTGER4, GNAQ, NF1, GNAS, CALCRL, FLNA	691	70	13588	2.24734	1	0.399399	69.1548	-1.83982
GOTERM_BP_FAT	GO:0001764~neuron migration	8	0.862999	0.0639814	CXCR4, FYN, CAPZA2, NR4A2, GJA1, PAFAH1B1, YWHAE, TES	691	70	13588	2.24734	1	0.399399	69.1548	-1.83982
GOTERM_BP_FAT	GO:0002703~regulation of leukocyte mediated immunity	8	0.862999	0.0639814	H2-K1, PTPRC, STAT5B, BCL6, IL7R, SASH3, SPN, CD28	691	70	13588	2.24734	1	0.399399	69.1548	-1.83982
GOTERM_BP_FAT	GO:0030802~regulation of cyclic nucleotide biosynthetic process	8	0.862999	0.0639814	S1PR1, ADCY7, PTGER4, GNAQ, NF1, GNAS, CALCRL, FLNA	691	70	13588	2.24734	1	0.399399	69.1548	-1.83982
GOTERM_MF_FAT	GO:0042802~identical protein binding	22	2.37325	0.0753933	IKZF4, ADAM10, HPRT, HMGCR, ATL3, ARID3A, RRAGA, HIATL1, NR4A1, NFKB1, MYH9, STK4, FOXP1, RASSF5, MAP3K5, MAP3K1, EFR3A, PAFAH1B1, APAF1, PDCD6, LCP1, GABPB2	690	290	13288	1.46095	1	0.501141	69.2814	-1.84062
GOTERM_BP_FAT	GO:0006470~protein amino acid dephosphorylation	11	1.18662	0.0642132	DUSP4, PTPRC, DUSP2, SSH1, PTPN2, BCL2, SSH2, DUSP11, PTEN, PPP1CB, DUSP6	691	114	13588	1.89743	1	0.399668	69.2904	-1.84067
GOTERM_MF_FAT	GO:0035035~histone acetyltransferase binding	3	0.323625	0.0758627	EID1, ZBTB7A, HIF1A	690	9	13288	6.41932	1	0.498964	69.5154	-1.84208
GOTERM_BP_FAT	GO:0045786~negative regulation of cell cycle	6	0.647249	0.0653482	CDKN1A, CDKN1B, BCL2, LATS1, ATM, APC	691	43	13588	2.74385	1	0.404363	69.9463	-1.84476
GOTERM_MF_FAT	GO:0042803~protein homodimerization activity	16	1.726	0.076807	IKZF4, ADAM10, HPRT, HMGCR, ARID3A, RRAGA, NR4A1, NFKB1, MYH9, STK4, FOXP1, MAP3K5, EFR3A, PAFAH1B1, PDCD6, GABPB2	690	193	13288	1.59652	1	0.499066	69.9811	-1.84498
GOTERM_CC_FAT	GO:0035068~micro-ribonucleoprotein complex	2	0.21575	0.0835921	EIF2C2, TNRC6A	535	2	12504	23.372	1	0.321724	70.1071	-1.84576
GOTERM_BP_FAT	GO:0060341~regulation of cellular localization	14	1.51025	0.0662621	B4GALT1, CREB1, NF1, SMAD4, PDE3B, FLNA, UHMK1, KCNN4, GSK3B, EXOC2, SRGN, LCP1, SERP1, APC	691	161	13588	1.70994	1	0.40793	70.4648	-1.84797
GOTERM_BP_FAT	GO:0016055~Wnt receptor signaling pathway	12	1.2945	0.0665209	CSNK1A1, MACF1, CSNK1D, GSK3B, LRP6, RNF138, TLE4, CSNK1G3, UBE2B, CTNNB1, FAM123B, APC	691	130	13588	1.81516	1	0.408301	70.61	-1.84887
GOTERM_CC_FAT	GO:0019897~extrinsic to plasma membrane	6	0.647249	0.0847221	GNA13, GNAQ, RAC1, GNAS, EEA1, GNG12	535	55	12504	2.54967	1	0.32234	70.613	-1.84888
GOTERM_MF_FAT	GO:0004725~protein tyrosine phosphatase activity	10	1.07875	0.0783973	DUSP4, MTMR3, PTPRC, DUSP2, SSH1, PTPN2, SSH2, DUSP11, PTEN, DUSP6	690	101	13288	1.90673	1	0.50216	70.7504	-1.84973
GOTERM_BP_FAT	GO:0035107~appendage morphogenesis	11	1.18662	0.0672995	ATP7A, IMPAD1, NOTCH1, CHD7, GNAQ, LRP6, GNAS, SKI, MBNL1, BMPR1A, CTNNB1	691	115	13588	1.88093	1	0.411171	71.0431	-1.85152
GOTERM_BP_FAT	GO:0035108~limb morphogenesis	11	1.18662	0.0672995	ATP7A, IMPAD1, NOTCH1, CHD7, GNAQ, LRP6, GNAS, SKI, MBNL1, BMPR1A, CTNNB1	691	115	13588	1.88093	1	0.411171	71.0431	-1.85152
GOTERM_BP_FAT	GO:0043525~positive regulation of neuron apoptosis	4	0.431499	0.0689338	NF1, PMAIP1, NR3C1, ATM	691	19	13588	4.13984	1	0.418079	71.9325	-1.85693
GOTERM_BP_FAT	GO:0048169~regulation of long-term neuronal synaptic plasticity	4	0.431499	0.0689338	LNPEP, NRAS, NF1, NPTN	691	19	13588	4.13984	1	0.418079	71.9325	-1.85693
GOTERM_BP_FAT	GO:0046677~response to antibiotic	4	0.431499	0.0689338	HIAT1, HIATL1, JAK1, JAK2	691	19	13588	4.13984	1	0.418079	71.9325	-1.85693
GOTERM_BP_FAT	GO:0046632~alpha-beta T cell differentiation	4	0.431499	0.0689338	ATP7A, SATB1, BCL2, BCL11B	691	19	13588	4.13984	1	0.418079	71.9325	-1.85693
GOTERM_MF_FAT	GO:0015082~di-, tri-valent inorganic cation transmembrane transporter activity	5	0.539374	0.0817071	ATP7A, ATP2B1, TFRC, ATP2A2, SLC30A7	690	32	13288	3.00906	1	0.512923	72.2928	-1.85909
GOTERM_MF_FAT	GO:0004468~lysine N-acetyltransferase activity	4	0.431499	0.0820939	KAT2B, NCOA3, MGEA5, MYST2	690	20	13288	3.85159	1	0.510406	72.468	-1.86015
GOTERM_MF_FAT	GO:0004402~histone acetyltransferase activity	4	0.431499	0.0820939	KAT2B, NCOA3, MGEA5, MYST2	690	20	13288	3.85159	1	0.510406	72.468	-1.86015
GOTERM_BP_FAT	GO:0007595~lactation	5	0.539374	0.0700147	CREB1, CAPZA2, STAT5B, HK2, TES	691	31	13588	3.17165	1	0.422288	72.5065	-1.86038
GOTERM_BP_FAT	GO:0040017~positive regulation of locomotion	6	0.647249	0.0707946	PRKCA, S1PR1, HIF1A, RRAS2, BCL2, APC	691	44	13588	2.68149	1	0.425048	72.9138	-1.86281
GOTERM_BP_FAT	GO:0021700~developmental maturation	10	1.07875	0.0708289	RECK, NOTCH1, GNAQ, NR4A2, GJA1, FOXO3, RBPJ, FEM1B, CBFB, CTNNB1	691	101	13588	1.94696	1	0.424317	72.9316	-1.86292
GOTERM_CC_FAT	GO:0044448~cell cortex part	7	0.755124	0.0911373	ACTB, CAPZA2, UTRN, ANLN, MYH9, EXOC2, TPM4	535	73	12504	2.24115	1	0.33979	73.3376	-1.86533
GOTERM_BP_FAT	GO:0035270~endocrine system development	8	0.862999	0.0722287	CREB1, TGFBR1, NF1, PDE3B, NR3C1, RBPJ, BMPR1A, CITED2	691	72	13588	2.18492	1	0.429911	73.6479	-1.86716
GOTERM_BP_FAT	GO:0032269~negative regulation of cellular protein metabolic process	8	0.862999	0.0722287	PRKCA, PTPRC, EIF2C2, SOCS1, FKBP1A, TNRC6A, UBE2B, YWHAE	691	72	13588	2.18492	1	0.429911	73.6479	-1.86716
GOTERM_BP_FAT	GO:0050767~regulation of neurogenesis	12	1.2945	0.0724958	MIB1, ZFP91, RNF6, NOTCH1, TIAM1, BCL2, NF1, NPTN, TGIF1, SEMA4D, REST, BMPR1A	691	132	13588	1.78766	1	0.430247	73.7825	-1.86795
GOTERM_BP_FAT	GO:0045671~negative regulation of osteoclast differentiation	3	0.323625	0.0731267	NF1, TOB2, CTNNB1	691	9	13588	6.55475	1	0.432246	74.0979	-1.86981
GOTERM_BP_FAT	GO:0045086~positive regulation of interleukin-2 biosynthetic process	3	0.323625	0.0731267	STAT5B, IRF4, CD28	691	9	13588	6.55475	1	0.432246	74.0979	-1.86981
GOTERM_BP_FAT	GO:0045060~negative thymic T cell selection	3	0.323625	0.0731267	PTPRC, SPN, CD28	691	9	13588	6.55475	1	0.432246	74.0979	-1.86981
GOTERM_BP_FAT	GO:0060491~regulation of cell projection assembly	3	0.323625	0.0731267	TGFBR1, RAC1, APC	691	9	13588	6.55475	1	0.432246	74.0979	-1.86981
GOTERM_CC_FAT	GO:0005819~spindle	9	0.970874	0.0943843	PRC1, ROCK2, PAFAH1B1, MYH9, CDC27, MYC, LATS1, ATM, CALM2, CALM1	535	109	12504	1.9298	1	0.346787	74.6255	-1.87289
GOTERM_BP_FAT	GO:0001667~ameboidal cell migration	6	0.647249	0.0764827	HIF1A, CXCR4, ARID5B, WASF2, LRP6, ZEB2	691	45	13588	2.6219	1	0.446486	75.7165	-1.87919
GOTERM_BP_FAT	GO:0046328~regulation of JNK cascade	6	0.647249	0.0764827	MDFIC, HIPK3, MAP3K1, ZEB2, PDCD4, CD27	691	45	13588	2.6219	1	0.446486	75.7165	-1.87919
GOTERM_BP_FAT	GO:0032886~regulation of microtubule-based process	6	0.647249	0.0764827	CDKN1B, CEP120, ROCK2, CAPZA2, APC, TES	691	45	13588	2.6219	1	0.446486	75.7165	-1.87919
GOTERM_BP_FAT	GO:0030799~regulation of cyclic nucleotide metabolic process	8	0.862999	0.0765777	S1PR1, ADCY7, PTGER4, GNAQ, NF1, GNAS, CALCRL, FLNA	691	73	13588	2.15499	1	0.446006	75.7609	-1.87945
GOTERM_BP_FAT	GO:0030888~regulation of B cell proliferation	5	0.539374	0.0769509	BTLA, PTPRC, CDKN1A, BCL6, SASH3	691	32	13588	3.07254	1	0.446762	75.9346	-1.88044
GOTERM_BP_FAT	GO:0051271~negative regulation of cell motion	5	0.539374	0.0769509	CDKN1B, BCL2, NF1, TGFBR3, PTEN	691	32	13588	3.07254	1	0.446762	75.9346	-1.88044
GOTERM_BP_FAT	GO:0030182~neuron differentiation	28	3.0205	0.0775979	ABLIM1, HPRT, ABI2, RORA, NRN1, PTEN, ALCAM, CDC42, ZFP91, S1PR1, CXCR4, BCL2, BCL11B, MTPN, RAC1, GFI1, APC, EGR2, CREB1, TGFBR1, SMAD4, NR4A2, STAT3, ATP7A, NOTCH1, BTG2, GNAQ, RBPJ	691	399	13588	1.37995	1	0.448721	76.2329	-1.88214
GOTERM_BP_FAT	GO:0035148~tube lumen formation	7	0.755124	0.0778025	MIB1, NUP50, TGIF1, ZEB2, APAF1, BCL2L11, HECTD1	691	59	13588	2.33305	1	0.448724	76.3265	-1.88268
GOTERM_BP_FAT	GO:0043406~positive regulation of MAP kinase activity	7	0.755124	0.0778025	PTPRC, SPAG9, MAP3K5, MDFIC, MAP3K1, ZEB2, FRS2	691	59	13588	2.33305	1	0.448724	76.3265	-1.88268
GOTERM_BP_FAT	GO:0001708~cell fate specification	7	0.755124	0.0778025	NOTCH1, SPRY1, POU2F1, RBPJ, ITGB1, FRS2, CTNNB1	691	59	13588	2.33305	1	0.448724	76.3265	-1.88268
GOTERM_BP_FAT	GO:0002697~regulation of immune effector process	9	0.970874	0.0780196	H2-K1, PTPRC, STAT5B, BCL6, IL7R, SASH3, FOXP1, SPN, CD28	691	88	13588	2.01112	1	0.448781	76.4254	-1.88324
GOTERM_BP_FAT	GO:0006650~glycerophospholipid metabolic process	9	0.970874	0.0780196	PIGM, SH3GLB1, PIK3C2A, SERINC1, SYNJ1, PIKFYVE, DPM1, PIK3CA, PTEN	691	88	13588	2.01112	1	0.448781	76.4254	-1.88324
GOTERM_BP_FAT	GO:0032101~regulation of response to external stimulus	10	1.07875	0.0780296	PRKCA, ZFP36, CD47, IL2RA, S1PR1, STAT5B, TGFBR2, BCL6, SPN, CD28	691	103	13588	1.90915	1	0.447932	76.43	-1.88326
GOTERM_BP_FAT	GO:0002698~negative regulation of immune effector process	4	0.431499	0.0781578	PTPRC, BCL6, IL7R, SPN	691	20	13588	3.93285	1	0.447602	76.4882	-1.88359
GOTERM_BP_FAT	GO:0010171~body morphogenesis	4	0.431499	0.0781578	CSRNP1, ARID5B, TIPARP, GNAS	691	20	13588	3.93285	1	0.447602	76.4882	-1.88359
GOTERM_BP_FAT	GO:0048145~regulation of fibroblast proliferation	4	0.431499	0.0781578	FOSL2, MORC3, TGIF1, PMAIP1	691	20	13588	3.93285	1	0.447602	76.4882	-1.88359
GOTERM_BP_FAT	GO:0003002~regionalization	17	1.83387	0.078587	EGR2, YY1, TGFBR1, SMAD4, ZEB2, ATM, CTNNB1, MIB1, NOTCH1, BTG2, HIPK1, LRP6, TGIF1, FRS2, MLL1, BMPR1A, APC	691	214	13588	1.56211	1	0.448587	76.6822	-1.88469
GOTERM_BP_FAT	GO:0060173~limb development	11	1.18662	0.0805791	ATP7A, IMPAD1, NOTCH1, CHD7, GNAQ, LRP6, GNAS, SKI, MBNL1, BMPR1A, CTNNB1	691	119	13588	1.8177	1	0.456304	77.5629	-1.88965
GOTERM_BP_FAT	GO:0048736~appendage development	11	1.18662	0.0805791	ATP7A, IMPAD1, NOTCH1, CHD7, GNAQ, LRP6, GNAS, SKI, MBNL1, BMPR1A, CTNNB1	691	119	13588	1.8177	1	0.456304	77.5629	-1.88965
GOTERM_BP_FAT	GO:0003007~heart morphogenesis	8	0.862999	0.0810768	MIB1, CHD7, HIF1A, COL4A3BP, TGFBR3, GJA1, FKBP1A, BMPR1A	691	74	13588	2.12587	1	0.457541	77.7779	-1.89086
GOTERM_MF_FAT	GO:0008017~microtubule binding	7	0.755124	0.0952445	MACF1, KIF5B, NF1, PAFAH1B1, APPBP2, BCL2L11, APC	690	61	13288	2.20993	1	0.56157	77.8449	-1.89123
GOTERM_BP_FAT	GO:0070647~protein modification by small protein conjugation or removal	10	1.07875	0.0817914	SUZ12, MIB1, FBXW7, G2E3, HUWE1, BCL2, UBA3, OTUD7B, PIAS2, HECTD1	691	104	13588	1.89079	1	0.459692	78.0834	-1.89256
GOTERM_BP_FAT	GO:0051347~positive regulation of transferase activity	12	1.2945	0.0820804	CDC42, PTPRC, SPAG9, MAP3K5, MDFIC, SERINC1, MAP3K1, RAC1, TGFBR2, ZEB2, FRS2, CISH	691	135	13588	1.74793	1	0.460027	78.2058	-1.89324
GOTERM_BP_FAT	GO:0007611~learning or memory	9	0.970874	0.0821249	ATXN1, EGR1, NRAS, EGR2, HMGCR, SYNJ1, NF1, ABI2, PAFAH1B1	691	89	13588	1.98852	1	0.459327	78.2245	-1.89334
GOTERM_BP_FAT	GO:0070302~regulation of stress-activated protein kinase signaling pathway	6	0.647249	0.0824099	MDFIC, HIPK3, MAP3K1, ZEB2, PDCD4, CD27	691	46	13588	2.5649	1	0.459644	78.3445	-1.89401
GOTERM_BP_FAT	GO:0042327~positive regulation of phosphorylation	7	0.755124	0.0829362	PRKCA, ZFP91, BCL2, SMAD4, CD4, JAK2, RICTOR	691	60	13588	2.29416	1	0.460973	78.5644	-1.89523
GOTERM_MF_FAT	GO:0035257~nuclear hormone receptor binding	5	0.539374	0.0973283	NCOA2, NCOA3, NSD1, TOB2, NRIP1	690	34	13288	2.83205	1	0.565529	78.601	-1.89543
GOTERM_MF_FAT	GO:0015631~tubulin binding	8	0.862999	0.098402	MACF1, KIF5B, FYN, NF1, PAFAH1B1, APPBP2, BCL2L11, APC	690	76	13288	2.02715	1	0.565479	78.981	-1.89752
GOTERM_BP_FAT	GO:0043627~response to estrogen stimulus	5	0.539374	0.0842173	BCL2, TGFBR1, CAPZA2, TGFBR2, TES	691	33	13588	2.97943	1	0.465437	79.0909	-1.89813
GOTERM_BP_FAT	GO:0030705~cytoskeleton-dependent intracellular transport	5	0.539374	0.0842173	KIF5B, WASF2, PAFAH1B1, WIPF1, MYH9	691	33	13588	2.97943	1	0.465437	79.0909	-1.89813
GOTERM_BP_FAT	GO:0000279~M phase	21	2.26537	0.0851662	KIF11, CEP120, AHCTF1, ANLN, MYH9, CCNG1, UBE2B, LATS1, CDC27, CCNG2, SMC2, WEE1, SMC4, RAD21, NCAPG2, SEH1L, TUBB5, PAFAH1B1, CCNA2, STAG1, APC	691	283	13588	1.45918	1	0.46848	79.4729	-1.90022
GOTERM_BP_FAT	GO:0006140~regulation of nucleotide metabolic process	8	0.862999	0.0857253	S1PR1, ADCY7, PTGER4, GNAQ, NF1, GNAS, CALCRL, FLNA	691	75	13588	2.09752	1	0.469896	79.695	-1.90143
GOTERM_BP_FAT	GO:0060322~head development	4	0.431499	0.0878876	CSRNP1, ARID5B, TIPARP, ITGA4	691	21	13588	3.74557	1	0.477818	80.5325	-1.90597
GOTERM_BP_FAT	GO:0007568~aging	7	0.755124	0.0882535	NRAS, MORC3, BCL2, MNT, ZFP217, PDCD4, SERP1	691	61	13588	2.25655	1	0.478405	80.6709	-1.90672
GOTERM_BP_FAT	GO:0034504~protein localization in nucleus	7	0.755124	0.0882535	TXNIP, CRY2, MORC3, JAK2, ARNTL, KPNA4, TNPO1	691	61	13588	2.25655	1	0.478405	80.6709	-1.90672
GOTERM_BP_FAT	GO:0009628~response to abiotic stimulus	19	2.04962	0.0883811	MAT2A, HMGCR, NF1, TGFBR2, PMAIP1, OBFC2A, ATM, ATXN1, NRAS, TSC22D3, PDPK1, CDKN1A, TSC22D2, FYN, BCL2, RAC1, GFI1, MYC, SDF4	691	251	13588	1.48853	1	0.478032	80.719	-1.90698
GOTERM_BP_FAT	GO:0010466~negative regulation of peptidase activity	3	0.323625	0.0884175	CFLAR, XIAP, NR4A1	691	10	13588	5.89928	1	0.477294	80.7327	-1.90705
GOTERM_BP_FAT	GO:0035020~regulation of Rac protein signal transduction	3	0.323625	0.0884175	NRAS, NF1, RICTOR	691	10	13588	5.89928	1	0.477294	80.7327	-1.90705
GOTERM_BP_FAT	GO:0006270~DNA replication initiation	3	0.323625	0.0884175	CCNE2, MCM4, MCM6	691	10	13588	5.89928	1	0.477294	80.7327	-1.90705
GOTERM_BP_FAT	GO:0035162~embryonic hemopoiesis	3	0.323625	0.0884175	HIF1A, TGFBR2, MLL1	691	10	13588	5.89928	1	0.477294	80.7327	-1.90705
GOTERM_BP_FAT	GO:0043154~negative regulation of caspase activity	3	0.323625	0.0884175	CFLAR, XIAP, NR4A1	691	10	13588	5.89928	1	0.477294	80.7327	-1.90705
GOTERM_BP_FAT	GO:0060216~definitive hemopoiesis	3	0.323625	0.0884175	SP3, TGFBR3, CBFB	691	10	13588	5.89928	1	0.477294	80.7327	-1.90705
GOTERM_BP_FAT	GO:0048596~embryonic camera-type eye morphogenesis	3	0.323625	0.0884175	SP3, LRP6, FRS2	691	10	13588	5.89928	1	0.477294	80.7327	-1.90705
GOTERM_BP_FAT	GO:0048771~tissue remodeling	6	0.647249	0.0885732	ATP7A, HIF1A, TNFSF11, RAC1, ITGA4, CTNNB1	691	47	13588	2.51033	1	0.477037	80.7911	-1.90736
GOTERM_BP_FAT	GO:0048584~positive regulation of response to stimulus	15	1.61812	0.0914375	H2-K1, PRKCA, PTPRC, THEMIS, STAT5B, MALT1, MAPK1, CD47, S1PR1, LAX1, JAK2, SASH3, CD27, CD28, CLEC2I	691	186	13588	1.58583	1	0.487528	81.8371	-1.91295
GOTERM_BP_FAT	GO:0006508~proteolysis	63	6.79612	0.0935335	METAP1, RLIM, ZNRF2, LNPEP, CUL2, G2E3, FBXO28, YOD1, CASP2, USP14, TBL1XR1, ADAM10, SOCS1, SOCS6, UBR3, GZMB, NPEPPS, SOCS5, MYH9, UBE2B, ASB8, MIB1, HUWE1, KDM2A, UBE2K, RNF138, UBE2W, ASB3, PIAS2, TNFAIP3, USP25, FBXL3, FBXO11, USP7, DERL1, XIAP, AMZ2, EDEM3, FEM1B, 2700078E11RIK, EDEM1, CYLD, ARIH1, UBE2D3, FBXW7, HECTD2, RNF11, FBXO3, SRGN, USP32, HECTD1, CFLAR, RNF19A, MALT1, CISH, CBLB, RN…	691	1034	13588	1.19811	1	0.49482	82.5682	-1.91681
GOTERM_BP_FAT	GO:0045937~positive regulation of phosphate metabolic process	7	0.755124	0.0937526	PRKCA, ZFP91, BCL2, SMAD4, CD4, JAK2, RICTOR	691	62	13588	2.22016	1	0.494778	82.643	-1.91721
GOTERM_BP_FAT	GO:0010562~positive regulation of phosphorus metabolic process	7	0.755124	0.0937526	PRKCA, ZFP91, BCL2, SMAD4, CD4, JAK2, RICTOR	691	62	13588	2.22016	1	0.494778	82.643	-1.91721
GOTERM_BP_FAT	GO:0006974~response to DNA damage stimulus	21	2.26537	0.09427	ZMAT3, ATAD5, FOXO3, PMAIP1, OBFC2A, UBE2B, SMUG1, ATM, SETX, JMY, ATRX, MAPK1, EPC2, CDKN1A, CRY2, RAD21, SLK, BTG2, HIPK1, REV3L, APC	691	287	13588	1.43885	1	0.495886	82.8184	-1.91813
GOTERM_BP_FAT	GO:0030218~erythrocyte differentiation	6	0.647249	0.0949691	MLL5, ID2, SP3, SMAD5, TGFBR3, BCL6	691	48	13588	2.45803	1	0.497683	83.0528	-1.91935
GOTERM_BP_FAT	GO:0042398~cellular amino acid derivative biosynthetic process	6	0.647249	0.0949691	ATP7A, MAT2A, GATA3, NR4A2, MAT2B, AZIN1	691	48	13588	2.45803	1	0.497683	83.0528	-1.91935
GOTERM_BP_FAT	GO:0006401~RNA catabolic process	6	0.647249	0.0949691	ZFP36L1, ZFP36, ZFP36L2, DCP2, DCP1A, PNRC2	691	48	13588	2.45803	1	0.497683	83.0528	-1.91935
GOTERM_BP_FAT	GO:0048167~regulation of synaptic plasticity	6	0.647249	0.0949691	LNPEP, NRAS, EGR2, NF1, NPTN, BHLHE40	691	48	13588	2.45803	1	0.497683	83.0528	-1.91935
GOTERM_BP_FAT	GO:0002757~immune response-activating signal transduction	6	0.647249	0.0949691	MAPK1, PTPRC, THEMIS, LAX1, MALT1, CLEC2I	691	48	13588	2.45803	1	0.497683	83.0528	-1.91935
GOTERM_BP_FAT	GO:0016125~sterol metabolic process	8	0.862999	0.0954681	SOAT1, CYP51, SC5D, HDLBP, LDLR, HMGCR, HSD17B7, SC4MOL	691	77	13588	2.04304	1	0.498704	83.2183	-1.92022
GOTERM_BP_FAT	GO:0009306~protein secretion	4	0.431499	0.0980972	GNPTAB, LAX1, CD27, LCP2	691	22	13588	3.57532	1	0.507756	84.0651	-1.92462
GOTERM_BP_FAT	GO:0051346~negative regulation of hydrolase activity	4	0.431499	0.0980972	CFLAR, SPRY1, XIAP, NR4A1	691	22	13588	3.57532	1	0.507756	84.0651	-1.92462
GOTERM_BP_FAT	GO:0030890~positive regulation of B cell proliferation	4	0.431499	0.0980972	PTPRC, CDKN1A, BCL6, SASH3	691	22	13588	3.57532	1	0.507756	84.0651	-1.92462
GOTERM_BP_FAT	GO:0030261~chromosome condensation	4	0.431499	0.0980972	NCAPG2, SMC2, TOP2A, SMC4	691	22	13588	3.57532	1	0.507756	84.0651	-1.92462
GOTERM_BP_FAT	GO:0030856~regulation of epithelial cell differentiation	4	0.431499	0.0980972	NOTCH1, STAT5B, CTNNB1, APC	691	22	13588	3.57532	1	0.507756	84.0651	-1.92462
GOTERM_BP_FAT	GO:0006999~nuclear pore organization	2	0.21575	0.0989851	SEH1L, AHCTF1	691	2	13588	19.6643	1	0.510182	84.3419	-1.92604
GOTERM_BP_FAT	GO:0002246~healing during inflammatory response	2	0.21575	0.0989851	HIF1A, CD44	691	2	13588	19.6643	1	0.510182	84.3419	-1.92604
GOTERM_BP_FAT	GO:0006556~S-adenosylmethionine biosynthetic process	2	0.21575	0.0989851	MAT2A, MAT2B	691	2	13588	19.6643	1	0.510182	84.3419	-1.92604
GOTERM_BP_FAT	GO:0070723~response to cholesterol	2	0.21575	0.0989851	TGFBR1, TGFBR2	691	2	13588	19.6643	1	0.510182	84.3419	-1.92604
GOTERM_BP_FAT	GO:0051541~elastin metabolic process	2	0.21575	0.0989851	ATP7A, HIF1A	691	2	13588	19.6643	1	0.510182	84.3419	-1.92604
GOTERM_BP_FAT	GO:0046533~negative regulation of photoreceptor cell differentiation	2	0.21575	0.0989851	ZFP91, NOTCH1	691	2	13588	19.6643	1	0.510182	84.3419	-1.92604
GOTERM_BP_FAT	GO:0030384~phosphoinositide metabolic process	7	0.755124	0.0994317	PIGM, PIK3C2A, SYNJ1, PIKFYVE, DPM1, PIK3CA, PTEN	691	63	13588	2.18492	1	0.510952	84.4794	-1.92675
GOTERM_BP_FAT	GO:0050672~negative regulation of lymphocyte proliferation	5	0.539374	0.0997075	BTLA, CBLB, IL2RA, CD274, SPN	691	35	13588	2.80918	1	0.511087	84.5637	-1.92718
GOTERM_BP_FAT	GO:0046822~regulation of nucleocytoplasmic transport	5	0.539374	0.0997075	GSK3B, NF1, SMAD4, UHMK1, FLNA	691	35	13588	2.80918	1	0.511087	84.5637	-1.92718
GOTERM_BP_FAT	GO:0032945~negative regulation of mononuclear cell proliferation	5	0.539374	0.0997075	BTLA, CBLB, IL2RA, CD274, SPN	691	35	13588	2.80918	1	0.511087	84.5637	-1.92718
GOTERM_BP_FAT	GO:0008629~induction of apoptosis by intracellular signals	5	0.539374	0.0997075	PRKCA, HIPK1, PMAIP1, MYC, ATM	691	35	13588	2.80918	1	0.511087	84.5637	-1.92718
GOTERM_BP_FAT	GO:0070664~negative regulation of leukocyte proliferation	5	0.539374	0.0997075	BTLA, CBLB, IL2RA, CD274, SPN	691	35	13588	2.80918	1	0.511087	84.5637	-1.92718
INTERPRO	IPR017442:Serine/threonine protein kinase-related	45	4.85437	2.8e-08	CDK19, STK38, STK35, STK17B, LATS1, TRIB2, UHMK1, TRIB1, MAP3K5, PDPK1, PAK2, SLK, MAP3K2, AAK1, MAP3K1, STK39, MASTL, SIK1, AKT3, PRKCA, CDC7, CSNK1A1, TAOK1, ROCK2, TGFBR1, TGFBR2, PKN2, WNK1, OXSR1, MARK3, STK4, SRPK1, WEE1, RPS6KA5, MAPK1, MAPK6, HIPK1, CSNK1D, HIPK3, GSK3B, DYRK1A, BMP2K, CSNK1G3, BMPR1A, NEK7	845	374	17763	2.5293	3.2e-05	3.2e-05	4.5e-05	4.34658
INTERPRO	IPR017441:Protein kinase, ATP binding site	51	5.50162	6.82e-08	CDK19, STK38, STK35, C230081A13RIK, LATS1, MAP3K5, PDPK1, PAK2, SLK, AAK1, STK39, MASTL, SIK1, INSR, AKT3, CDC7, PRKCA, ROCK2, PKN2, WNK1, MARK3, STK4, WEE1, SRPK1, MAPK1, MAPK6, HIPK1, HIPK3, BMP2K, CSNK1G3, NEK7, STK17B, UHMK1, IGF1R, MAP3K2, MAP3K1, CSNK1A1, ITK, TAOK1, TGFBR1, TGFBR2, OXSR1, RPS6KA5, CSNK1D, FYN, GSK3B, DYRK1A, JAK1, JAK2, ABL2, BMPR1A	845	467	17763	2.29569	7.8e-05	3.9e-05	0.00011	3.96043
INTERPRO	IPR008271:Serine/threonine protein kinase, active site	43	4.63862	7.41e-08	CDK19, STK38, STK35, STK17B, LATS1, UHMK1, MAP3K5, PDPK1, PAK2, SLK, MAP3K2, AAK1, MAP3K1, STK39, MASTL, SIK1, AKT3, PRKCA, CDC7, CSNK1A1, TAOK1, ROCK2, TGFBR1, TGFBR2, PKN2, WNK1, OXSR1, MARK3, STK4, SRPK1, WEE1, RPS6KA5, MAPK1, MAPK6, HIPK1, CSNK1D, HIPK3, GSK3B, DYRK1A, BMP2K, CSNK1G3, BMPR1A, NEK7	845	360	17763	2.51088	8.47e-05	2.82e-05	0.000119	3.92439
INTERPRO	IPR000719:Protein kinase, core	52	5.60949	1.33e-07	CDK19, STK38, STK35, C230081A13RIK, LATS1, MAP3K5, PDPK1, PAK2, SLK, AAK1, STK39, MASTL, SIK1, INSR, AKT3, CDC7, PRKCA, ROCK2, PKN2, WNK1, MARK3, STK4, WEE1, SRPK1, MAPK1, MAPK6, HIPK1, HIPK3, BMP2K, CSNK1G3, NEK7, STK17B, TRIB2, UHMK1, TRIB1, IGF1R, MAP3K2, MAP3K1, CSNK1A1, ITK, TAOK1, TGFBR1, TGFBR2, OXSR1, RPS6KA5, CSNK1D, GSK3B, DYRK1A, JAK1, JAK2, ABL2, BMPR1A	845	491	17763	2.22629	0.000152	3.8e-05	0.000214	3.67007
INTERPRO	IPR015880:Zinc finger, C2H2-like	62	6.68824	1.12e-06	ZBTB34, ZMAT3, ZEB2, CTCF, ZKSCAN1, REST, ZFP871, ZBTB38, ZFP91, ZFP644, ZFP507, ZFP238, ZFP831, YOD1, MYST2, ZFP275, EGR1, ZBTB20, EGR2, RREB1, YY1, ZHX1, ZFR, ZFP26, ZFP652, ZFP654, SUZ12, ZFP280B, RNF138, PRDM1, ZFP367, ZFP512, EEA1, ARID2, ATF2, ZFP568, ZFP451, BCL11B, BCL6, ZFP217, ZFP292, GFI1, VEZF1, PLAGL2, KLF6, ZBTB7A, AEBP2, IKZF4, IKZF1, KLF13, ZBTB41, ZFP148, SUN1, ZFP445, FOXP1, SP3…	845	676	17763	1.92799	0.00128495	0.000257	0.0018062	2.74324
INTERPRO	IPR007087:Zinc finger, C2H2-type	61	6.58037	2.97e-06	EIF2C2, ZBTB34, ZMAT3, ZEB2, CTCF, ZKSCAN1, REST, ZFP871, ZBTB38, ZFP91, ZFP644, ZFP507, ZFP238, ZFP831, YOD1, ZFP275, EGR1, ZBTB20, EGR2, RREB1, YY1, ZHX1, ZFR, ZFP26, ZFP652, ZFP654, SUZ12, ZFP280B, PRDM1, ZFP367, ZFP512, EEA1, ARID2, ATF2, ZFP568, ZFP451, BCL11B, 4930402H24RIK, BCL6, ZFP217, ZFP292, GFI1, VEZF1, PLAGL2, KLF6, ZBTB7A, AEBP2, IKZF4, IKZF1, KLF13, ZBTB41, ZFP148, ZFP445, FOXP1, S…	845	681	17763	1.88297	0.00339248	0.000566	0.00477363	2.32115
INTERPRO	IPR001214:SET	12	1.2945	9.44e-06	MLL5, SETD1B, WHSC1L1, ASH1L, SETD7, PRDM1, MLL3, NSD1, MLL1, SUV420H1, MLL2, SETD5	845	47	17763	5.36714	0.0107445	0.00154205	0.0151741	1.8189
INTERPRO	IPR001606:AT-rich interaction region	7	0.755124	2.44e-05	ARID4A, JARID2, ARID5B, ARID3A, ARID1A, KDM5B, ARID2	845	14	17763	10.5107	0.0275732	0.00348896	0.0392703	1.40594
INTERPRO	IPR003616:Post-SET zinc-binding region	7	0.755124	3.91e-05	SETD1B, WHSC1L1, ASH1L, MLL3, NSD1, MLL1, MLL2	845	15	17763	9.80994	0.0437434	0.00495756	0.0628141	1.20194
INTERPRO	IPR000980:SH2 motif	17	1.83387	6.93e-05	ITK, STAT5B, SOCS1, SOCS6, SOCS5, STAT1, CISH, STAT3, SLA, CBLB, FYN, JAK1, JAK2, CRK, ABL2, RASA1, LCP2	845	111	17763	3.21948	0.0762314	0.00789801	0.111327	0.953399
INTERPRO	IPR005225:Small GTP-binding protein	21	2.26537	0.000104	RAB2A, RAB8B, RAP2C, RAB5C, RHOQ, ARF6, CDC42, NRAS, RAC2, RAB18, RAB1, RRAS2, ARF3, RAC1, RAB22A, ARF4, RAB14, RAB12, RAP1B, RAB10, ARL5B	845	164	17763	2.69175	0.111871	0.0107273	0.16652	0.778533
INTERPRO	IPR011993:Pleckstrin homology-type	30	3.23625	0.000124	AKAP13, RDX, ANLN, ITSN2, ARHGAP12, PLEKHB2, PDPK1, TIAM1, SOS1, COL4A3BP, NUP50, SPRED2, IPCEF1, MSN, SPRED1, DOCK10, FRS2, RASA1, AKT3, RASA2, ARHGEF3, ITK, TBC1D2B, OSBPL8, ROCK2, PLEKHA3, ACAP2, WASL, ARAP2, PLEKHA2	845	289	17763	2.18214	0.132732	0.0117972	0.199849	0.699297
INTERPRO	IPR002290:Serine/threonine protein kinase	28	3.0205	0.000164	CDK19, STK38, STK17B, LATS1, MAP3K5, PDPK1, SLK, PAK2, MAP3K2, MAP3K1, STK39, SIK1, AKT3, PRKCA, ROCK2, TAOK1, PKN2, OXSR1, MARK3, STK4, RPS6KA5, MAPK1, MAPK6, HIPK1, HIPK3, GSK3B, DYRK1A, NEK7	845	265	17763	2.22112	0.171092	0.0143307	0.263253	0.579627
INTERPRO	IPR013753:Ras	17	1.83387	0.000195	RAB2A, RAP2C, RAB8B, RAB5C, RHOQ, CDC42, NRAS, RAB18, RAC2, RRAS2, RAB1, RAC1, RAB22A, RAB14, RAB12, RAP1B, RAB10	845	121	17763	2.95341	0.20031	0.0158397	0.313516	0.50374
INTERPRO	IPR011991:Winged helix repressor DNA-binding	21	2.26537	0.000252	E2F2, ELF1, E2F3, ELF2, ELF4, HP1BP3, FOXO1, SSB, FOXO3, ELK3, LARP4B, FOXP1, LARP1, CUL2, ELK4, ETS1, PIKFYVE, IRF2, RFX3, IRF4, MYST2	845	175	17763	2.52256	0.250249	0.0190177	0.403774	0.393861
INTERPRO	IPR001965:Zinc finger, PHD-type	14	1.51025	0.000355	PHF10, JHDM1D, PHF17, MLL5, G2E3, KDM2A, MTF2, ASH1L, WHSC1L1, MLL3, KDM5B, NSD1, MLL1, MLL2	845	91	17763	3.23405	0.333859	0.0250713	0.569067	0.244837
INTERPRO	IPR019787:Zinc finger, PHD-finger	13	1.40237	0.000422	PHF10, PHF17, JHDM1D, MLL5, KDM2A, MTF2, ASH1L, WHSC1L1, MLL3, KDM5B, NSD1, MLL1, MLL2	845	81	17763	3.37379	0.383053	0.0280104	0.676167	0.169946
INTERPRO	IPR001806:Ras GTPase	17	1.83387	0.000446	RAB2A, RAP2C, RAB8B, RAB5C, RHOQ, CDC42, NRAS, RAB18, RAC2, RRAS2, RAB1, RAC1, RAB22A, RAB14, RAB12, RAP1B, RAB10	845	130	17763	2.74894	0.399834	0.0279654	0.714637	0.145915
INTERPRO	IPR013763:Cyclin-related	8	0.862999	0.00077	CCNT2, CCNE2, CCND2, CCNT1, RBL1, CCNG1, CCNG2, CCNA2	845	33	17763	5.09607	0.585802	0.0453305	1.23054	-0.0900965
INTERPRO	IPR006670:Cyclin	8	0.862999	0.00077	CCNT2, CCNE2, CCND2, CCNT1, RBL1, CCNG1, CCNG2, CCNA2	845	33	17763	5.09607	0.585802	0.0453305	1.23054	-0.0900965
INTERPRO	IPR019786:Zinc finger, PHD-type, conserved site	13	1.40237	0.000816	PHF10, ATRX, PHF17, JHDM1D, MLL5, G2E3, KDM2A, MTF2, ASH1L, WHSC1L1, KDM5B, NSD1, MLL1	845	87	17763	3.14111	0.607098	0.0456356	1.30375	-0.115195
INTERPRO	IPR000504:RNA recognition motif, RNP-1	22	2.37325	0.00120099	2610101N10RIK, CPEB2, CPEB4, SETD1B, SYNJ1, HNRNPA2B1, G3BP2, SYNCRIP, MYEF2, SSB, LARP4B, UHMK1, HNRNPA0, TNRC6C, ROD1, EIF4H, CPSF6, MSI2, CELF2, CELF1, TNRC6A, RBMS1	845	212	17763	2.18146	0.747099	0.0633677	1.91268	-0.281643
INTERPRO	IPR006671:Cyclin, N-terminal	7	0.755124	0.00141798	CCNT2, CCNE2, CCND2, CCNT1, CCNG1, CCNG2, CCNA2	845	27	17763	5.44997	0.802758	0.0711309	2.25459	-0.353067
INTERPRO	IPR013087:Zinc finger, C2H2-type/integrase, DNA-binding	41	4.42287	0.00155388	ZBTB34, ZEB2, CTCF, ZKSCAN1, REST, ZFP871, ZBTB38, ZFP91, ZFP568, BCL11B, ZFP238, ZFP831, BCL6, ZFP217, GFI1, VEZF1, ZFP275, PLAGL2, EGR1, KLF6, ZBTB7A, IKZF4, ZBTB20, EGR2, IKZF1, KLF13, RREB1, YY1, ZBTB41, ZFP148, ZFP445, ZFP26, ZFP652, SP3, HIVEP3, JAZF1, ZFP281, HIVEP2, PRDM1, KLF2, ZFP367	845	514	17763	1.6768	0.831197	0.0744331	2.46814	-0.39237
INTERPRO	IPR015722:MLL Transcription Factor	4	0.431499	0.00191884	SETD1B, MLL3, MLL1, MLL2	845	6	17763	14.0142	0.888893	0.0874866	3.03949	-0.4828
INTERPRO	IPR001841:Zinc finger, RING-type	26	2.80475	0.00253436	XIAP, RLIM, ZNRF3, ZNRF2, ARIH1, G2E3, PCGF3, MAP3K1, RNF38, RC3H2, ANKIB1, RNF11, MLL3, RC3H1, RNF19A, TRIM25, ATRX, MIB1, RNF6, RNF44, CBLB, RNF4, MEX3C, RNF138, NSD1, RNF111	845	286	17763	1.91103	0.945141	0.109631	3.99598	-0.601623
INTERPRO	IPR000571:Zinc finger, CCCH-type	9	0.970874	0.00260538	ZFP36L1, ZFP36, ZFP36L2, TIPARP, RC3H2, ZC3H11A, MBNL2, MBNL1, RC3H1	845	51	17763	3.70964	0.949432	0.108443	4.10577	-0.613395
INTERPRO	IPR012677:Nucleotide-binding, alpha-beta plait	21	2.26537	0.00291938	2610101N10RIK, CPEB2, CPEB4, SETD1B, HNRNPA2B1, G3BP2, SYNCRIP, MYEF2, SSB, UHMK1, HNRNPA0, TNRC6C, ROD1, EIF4H, CPSF6, MSI2, CELF2, CELF1, TNRC6B, TNRC6A, RBMS1	845	213	17763	2.07252	0.964727	0.116511	4.58978	-0.661792
INTERPRO	IPR018359:Bromodomain, conserved site	7	0.755124	0.00354681	BRWD3, PHIP, BRWD1, KAT2B, ASH1L, ATAD2, MLL1	845	32	17763	4.59841	0.982833	0.135125	5.55008	-0.744299
INTERPRO	IPR003323:Ovarian tumour, otubain	5	0.539374	0.00453678	OTUD4, OTUD1, OTUD7B, YOD1, TNFAIP3	845	15	17763	7.0071	0.994494	0.164208	7.04683	-0.847994
INTERPRO	IPR000340:Protein-tyrosine phosphatase, dual specificity	7	0.755124	0.00485669	DUSP4, DUSP2, SSH1, SSH2, DUSP11, PTEN, DUSP6	845	34	17763	4.32792	0.996188	0.169438	7.52573	-0.876548
INTERPRO	IPR003579:Ras small GTPase, Rab type	9	0.970874	0.00586304	RAB2A, RAB8B, RAB18, RAB5C, RAB1, RAB22A, RAB14, RAB12, RAB10	845	58	17763	3.26193	0.998802	0.195072	9.01718	-0.955071
INTERPRO	IPR019486:Argonaute hook	3	0.323625	0.00655142	TNRC6C, TNRC6B, TNRC6A	845	3	17763	21.0213	0.999458	0.209416	10.0244	-1.00106
INTERPRO	IPR003070:Orphan nuclear receptor	3	0.323625	0.00655142	NR4A2, NR4A1, NR4A3	845	3	17763	21.0213	0.999458	0.209416	10.0244	-1.00106
INTERPRO	IPR019782:WD40 repeat 2	20	2.1575	0.00667676	TBL1XR1, STRN3, STRN, TLE4, WDR82, EML4, PHIP, BRWD3, FBXW7, BRWD1, DCAF12, DCAF7, WDR26, SEH1L, STXBP5, PAFAH1B1, APAF1, GTF3C2, KIF21B, NBEAL1	845	214	17763	1.96461	0.99953	0.207242	10.2066	-1.00888
INTERPRO	IPR000418:Ets	6	0.647249	0.00684558	ELF1, ELF2, ETS1, ELF4, ELK4, ELK3	845	26	17763	4.85107	0.999613	0.20636	10.4516	-1.01918
INTERPRO	IPR002078:RNA polymerase sigma factor 54, interaction	5	0.539374	0.00733401	RAB2A, RAB8B, RAB18, RAB1, RAB10	845	17	17763	6.18274	0.99978	0.213844	11.1567	-1.04753
INTERPRO	IPR000340:Dual specificity phosphatase, catalytic domain	7	0.755124	0.00744254	DUSP4, DUSP2, SSH1, SSH2, DUSP11, PTEN, DUSP6	845	37	17763	3.977	0.999806	0.211318	11.3126	-1.05356
INTERPRO	IPR013069:BTB/POZ	14	1.51025	0.00789345	BACH1, ZBTB7A, ZBTB20, ZBTB34, BACH2, ZBTB41, ZBTB38, KBTBD2, KLHL28, KLHL15, ZFP238, BCL6, ANKFY1, KBTBD11	845	128	17763	2.2992	0.999884	0.217315	11.9579	-1.07766
INTERPRO	IPR011510:Sterile alpha motif homology 2	7	0.755124	0.00964114	STIM2, SAMHD1, TNKS, SAMSN1, SASH3, TNKS2, LCP2	845	39	17763	3.77305	0.999985	0.252976	14.4176	-1.15889
INTERPRO	IPR001487:Bromodomain	7	0.755124	0.00964114	BRWD3, PHIP, BRWD1, KAT2B, ASH1L, ATAD2, MLL1	845	39	17763	3.77305	0.999985	0.252976	14.4176	-1.15889
INTERPRO	IPR017907:Zinc finger, RING-type, conserved site	22	2.37325	0.00993253	XIAP, RNF19A, UBR3, TRIM25, RLIM, ZNRF3, ZNRF2, ARIH1, MIB1, CBLB, RNF44, PCGF3, RNF4, MAP3K1, MEX3C, RNF38, RNF11, RC3H2, RNF138, ANKIB1, RC3H1, RNF111	845	254	17763	1.82074	0.999989	0.253837	14.8213	-1.17089
INTERPRO	IPR000451:NF-kappa-B/Rel/dorsal	4	0.431499	0.00997875	NFAT5, NFKB1, NFATC2, NFATC3	845	10	17763	8.40852	0.99999	0.249357	14.8852	-1.17275
INTERPRO	IPR011539:Rel homology	4	0.431499	0.00997875	NFAT5, NFKB1, NFATC2, NFATC3	845	10	17763	8.40852	0.99999	0.249357	14.8852	-1.17275
INTERPRO	IPR017892:Protein kinase, C-terminal	7	0.755124	0.0108981	PRKCA, RPS6KA5, STK38, ROCK2, PKN2, LATS1, AKT3	845	40	17763	3.67873	0.999996	0.263431	16.1465	-1.20808
INTERPRO	IPR000953:Chromo domain	6	0.647249	0.0109921	CHD7, ARID4A, CHD1, CBX7, CBX6, CBX5	845	29	17763	4.34923	0.999997	0.259967	16.2745	-1.21151
INTERPRO	IPR000961:AGC-kinase, C-terminal	8	0.862999	0.0122388	PRKCA, RPS6KA5, STK38, ROCK2, PKN2, MASTL, LATS1, AKT3	845	53	17763	3.17303	0.999999	0.279362	17.9546	-1.25418
INTERPRO	IPR017986:WD40 repeat, region	20	2.1575	0.012681	TBL1XR1, STRN3, STRN, TLE4, WDR82, EML4, PHIP, BRWD3, FBXW7, BRWD1, DCAF12, DCAF7, WDR26, SEH1L, STXBP5, PAFAH1B1, APAF1, GTF3C2, KIF21B, NBEAL1	845	228	17763	1.84397	1	0.28238	18.5429	-1.26818
INTERPRO	IPR011616:bZIP transcription factor, bZIP-1	6	0.647249	0.0126866	BACH1, FOSL2, BACH2, CREB1, CREM, ATF2	845	30	17763	4.20426	1	0.277173	18.5503	-1.26835
INTERPRO	IPR000306:Zinc finger, FYVE-type	6	0.647249	0.0126866	MTMR3, PIKFYVE, EEA1, ANKFY1, ZFYVE21, RUFY2	845	30	17763	4.20426	1	0.277173	18.5503	-1.26835
INTERPRO	IPR006560:AWS	3	0.323625	0.0126904	WHSC1L1, ASH1L, NSD1	845	4	17763	15.766	1	0.272124	18.5554	-1.26847
INTERPRO	IPR018516:FY-rich, C-terminal subgroup	3	0.323625	0.0126904	MLL3, MLL1, MLL2	845	4	17763	15.766	1	0.272124	18.5554	-1.26847
INTERPRO	IPR014876:DEK, C-terminal	3	0.323625	0.0126904	SSH1, SSH2, DEK	845	4	17763	15.766	1	0.272124	18.5554	-1.26847
INTERPRO	IPR001849:Pleckstrin homology	22	2.37325	0.0132213	ARHGEF3, ITK, TBC1D2B, OSBPL8, ROCK2, AKAP13, ANLN, ITSN2, ARHGAP12, PLEKHB2, PLEKHA3, TIAM1, SOS1, COL4A3BP, ACAP2, IPCEF1, DOCK10, ARAP2, AKT3, PLEKHA2, RASA1, RASA2	845	261	17763	1.77191	1	0.27672	19.2563	-1.28457
INTERPRO	IPR003347:Transcription factor jumonji/aspartyl beta-hydroxylase	6	0.647249	0.0165869	JHDM1D, HIF1AN, KDM2A, JARID2, JMJD1C, KDM5B	845	32	17763	3.94149	1	0.328765	23.57	-1.37236
INTERPRO	IPR002909:Cell surface receptor IPT/TIG	6	0.647249	0.0165869	NFAT5, NFKB1, RBPJ, NFATC2, NFATC3, EXOC2	845	32	17763	3.94149	1	0.328765	23.57	-1.37236
INTERPRO	IPR018957:Zinc finger, C3HC4 RING-type	19	2.04962	0.017025	RNF19A, UBR3, TRIM25, RLIM, ZNRF3, ZNRF2, MIB1, CBLB, RNF6, RNF44, PCGF3, RNF4, RNF38, MEX3C, RNF11, RC3H2, RNF138, RC3H1, RNF111	845	219	17763	1.82377	1	0.330286	24.1154	-1.38229
INTERPRO	IPR019781:WD40 repeat, subgroup	20	2.1575	0.01706	TBL1XR1, STRN3, STRN, TLE4, WDR82, EML4, PHIP, BRWD3, FBXW7, BRWD1, DCAF12, DCAF7, WDR26, SEH1L, STXBP5, PAFAH1B1, APAF1, GTF3C2, KIF21B, NBEAL1	845	235	17763	1.78905	1	0.325444	24.1588	-1.38308
INTERPRO	IPR015940:Ubiquitin-associated/translation elongation factor EF1B, N-terminal, eukaryote	7	0.755124	0.0189498	CBLB, TNRC6C, HUWE1, UBE2K, SIK1, MARK3, LATS1	845	45	17763	3.26998	1	0.348937	26.4685	-1.42273
INTERPRO	IPR003888:FY-rich, N-terminal	3	0.323625	0.0204876	MLL3, MLL1, MLL2	845	5	17763	12.6128	1	0.365812	28.2991	-1.45177
INTERPRO	IPR008366:Nuclear factor of activated T cells (NFAT)	3	0.323625	0.0204876	NFAT5, NFATC2, NFATC3	845	5	17763	12.6128	1	0.365812	28.2991	-1.45177
INTERPRO	IPR018518:FY-rich, N-terminal subgroup	3	0.323625	0.0204876	MLL3, MLL1, MLL2	845	5	17763	12.6128	1	0.365812	28.2991	-1.45177
INTERPRO	IPR018286:Nuclear factor of activated T cells (NFAT), subgroup	3	0.323625	0.0204876	NFAT5, NFATC2, NFATC3	845	5	17763	12.6128	1	0.365812	28.2991	-1.45177
INTERPRO	IPR003889:FY-rich, C-terminal	3	0.323625	0.0204876	MLL3, MLL1, MLL2	845	5	17763	12.6128	1	0.365812	28.2991	-1.45177
INTERPRO	IPR015894:Guanylate-binding protein, N-terminal	4	0.431499	0.0213845	GBP5, ATL3, GBP3, GBP2	845	13	17763	6.46809	1	0.372863	29.3469	-1.46756
INTERPRO	IPR019775:WD40 repeat, conserved site	21	2.26537	0.0218438	TBL1XR1, STRN3, STRN, TLE4, EIF2A, WDR82, EML4, PHIP, BRWD3, FBXW7, BRWD1, DCAF12, DCAF7, WDR26, SEH1L, STXBP5, C030046E11RIK, PAFAH1B1, APAF1, GTF3C2, KIF21B	845	258	17763	1.71104	1	0.37368	29.8779	-1.47535
INTERPRO	IPR001660:Sterile alpha motif SAM	10	1.07875	0.0222116	PHC3, STIM2, SAMHD1, TNKS, SGMS1, SAMSN1, ARAP2, SASH3, TNKS2, LCP2	845	87	17763	2.41624	1	0.373251	30.3004	-1.48145
INTERPRO	IPR016130:Protein-tyrosine phosphatase, active site	10	1.07875	0.0222116	DUSP4, MTMR3, PTPRC, DUSP2, SSH1, PTPN2, SSH2, DUSP11, PTEN, DUSP6	845	87	17763	2.41624	1	0.373251	30.3004	-1.48145
INTERPRO	IPR017455:Zinc finger, FYVE-related	6	0.647249	0.0238068	MTMR3, PIKFYVE, EEA1, ANKFY1, ZFYVE21, RUFY2	845	35	17763	3.60365	1	0.388733	32.1055	-1.50658
INTERPRO	IPR003607:Metal-dependent phosphohydrolase, HD region	5	0.539374	0.0251836	PDE7A, PDE4B, SAMHD1, PDE3B, PDE4D	845	24	17763	4.37944	1	0.400652	33.6282	-1.5267
INTERPRO	IPR013129:Transcription factor jumonji	5	0.539374	0.0251836	JHDM1D, KDM2A, JARID2, JMJD1C, KDM5B	845	24	17763	4.37944	1	0.400652	33.6282	-1.5267
INTERPRO	IPR001496:SOCS protein, C-terminal	6	0.647249	0.0265997	ASB8, SOCS1, SOCS6, ASB3, SOCS5, CISH	845	36	17763	3.50355	1	0.41243	35.1607	-1.54606
INTERPRO	IPR017984:Chromo domain subgroup	3	0.323625	0.029772	CBX7, CBX6, CBX5	845	6	17763	10.5107	1	0.443475	38.4745	-1.58517
INTERPRO	IPR000449:Ubiquitin-associated/translation elongation factor EF1B, N-terminal	6	0.647249	0.0327903	CBLB, TNRC6C, HUWE1, UBE2K, MARK3, LATS1	845	38	17763	3.31915	1	0.470425	41.4793	-1.61783
INTERPRO	IPR015943:WD40/YVTN repeat-like	23	2.48112	0.0344769	TBL1XR1, STRN3, STRN, TLE4, EIF2A, WDR82, EML4, PHIP, BRWD3, FBXW7, BRWD1, DCAF12, DCAF7, WDR26, SEH1L, STXBP5, SEMA7A, PAFAH1B1, SEMA4D, APAF1, GTF3C2, KIF21B, NBEAL1	845	305	17763	1.58521	1	0.48211	43.0979	-1.63446
INTERPRO	IPR000569:HECT	5	0.539374	0.0372079	G2E3, HUWE1, HECTD2, SMURF2, HECTD1	845	27	17763	3.89283	1	0.503238	45.63	-1.65925
INTERPRO	IPR001092:Basic helix-loop-helix dimerisation region bHLH	11	1.18662	0.0384103	NCOA2, HIF1A, ID2, NCOA3, MNT, MGA, MLXIP, BHLHE40, ARNTL, MXD1, MYC	845	111	17763	2.08319	1	0.508961	46.7111	-1.66942
INTERPRO	IPR013088:Zinc finger, NHR/GATA-type	7	0.755124	0.0389344	GATA3, NR4A2, NR4A1, NR4A3, RORA, NR3C1, NR2C2	845	53	17763	2.7764	1	0.508289	47.1759	-1.67372
INTERPRO	IPR013800:STAT transcription factor, all-alpha	3	0.323625	0.040385	STAT5B, STAT1, STAT3	845	7	17763	9.00913	1	0.515931	48.4427	-1.68523
INTERPRO	IPR012919:Sad1/UNC-like, C-terminal	3	0.323625	0.040385	AI848100, SUN1, HECTD1	845	7	17763	9.00913	1	0.515931	48.4427	-1.68523
INTERPRO	IPR013799:STAT transcription factor, protein interaction	3	0.323625	0.040385	STAT5B, STAT1, STAT3	845	7	17763	9.00913	1	0.515931	48.4427	-1.68523
INTERPRO	IPR001217:STAT transcription factor, core	3	0.323625	0.040385	STAT5B, STAT1, STAT3	845	7	17763	9.00913	1	0.515931	48.4427	-1.68523
INTERPRO	IPR013801:STAT transcription factor, DNA-binding	3	0.323625	0.040385	STAT5B, STAT1, STAT3	845	7	17763	9.00913	1	0.515931	48.4427	-1.68523
INTERPRO	IPR012345:STAT transcription factor, DNA-binding, subdomain	3	0.323625	0.040385	STAT5B, STAT1, STAT3	845	7	17763	9.00913	1	0.515931	48.4427	-1.68523
INTERPRO	IPR014393:Dual specificity protein phosphatase (MAP kinase phosphatase)	3	0.323625	0.040385	DUSP4, DUSP2, DUSP6	845	7	17763	9.00913	1	0.515931	48.4427	-1.68523
INTERPRO	IPR007875:Sprouty	3	0.323625	0.040385	SPRY1, SPRED2, SPRED1	845	7	17763	9.00913	1	0.515931	48.4427	-1.68523
INTERPRO	IPR005301:Mob1/phocein	3	0.323625	0.040385	MOBKL1A, MOBKL1B, MOBKL3	845	7	17763	9.00913	1	0.515931	48.4427	-1.68523
INTERPRO	IPR001680:WD40 repeat	20	2.1575	0.0406877	TBL1XR1, STRN3, STRN, TLE4, WDR82, EML4, PHIP, BRWD3, FBXW7, BRWD1, DCAF12, DCAF7, WDR26, SEH1L, STXBP5, PAFAH1B1, APAF1, GTF3C2, KIF21B, NBEAL1	845	259	17763	1.62327	1	0.513249	48.7035	-1.68756
INTERPRO	IPR017956:AT hook, DNA-binding, conserved site	5	0.539374	0.0418327	ASH1L, AHCTF1, MLL3, GLYR1, MLL1	845	28	17763	3.7538	1	0.517921	49.6786	-1.69617
INTERPRO	IPR004827:Basic-leucine zipper (bZIP) transcription factor	7	0.755124	0.0421135	BACH1, FOSL2, BACH2, CREB1, CREM, CREBL2, ATF2	845	54	17763	2.72498	1	0.515117	49.9151	-1.69823
INTERPRO	IPR000008:C2 calcium-dependent membrane targeting	12	1.2945	0.0454821	PRKCA, PIK3C2A, PKN2, PIK3CA, SMURF2, INPP4B, CPNE3, ITSN2, ESYT2, RAB11FIP1, RASA1, RASA2	845	130	17763	1.94043	1	0.537804	52.6718	-1.72158
INTERPRO	IPR000210:BTB/POZ-like	15	1.61812	0.048289	BACH1, ZBTB7A, ZBTB20, ZBTB34, BACH2, ZBTB41, KLHDC5, ZBTB38, KBTBD2, KLHL28, KLHL15, ZFP238, BCL6, ANKFY1, KBTBD11	845	180	17763	1.75178	1	0.554639	54.8596	-1.73925
INTERPRO	IPR001382:Glycoside hydrolase, family 47	3	0.323625	0.0521797	MAN1A, EDEM3, EDEM1	845	8	17763	7.88299	1	0.578309	57.7356	-1.76144
INTERPRO	IPR006630:RNA-binding protein Lupus La	3	0.323625	0.0521797	SSB, LARP4B, LARP1	845	8	17763	7.88299	1	0.578309	57.7356	-1.76144
INTERPRO	IPR013761:Sterile alpha motif-type	8	0.862999	0.0544497	PHC3, ETS1, STIM2, TNKS, SAMSN1, ARAP2, SASH3, TNKS2	845	72	17763	2.3357	1	0.589176	59.3332	-1.7733
INTERPRO	IPR004088:K Homology, type 1	5	0.539374	0.0575602	FUBP1, HDLBP, HNRNPK, FMR1, MEX3C	845	31	17763	3.39053	1	0.605068	61.4306	-1.78839
INTERPRO	IPR003124:Actin-binding WH2	4	0.431499	0.0587301	WASF2, WIPF1, WASL, JMY	845	19	17763	4.42554	1	0.607685	62.1929	-1.79374
INTERPRO	IPR011524:SARAH	3	0.323625	0.06502	RASSF5, RASSF2, STK4	845	9	17763	7.0071	1	0.641377	66.0548	-1.8199
INTERPRO	IPR003191:Guanylate-binding protein, C-terminal	3	0.323625	0.06502	GBP5, GBP3, GBP2	845	9	17763	7.0071	1	0.641377	66.0548	-1.8199
INTERPRO	IPR002110:Ankyrin	17	1.83387	0.0665175	ANKRA2, NFKB1, FEM1B, TNKS2, ANKRD52, ASB8, MIB1, ANKRD44, NOTCH1, MTPN, ACAP2, ANKIB1, TNKS, ASB3, ANKFY1, GABPB2, HECTD1	845	223	17763	1.60252	1	0.645171	66.9181	-1.82554
INTERPRO	IPR018111:K Homology, type 1, subgroup	5	0.539374	0.0695664	FUBP1, HDLBP, HNRNPK, FMR1, MEX3C	845	33	17763	3.18505	1	0.657426	68.6124	-1.8364
INTERPRO	IPR001628:Zinc finger, nuclear hormone receptor-type	6	0.647249	0.0710682	NR4A2, NR4A1, NR4A3, RORA, NR3C1, NR2C2	845	47	17763	2.68357	1	0.660821	69.4168	-1.84146
INTERPRO	IPR002073:3'5'-cyclic nucleotide phosphodiesterase	4	0.431499	0.0752199	PDE7A, PDE4B, PDE3B, PDE4D	845	21	17763	4.00406	1	0.677743	71.5409	-1.85455
INTERPRO	IPR003578:Ras small GTPase, Rho type	4	0.431499	0.0752199	CDC42, RAC2, RAC1, RHOQ	845	21	17763	4.00406	1	0.677743	71.5409	-1.85455
INTERPRO	IPR001723:Steroid hormone receptor	6	0.647249	0.0763844	NR4A2, NR4A1, NR4A3, RORA, NR3C1, NR2C2	845	48	17763	2.62766	1	0.678985	72.1114	-1.858
INTERPRO	IPR000387:Protein-tyrosine phosphatase	8	0.862999	0.0769557	DUSP4, PTPRC, DUSP2, SSH1, PTPN2, SSH2, DUSP11, DUSP6	845	78	17763	2.15603	1	0.677283	72.3873	-1.85966
INTERPRO	IPR008343:MAP kinase phosphatase	3	0.323625	0.0787803	DUSP4, DUSP2, DUSP6	845	10	17763	6.30639	1	0.68171	73.2516	-1.86482
INTERPRO	IPR014400:Cyclin, A/B/D/E	3	0.323625	0.0787803	CCNE2, CCND2, CCNA2	845	10	17763	6.30639	1	0.68171	73.2516	-1.86482
INTERPRO	IPR001005:SANT, DNA-binding	6	0.647249	0.0819092	CHD7, DMTF1, RCOR1, C130039O16RIK, MYB, RERE	845	49	17763	2.57404	1	0.692073	74.6748	-1.87317
INTERPRO	IPR008946:Nuclear hormone receptor, ligand-binding	6	0.647249	0.0819092	NR4A2, NR4A1, NR4A3, RORA, NR3C1, NR2C2	845	49	17763	2.57404	1	0.692073	74.6748	-1.87317
INTERPRO	IPR000536:Nuclear hormone receptor, ligand-binding, core	6	0.647249	0.0819092	NR4A2, NR4A1, NR4A3, RORA, NR3C1, NR2C2	845	49	17763	2.57404	1	0.692073	74.6748	-1.87317
INTERPRO	IPR014778:Myb, DNA-binding	5	0.539374	0.0827502	DMTF1, RCOR1, C130039O16RIK, MYB, RERE	845	35	17763	3.00304	1	0.691598	75.0451	-1.87532
INTERPRO	IPR006688:ADP-ribosylation factor	4	0.431499	0.0841472	ARF3, ARF4, ARF6, ARL5B	845	22	17763	3.82205	1	0.69365	75.6489	-1.8788
INTERPRO	IPR000219:Dbl homology (DH) domain	7	0.755124	0.0877217	ARHGEF3, TIAM1, SOS1, AKAP13, ITSN2, ECT2, ARHGEF10	845	65	17763	2.26383	1	0.70515	77.1321	-1.88724
INTERPRO	IPR011333:BTB/POZ fold	14	1.51025	0.0878756	BACH1, ZBTB7A, ZBTB20, ZBTB34, BACH2, ZBTB41, ZBTB38, KBTBD2, KLHL28, KLHL15, ZFP238, BCL6, ANKFY1, KBTBD11	845	180	17763	1.63499	1	0.701644	77.194	-1.88758
INTERPRO	IPR015430:Cyclin T	2	0.21575	0.0927739	CCNT2, CCNT1	845	2	17763	21.0213	1	0.717966	79.0846	-1.89809
INTERPRO	IPR009401:Mediator complex, subunit Med13	2	0.21575	0.0927739	MED13, MED13L	845	2	17763	21.0213	1	0.717966	79.0846	-1.89809
INTERPRO	IPR009151:Basigin	2	0.21575	0.0927739	BSG, NPTN	845	2	17763	21.0213	1	0.717966	79.0846	-1.89809
INTERPRO	IPR007635:Tis11B like protein, N-terminal	2	0.21575	0.0927739	ZFP36L1, ZFP36L2	845	2	17763	21.0213	1	0.717966	79.0846	-1.89809
INTERPRO	IPR002219:Protein kinase C-like, phorbol ester/diacylglycerol binding	7	0.755124	0.0928352	PRKCA, RASSF5, PDZD8, ROCK2, RASGRP1, AKAP13, MLL3	845	66	17763	2.22953	1	0.714174	79.1073	-1.89822
INTERPRO	IPR000697:EVH1	3	0.323625	0.0933444	SPRED2, SPRED1, WASL	845	11	17763	5.73308	1	0.712231	79.295	-1.89925
INTERPRO	IPR000712:Apoptosis regulator Bcl-2, BH	4	0.431499	0.0935017	MCL1, BCL2, PMAIP1, BCL2L11	845	23	17763	3.65588	1	0.7089	79.3526	-1.89956
INTERPRO	IPR008942:ENTH/VHS	4	0.431499	0.0935017	PICALM, STAM2, CLINT1, GGA3	845	23	17763	3.65588	1	0.7089	79.3526	-1.89956
INTERPRO	IPR000387:Dual-specific/protein-tyrosine phosphatase, conserved region	8	0.862999	0.0945711	DUSP4, PTPRC, DUSP2, SSH1, PTPN2, SSH2, DUSP11, DUSP6	845	82	17763	2.05086	1	0.709268	79.7406	-1.90168
INTERPRO	IPR018303:ATPase, P-type phosphorylation site	5	0.539374	0.0970631	ATP7A, ATP2B1, ATP2A2, ATP11B, ATP13A3	845	37	17763	2.84072	1	0.715201	80.6183	-1.90643
INTERPRO	IPR001757:ATPase, P-type, K/Mg/Cd/Cu/Zn/Na/Ca/Na/H-transporter	5	0.539374	0.0970631	ATP7A, ATP2B1, ATP2A2, ATP11B, ATP13A3	845	37	17763	2.84072	1	0.715201	80.6183	-1.90643
INTERPRO	IPR008250:ATPase, P-type, ATPase-associated region	5	0.539374	0.0970631	ATP7A, ATP2B1, ATP2A2, ATP11B, ATP13A3	845	37	17763	2.84072	1	0.715201	80.6183	-1.90643
KEGG_PATHWAY	mmu05200:Pathways in cancer	45	4.85437	6.04e-09	E2F2, E2F3, XIAP, STAT5B, EGLN3, FOXO1, NFKB1, ITGB1, PTEN, CTNNB1, CCNE2, CUL2, IGF1R, CDC42, RAC2, SOS1, ITGAV, BCL2, SLC2A1, RAC1, PIK3CA, FASL, MYC, AKT3, APC, PRKCA, TGFBR1, TGFBR2, SMAD4, STAT1, STK4, STAT3, NRAS, MAPK1, CCDC6, CBLB, CDKN1A, RASSF5, HIF1A, CDKN1B, GSK3B, JAK1, PIAS2, LAMC1, CRK	311	323	5738	2.57046	8.57e-07	8.57e-07	7.14e-06	5.14619
KEGG_PATHWAY	mmu04630:Jak-STAT signaling pathway	28	3.0205	2.71e-08	IL6ST, STAM2, STAT5B, IL7R, IL12RB2, ZFP91, SPRY1, CLCF1, SOS1, IL10RA, SPRED2, PIK3CA, SPRED1, MYC, AKT3, IL2RB, IL2RA, SOCS1, SOCS5, STAT1, CISH, STAT3, IFNAR1, CBLB, CCND2, JAK1, PIAS2, JAK2	311	152	5738	3.39871	3.84e-06	1.92e-06	3.2e-05	4.49457
KEGG_PATHWAY	mmu04010:MAPK signaling pathway	38	4.09924	5.79e-08	NFKB1, GNG12, ATF2, CDC42, MAP3K5, RAC2, PAK2, MAP3K2, ELK4, SOS1, MAP3K1, RASGRP1, RAC1, FASL, NFATC2, RAPGEF2, MYC, RASA1, AKT3, RASA2, PRKCA, TAOK1, TGFBR1, NF1, TGFBR2, NR4A1, STK4, TAB2, FLNA, RPS6KA5, NRAS, MAPK1, DUSP4, DUSP2, RRAS2, RAP1B, CRK, DUSP6	311	265	5738	2.64568	8.22e-06	2.74e-06	6.84e-05	4.16471
KEGG_PATHWAY	mmu04810:Regulation of actin cytoskeleton	33	3.55987	1.36e-07	GNA13, ITGAL, SSH1, SSH2, WASF2, ABI2, RDX, ARPC5, GNG12, ITGB3, ITGB1, CDC42, PAK2, RAC2, TIAM1, SOS1, ITGAV, PIKFYVE, RAC1, PIK3CA, MSN, APC, ACTB, ROCK2, ITGA4, MYH9, PPP1CB, NRAS, MAPK1, CFL2, RRAS2, WASL, CRK	311	217	5738	2.80578	1.93e-05	4.82e-06	0.000161	3.79437
KEGG_PATHWAY	mmu04660:T cell receptor signaling pathway	23	2.48112	2.3e-07	PDK1, ITK, PTPRC, NFKB1, MALT1, CDC42, NRAS, MAPK1, CBLB, PAK2, FYN, RASGRP1, SOS1, ICOS, GSK3B, NFAT5, PIK3CA, CD4, NFATC2, NFATC3, AKT3, CD28, LCP2	311	118	5738	3.59622	3.27e-05	6.53e-06	0.000272	3.56519
KEGG_PATHWAY	mmu05215:Prostate cancer	19	2.04962	1.02e-06	E2F2, E2F3, CREB1, FOXO1, NFKB1, PTEN, CTNNB1, CCNE2, IGF1R, MAPK1, NRAS, PDPK1, CDKN1A, CDKN1B, SOS1, GSK3B, BCL2, PIK3CA, AKT3	311	90	5738	3.89503	0.000145	2.41e-05	0.00120534	2.91889
KEGG_PATHWAY	mmu05220:Chronic myeloid leukemia	17	1.83387	2.01e-06	E2F2, E2F3, TGFBR1, TGFBR2, STAT5B, SMAD4, NFKB1, MAPK1, NRAS, CDKN1A, CBLB, CDKN1B, SOS1, PIK3CA, CRK, MYC, AKT3	311	76	5738	4.12701	0.000286	4.09e-05	0.00238225	2.62301
KEGG_PATHWAY	mmu04510:Focal adhesion	29	3.12837	2.04e-06	XIAP, ITGB3, PTEN, ITGB1, CTNNB1, CDC42, IGF1R, PDPK1, PAK2, RAC2, SOS1, BCL2, ITGAV, RAC1, PIK3CA, AKT3, ACTB, PRKCA, ROCK2, ITGA4, PPP1CB, FLNA, MAPK1, FYN, CCND2, GSK3B, RAP1B, LAMC1, CRK	311	198	5738	2.7023	0.00029	3.63e-05	0.00241844	2.61647
KEGG_PATHWAY	mmu05211:Renal cell carcinoma	15	1.61812	1.66e-05	EGLN3, MAPK1, CUL2, NRAS, CDC42, HIF1A, PAK2, ETS1, SOS1, RAC1, SLC2A1, PIK3CA, RAP1B, CRK, AKT3	311	70	5738	3.95361	0.00235424	0.000262	0.0196316	1.70704
KEGG_PATHWAY	mmu04722:Neurotrophin signaling pathway	21	2.26537	1.78e-05	PDK1, NFKB1, FOXO3, YWHAE, RPS6KA5, CDC42, MAPK1, NRAS, MAP3K5, SOS1, GSK3B, BCL2, MAP3K1, RAC1, PIK3CA, FASL, RAP1B, CRK, FRS2, CALM2, AKT3, CALM1	311	130	5738	2.98041	0.00251855	0.000252	0.0210034	1.67771
KEGG_PATHWAY	mmu05212:Pancreatic cancer	15	1.61812	2.33e-05	E2F2, E2F3, TGFBR1, TGFBR2, SMAD4, NFKB1, STAT1, STAT3, MAPK1, CDC42, RAC2, RAC1, PIK3CA, JAK1, AKT3	311	72	5738	3.84378	0.00329791	0.0003	0.0275126	1.56047
KEGG_PATHWAY	mmu04062:Chemokine signaling pathway	25	2.69687	3.71e-05	ADCY7, STAT5B, NFKB1, FOXO3, GNG12, CDC42, RAC2, CXCR4, TIAM1, SOS1, RAC1, PIK3CA, AKT3, ITK, ROCK2, STAT1, STAT3, MAPK1, NRAS, CCR7, GSK3B, RAP1B, JAK2, WASL, CRK	311	182	5738	2.53436	0.00525928	0.000439	0.0439148	1.35739
KEGG_PATHWAY	mmu05222:Small cell lung cancer	16	1.726	3.98e-05	E2F2, E2F3, XIAP, NFKB1, PTEN, ITGB1, CCNE2, CDKN1B, BCL2, ITGAV, PIK3CA, PIAS2, LAMC1, APAF1, MYC, AKT3	311	85	5738	3.47297	0.00563917	0.000435	0.0470952	1.32702
KEGG_PATHWAY	mmu04110:Cell cycle	20	2.1575	4.81e-05	CDC7, E2F2, E2F3, RBL1, SMAD4, YWHAE, CDC27, MCM4, WEE1, ATM, MCM6, CCNE2, CDKN1A, RAD21, CDKN1B, CCND2, GSK3B, CCNA2, MYC, STAG1	311	128	5738	2.88284	0.00681286	0.000488	0.056928	1.24467
KEGG_PATHWAY	mmu04360:Axon guidance	20	2.1575	6.67e-05	ABLIM1, ROCK2, DPYSL2, ITGB1, CDC42, NRAS, MAPK1, RAC2, PAK2, FYN, CXCR4, SEMA7A, GSK3B, CFL2, RAC1, NFAT5, SEMA4D, NFATC2, NFATC3, RASA1	311	131	5738	2.81682	0.0094216	0.000631	0.0788213	1.10336
KEGG_PATHWAY	mmu05213:Endometrial cancer	12	1.2945	7.88e-05	MAPK1, NRAS, PDPK1, SOS1, GSK3B, PIK3CA, FOXO3, PTEN, MYC, AKT3, CTNNB1, APC	311	52	5738	4.25773	0.0111331	0.000699	0.0932134	1.03052
KEGG_PATHWAY	mmu05223:Non-small cell lung cancer	12	1.2945	0.000113	PRKCA, MAPK1, NRAS, E2F2, RASSF5, PDPK1, E2F3, SOS1, PIK3CA, FOXO3, STK4, AKT3	311	54	5738	4.10004	0.0159723	0.000947	0.134031	0.872796
KEGG_PATHWAY	mmu05210:Colorectal cancer	15	1.61812	0.000178	TGFBR1, TGFBR2, SMAD4, CTNNB1, IGF1R, MAPK1, RAC2, SOS1, GSK3B, BCL2, RAC1, PIK3CA, MYC, AKT3, APC	311	86	5738	3.21805	0.0249202	0.00140102	0.209991	0.6778
KEGG_PATHWAY	mmu04520:Adherens junction	14	1.51025	0.000181	ACTB, TGFBR1, TGFBR2, WASF2, SMAD4, CTNNB1, IGF1R, MAPK1, CDC42, RAC2, FYN, RAC1, WASL, INSR	311	76	5738	3.39871	0.0253892	0.00135261	0.213989	0.669608
KEGG_PATHWAY	mmu04012:ErbB signaling pathway	15	1.61812	0.000202	PRKCA, STAT5B, MAPK1, NRAS, CDKN1A, CBLB, CDKN1B, PAK2, SOS1, GSK3B, PIK3CA, CRK, MYC, ABL2, AKT3	311	87	5738	3.18106	0.0282313	0.00143085	0.238261	0.622947
KEGG_PATHWAY	mmu04910:Insulin signaling pathway	19	2.04962	0.000404	SOCS1, HK2, PDE3B, RHOQ, FOXO1, PPP1CB, MAPK1, NRAS, CBLB, PDPK1, PPP1R3B, SOS1, GSK3B, PRKAR1A, PIK3CA, INSR, CRK, CALM2, AKT3, CALM1	311	138	5738	2.54024	0.0557853	0.00272968	0.477005	0.321477
KEGG_PATHWAY	mmu04144:Endocytosis	24	2.589	0.0005	H2-K1, CLTA, IL2RB, IL2RA, LDLR, RAB5C, TGFBR1, STAM2, TGFBR2, EEA1, ARF6, CLTC, CDC42, IGF1R, CBLB, TFRC, CXCR4, SH3GLB1, PIKFYVE, RAB22A, ACAP2, SMURF2, RAB11FIP1, ARAP2	311	202	5738	2.1921	0.0685444	0.00322238	0.589728	0.229348
KEGG_PATHWAY	mmu05214:Glioma	12	1.2945	0.000543	PRKCA, E2F2, E2F3, PTEN, IGF1R, NRAS, MAPK1, CDKN1A, SOS1, PIK3CA, AKT3, CALM2, CALM1	311	64	5738	3.45941	0.0741905	0.00334599	0.640062	0.193778
KEGG_PATHWAY	mmu04666:Fc gamma R-mediated phagocytosis	15	1.61812	0.00071	PRKCA, PTPRC, WASF2, ARF6, ARPC5, MAPK1, CDC42, RAC2, CFL2, RAC1, PIKFYVE, PIK3CA, WASL, CRK, AKT3	311	98	5738	2.824	0.0959311	0.00419326	0.836542	0.077512
KEGG_PATHWAY	mmu04650:Natural killer cell mediated cytotoxicity	17	1.83387	0.000793	H2-K1, PRKCA, ITGAL, GZMB, IFNAR1, NRAS, MAPK1, RAC2, FYN, SOS1, RAC1, NFAT5, PIK3CA, FASL, NFATC2, NFATC3, LCP2	311	122	5738	2.57092	0.106528	0.00449549	0.933889	0.0297048
KEGG_PATHWAY	mmu04115:p53 signaling pathway	12	1.2945	0.00104558	CCNE2, CDKN1A, CCND2, RRM2, ZMAT3, SHISA5, PMAIP1, APAF1, CCNG1, PTEN, CCNG2, ATM	311	69	5738	3.20872	0.138043	0.00569717	1.22977	-0.0898244
KEGG_PATHWAY	mmu04662:B cell receptor signaling pathway	13	1.40237	0.00109181	MALT1, NFKB1, MAPK1, NRAS, RAC2, GSK3B, SOS1, RAC1, NFAT5, PIK3CA, NFATC2, NFATC3, AKT3	311	80	5738	2.99815	0.14369	0.0057288	1.28383	-0.108507
KEGG_PATHWAY	mmu04670:Leukocyte transendothelial migration	16	1.726	0.00172698	ACTB, PRKCA, ITGAL, ITK, ROCK2, ITGA4, ITGB1, CTNNB1, CDC42, RASSF5, RAC2, CXCR4, RAC1, PIK3CA, RAP1B, MSN	311	119	5738	2.48069	0.217642	0.0087275	2.02374	-0.306154
KEGG_PATHWAY	mmu04070:Phosphatidylinositol signaling system	11	1.18662	0.00664095	PRKCA, PIK3C2A, SYNJ1, PIKFYVE, PIK3CA, ITPKB, INPP4B, INPP4A, PTEN, INPP5A, CALM2, CALM1	311	75	5738	2.70602	0.611771	0.0320997	7.57878	-0.879599
KEGG_PATHWAY	mmu04370:VEGF signaling pathway	11	1.18662	0.00729208	PRKCA, MAPK1, CDC42, NRAS, RAC2, RAC1, NFAT5, PIK3CA, NFATC2, NFATC3, AKT3	311	76	5738	2.67042	0.646287	0.0340491	8.29281	-0.918702
KEGG_PATHWAY	mmu00562:Inositol phosphate metabolism	9	0.970874	0.00783529	PIK3C2A, SYNJ1, PIKFYVE, PIK3CA, ITPKB, INPP4B, INPP4A, PTEN, INPP5A	311	54	5738	3.07503	0.672738	0.0353906	8.88463	-0.948639
KEGG_PATHWAY	mmu05221:Acute myeloid leukemia	9	0.970874	0.01082	MAPK1, NRAS, SOS1, STAT5B, PIK3CA, NFKB1, MYC, STAT3, AKT3	311	57	5738	2.91318	0.786649	0.0471288	12.0745	-1.08187
KEGG_PATHWAY	mmu00100:Steroid biosynthesis	5	0.539374	0.0113595	SOAT1, CYP51, SC5D, HSD17B7, SC4MOL	311	17	5738	5.42652	0.802553	0.0479714	12.6401	-1.10175
KEGG_PATHWAY	mmu04664:Fc epsilon RI signaling pathway	11	1.18662	0.0122939	PDK1, PRKCA, MAPK1, NRAS, RAC2, FYN, SOS1, RAC1, PIK3CA, AKT3, LCP2	311	82	5738	2.47502	0.827361	0.0503514	13.6117	-1.13391
KEGG_PATHWAY	mmu04310:Wnt signaling pathway	16	1.726	0.014133	CSNK1A1, PRKCA, TBL1XR1, ROCK2, SMAD4, CTNNB1, RAC2, CCND2, GSK3B, RAC1, NFAT5, LRP6, NFATC2, MYC, NFATC3, APC	311	149	5738	1.98123	0.867503	0.0561127	15.4952	-1.1902
KEGG_PATHWAY	mmu04120:Ubiquitin mediated proteolysis	15	1.61812	0.0145701	XIAP, SOCS1, CDC27, UBE2B, CUL2, FBXW7, UBE2D3, CBLB, HUWE1, UBE2K, MAP3K1, UBA3, UBE2W, PIAS2, SMURF2	311	136	5738	2.03494	0.87559	0.0562497	15.9374	-1.20242
KEGG_PATHWAY	mmu04540:Gap junction	11	1.18662	0.0168404	PRKCA, MAPK1, NRAS, ADCY7, CSNK1D, GNAQ, MAP3K2, SOS1, TUBB5, GJA1, GNAS	311	86	5738	2.3599	0.910337	0.0631021	18.1998	-1.26007
KEGG_PATHWAY	mmu04350:TGF-beta signaling pathway	11	1.18662	0.0181496	MAPK1, ID2, ROCK2, TGFBR1, TGFBR2, RBL1, SMAD5, SMAD4, SMURF2, MYC, BMPR1A	311	87	5738	2.33278	0.925794	0.0661553	19.479	-1.28957
KEGG_PATHWAY	mmu05219:Bladder cancer	7	0.755124	0.024014	RPS6KA5, MAPK1, NRAS, E2F2, CDKN1A, E2F3, MYC	311	42	5738	3.07503	0.968305	0.0846992	24.9873	-1.39772
KEGG_PATHWAY	mmu04150:mTOR signaling pathway	8	0.862999	0.0250158	MAPK1, PDPK1, HIF1A, PIK3CA, RICTOR, CAB39, AKT3, DDIT4	311	54	5738	2.73336	0.972606	0.08601	25.8929	-1.41318
KEGG_PATHWAY	mmu04710:Circadian rhythm	4	0.431499	0.029816	CRY2, CSNK1D, BHLHE40, ARNTL	311	13	5738	5.67697	0.986408	0.0995278	30.0954	-1.4785
KEGG_PATHWAY	mmu04912:GnRH signaling pathway	11	1.18662	0.0356355	PRKCA, MAPK1, CDC42, NRAS, ADCY7, GNAQ, MAP3K2, SOS1, MAP3K1, GNAS, CALM2, CALM1	311	97	5738	2.09229	0.994216	0.115454	34.8972	-1.54279
KEGG_PATHWAY	mmu05218:Melanoma	9	0.970874	0.0364502	MAPK1, NRAS, E2F2, IGF1R, CDKN1A, E2F3, PIK3CA, PTEN, AKT3	311	71	5738	2.33875	0.99487	0.115399	35.5448	-1.55078
KEGG_PATHWAY	mmu04210:Apoptosis	10	1.07875	0.0441092	CFLAR, XIAP, BCL2, PRKAR1A, PIK3CA, NFKB1, FASL, APAF1, ATM, AKT3	311	87	5738	2.12071	0.998348	0.135486	41.3508	-1.61648
KEGG_PATHWAY	mmu05416:Viral myocarditis	10	1.07875	0.0661856	ACTB, H2-K1, ITGAL, EIF4G2, RAC2, FYN, RAC1, MYH9, ABL2, CD28	311	94	5738	1.96278	0.99994	0.194333	55.5132	-1.7444
KEGG_PATHWAY	mmu05216:Thyroid cancer	5	0.539374	0.0684236	MAPK1, NRAS, CCDC6, MYC, CTNNB1	311	29	5738	3.18106	0.999957	0.196513	56.758	-1.75403
KEGG_PATHWAY	mmu04960:Aldosterone-regulated sodium reabsorption	6	0.647249	0.0739185	PRKCA, MAPK1, PDPK1, ATP1B3, PIK3CA, INSR	311	42	5738	2.63574	0.999982	0.207064	59.6805	-1.77583
KEGG_PATHWAY	mmu04916:Melanogenesis	10	1.07875	0.0898393	PRKCA, MAPK1, NRAS, ADCY7, GNAQ, CREB1, GSK3B, GNAS, CALM2, CTNNB1, CALM1	311	100	5738	1.84502	0.999998	0.243067	67.1577	-1.8271
PIR_SUPERFAMILY	PIRSF002524:nerve growth factor IB-like nuclear receptor	3	0.323625	0.00562398	NR4A2, NR4A1, NR4A3	359	3	8136	22.663	0.885976	0.885976	7.52458	-0.876482
PIR_SUPERFAMILY	PIRSF038617:P2RY10-like receptor	3	0.323625	0.00562398	GPR174, P2RY10, A630033H20RIK	359	3	8136	22.663	0.885976	0.885976	7.52458	-0.876482
PIR_SUPERFAMILY	PIRSF001710:Ras-related protein Rab	6	0.647249	0.00921563	RAB2A, RAB8B, RAB18, RAB1, RAB22A, RAB14	359	30	8136	4.53259	0.971688	0.831738	12.0514	-1.08104
PIR_SUPERFAMILY	PIRSF501113:casein kinase 1	3	0.323625	0.0176744	CSNK1A1, CSNK1D, CSNK1G3	359	5	8136	13.5978	0.998957	0.898582	21.9129	-1.3407
PIR_SUPERFAMILY	PIRSF000939:dual specificity protein phosphatase (MAP kinase phosphatase)	3	0.323625	0.0350092	DUSP4, DUSP2, DUSP6	359	7	8136	9.71269	0.999999	0.967614	39	-1.59107
PIR_SUPERFAMILY	PIRSF000939:MAPK_Ptase	3	0.323625	0.0350092	DUSP4, DUSP2, DUSP6	359	7	8136	9.71269	0.999999	0.967614	39	-1.59107
PIR_SUPERFAMILY	PIRSF015568:signal transducer and transcription activator STAT5A	3	0.323625	0.0350092	STAT5B, STAT1, STAT3	359	7	8136	9.71269	0.999999	0.967614	39	-1.59107
PIR_SUPERFAMILY	PIRSF037165:ras protein	4	0.431499	0.0363114	NRAS, RAP2C, RRAS2, RAP1B	359	17	8136	5.33246	0.999999	0.94204	40.132	-1.60349
PIR_SUPERFAMILY	PIRSF005552:guanine nucleotide-binding protein 1	3	0.323625	0.0453422	GBP5, GBP3, GBP2	359	8	8136	8.49861	1	0.949079	47.4614	-1.67634
PIR_SUPERFAMILY	PIRSF001771:cyclin, A/B/D/E types	3	0.323625	0.0566341	CCNE2, CCND2, CCNA2	359	9	8136	7.55432	1	0.959504	55.4546	-1.74394
PIR_SUPERFAMILY	PIRSF002072:helix-destabilizing protein	3	0.323625	0.0566341	HNRNPA2B1, MSI2, HNRNPA0	359	9	8136	7.55432	1	0.959504	55.4546	-1.74394
PIR_SUPERFAMILY	PIRSF001771:Cyclin_A_B_D_E	3	0.323625	0.068781	CCNE2, CCND2, CCNA2	359	10	8136	6.79889	1	0.967595	62.7836	-1.79785
PIR_SUPERFAMILY	PIRSF001321:ATP-dependent RNA helicase	3	0.323625	0.068781	DDX3X, DDX3Y, DDX5	359	10	8136	6.79889	1	0.967595	62.7836	-1.79785
PIR_SUPERFAMILY	PIRSF000564:kinase-related transforming protein	5	0.539374	0.071832	CSNK1A1, MAPK1, CSNK1D, GSK3B, CSNK1G3	359	36	8136	3.14763	1	0.958777	64.4397	-1.80915
PIR_SUPERFAMILY	PIRSF001709:ski transforming protein	2	0.21575	0.0860729	SKI, SKIL	359	2	8136	22.663	1	0.968732	71.3038	-1.85311
PIR_SUPERFAMILY	PIRSF000960:3',5'-cyclic-nucleotide phosphodiesterase 1B, calmodulin-dependent	2	0.21575	0.0860729	PDE4B, PDE4D	359	2	8136	22.663	1	0.968732	71.3038	-1.85311
PIR_SUPERFAMILY	PIRSF019532:inositol-3,4-bisphosphate 4-phosphatase type I/II	2	0.21575	0.0860729	INPP4B, INPP4A	359	2	8136	22.663	1	0.968732	71.3038	-1.85311
SMART	SM00501:BRIGHT	7	0.755124	0.000115	ARID4A, JARID2, ARID5B, ARID3A, ARID1A, KDM5B, ARID2	573	14	9131	7.96771	0.0284591	0.0284591	0.148914	0.827063
SMART	SM00317:SET	12	1.2945	0.000116	MLL5, SETD1B, WHSC1L1, ASH1L, SETD7, PRDM1, MLL3, NSD1, MLL1, SUV420H1, MLL2, SETD5	573	47	9131	4.06862	0.0288912	0.0145515	0.151207	0.820428
SMART	SM00508:PostSET	7	0.755124	0.000181	SETD1B, WHSC1L1, ASH1L, MLL3, NSD1, MLL1, MLL2	573	15	9131	7.43653	0.0445625	0.0150804	0.23502	0.628895
SMART	SM00252:SH2	17	1.83387	0.00142873	ITK, STAT5B, SOCS1, SOCS6, SOCS5, STAT1, CISH, STAT3, SLA, CBLB, FYN, JAK1, JAK2, CRK, ABL2, RASA1, LCP2	573	111	9131	2.44056	0.302532	0.086137	1.84253	-0.265415
SMART	SM00355:ZnF_C2H2	62	6.68824	0.00213016	ZBTB34, ZMAT3, ZEB2, CTCF, ZKSCAN1, REST, ZFP871, ZBTB38, ZFP91, ZFP644, ZFP507, ZFP238, ZFP831, YOD1, MYST2, ZFP275, EGR1, ZBTB20, EGR2, RREB1, YY1, ZHX1, ZFR, ZFP26, ZFP652, ZFP654, SUZ12, ZFP280B, RNF138, PRDM1, ZFP367, ZFP512, EEA1, ARID2, ATF2, ZFP568, ZFP451, BCL11B, BCL6, ZFP217, ZFP292, GFI1, VEZF1, PLAGL2, KLF6, ZBTB7A, AEBP2, IKZF4, IKZF1, KLF13, ZBTB41, ZFP148, SUN1, ZFP445, FOXP1, SP3…	573	676	9131	1.46153	0.415719	0.101901	2.7356	-0.437052
SMART	SM00385:CYCLIN	8	0.862999	0.00373211	CCNT2, CCNE2, CCND2, CCNT1, RBL1, CCNG1, CCNG2, CCNA2	573	33	9131	3.86313	0.610251	0.145332	4.74715	-0.676433
SMART	SM00249:PHD	14	1.51025	0.00419283	PHF10, JHDM1D, PHF17, MLL5, G2E3, KDM2A, MTF2, ASH1L, WHSC1L1, MLL3, KDM5B, NSD1, MLL1, MLL2	573	91	9131	2.4516	0.653133	0.140375	5.31852	-0.725791
SMART	SM00220:S_TKc	28	3.0205	0.00833304	CDK19, STK38, STK17B, LATS1, MAP3K5, PDPK1, SLK, PAK2, MAP3K2, MAP3K1, STK39, SIK1, AKT3, PRKCA, ROCK2, TAOK1, PKN2, OXSR1, MARK3, STK4, RPS6KA5, MAPK1, MAPK6, HIPK1, HIPK3, GSK3B, DYRK1A, NEK7	573	265	9131	1.68374	0.878607	0.231712	10.313	-1.01338
SMART	SM00356:ZnF_C3H1	9	0.970874	0.0131903	ZFP36L1, ZFP36, ZFP36L2, TIPARP, RC3H2, ZC3H11A, MBNL2, MBNL1, RC3H1	573	51	9131	2.81213	0.964778	0.310498	15.8619	-1.20036
SMART	SM00413:ETS	6	0.647249	0.0208142	ELF1, ELF2, ETS1, ELF4, ELK4, ELK3	573	26	9131	3.67741	0.995011	0.411427	23.9358	-1.37905
SMART	SM00570:AWS	3	0.323625	0.0215956	WHSC1L1, ASH1L, NSD1	573	4	9131	11.9516	0.99592	0.393564	24.7216	-1.39308
SMART	SM00542:FYRC	3	0.323625	0.0215956	MLL3, MLL1, MLL2	573	4	9131	11.9516	0.99592	0.393564	24.7216	-1.39308
SMART	SM00360:RRM	22	2.37325	0.0246065	2610101N10RIK, CPEB2, CPEB4, SETD1B, SYNJ1, HNRNPA2B1, G3BP2, SYNCRIP, MYEF2, SSB, LARP4B, UHMK1, HNRNPA0, TNRC6C, ROD1, EIF4H, CPSF6, MSI2, CELF2, CELF1, TNRC6A, RBMS1	573	212	9131	1.65368	0.998124	0.407378	27.6797	-1.44216
SMART	SM00175:RAB	9	0.970874	0.0271421	RAB2A, RAB8B, RAB18, RAB5C, RAB1, RAB22A, RAB14, RAB12, RAB10	573	58	9131	2.47274	0.999026	0.413399	30.0873	-1.47838
SMART	SM00298:CHROMO	6	0.647249	0.0322294	CHD7, ARID4A, CHD1, CBX7, CBX6, CBX5	573	29	9131	3.29699	0.99974	0.445497	34.6962	-1.54028
SMART	SM00297:BROMO	7	0.755124	0.032869	BRWD3, PHIP, BRWD1, KAT2B, ASH1L, ATAD2, MLL1	573	39	9131	2.8602	0.99978	0.429635	35.2554	-1.54723
SMART	SM00541:FYRN	3	0.323625	0.0345106	MLL3, MLL1, MLL2	573	5	9131	9.56126	0.999857	0.42486	36.6703	-1.56431
SMART	SM00064:FYVE	6	0.647249	0.0367537	MTMR3, PIKFYVE, EEA1, ANKFY1, ZFYVE21, RUFY2	573	30	9131	3.18709	0.99992	0.425976	38.5576	-1.58611
SMART	SM00133:S_TK_X	8	0.862999	0.0460261	PRKCA, RPS6KA5, STK38, ROCK2, PKN2, MASTL, LATS1, AKT3	573	53	9131	2.40535	0.999993	0.482976	45.8216	-1.66107
SMART	SM00558:JmjC	6	0.647249	0.0469189	JHDM1D, HIF1AN, KDM2A, JARID2, JMJD1C, KDM5B	573	32	9131	2.98789	0.999994	0.471316	46.4774	-1.66724
SMART	SM00429:IPT	6	0.647249	0.0469189	NFAT5, NFKB1, RBPJ, NFATC2, NFATC3, EXOC2	573	32	9131	2.98789	0.999994	0.471316	46.4774	-1.66724
SMART	SM00184:RING	26	2.80475	0.0564013	XIAP, RLIM, ZNRF3, ZNRF2, ARIH1, G2E3, PCGF3, MAP3K1, RNF38, RC3H2, ANKIB1, RNF11, MLL3, RC3H1, RNF19A, TRIM25, ATRX, MIB1, RNF6, RNF44, CBLB, RNF4, MEX3C, RNF138, NSD1, RNF111	573	286	9131	1.44868	1	0.518806	53.0049	-1.72432
SMART	SM00471:HDc	5	0.539374	0.059667	PDE7A, PDE4B, SAMHD1, PDE3B, PDE4D	573	24	9131	3.31988	1	0.522052	55.077	-1.74097
SMART	SM00165:UBA	7	0.755124	0.0600609	CBLB, TNRC6C, HUWE1, UBE2K, SIK1, MARK3, LATS1	573	45	9131	2.47884	1	0.508109	55.3212	-1.74289
SMART	SM00195:DSPc	5	0.539374	0.0676611	DUSP4, DUSP2, SSH1, SSH2, DUSP6	573	25	9131	3.18709	1	0.535875	59.7988	-1.77669
SMART	SM00253:SOCS	6	0.647249	0.0717762	ASB8, SOCS1, SOCS6, ASB3, SOCS5, CISH	573	36	9131	2.6559	1	0.54254	62.0466	-1.79272
SMART	SM00119:HECTc	5	0.539374	0.0852067	G2E3, HUWE1, HECTD2, SMURF2, HECTD1	573	27	9131	2.95101	1	0.592492	68.6008	-1.83633
SMART	SM00715:LA	3	0.323625	0.0852987	SSB, LARP4B, LARP1	573	8	9131	5.97579	1	0.578588	68.6419	-1.83659
SMART	SM00454:SAM	10	1.07875	0.0935602	PHC3, STIM2, SAMHD1, TNKS, SGMS1, SAMSN1, ARAP2, SASH3, TNKS2, LCP2	573	87	9131	1.83166	1	0.600212	72.1325	-1.85813
SMART	SM00384:AT_hook	5	0.539374	0.0947294	ASH1L, AHCTF1, MLL3, GLYR1, MLL1	573	28	9131	2.84561	1	0.591675	72.5965	-1.86092
SP_PIR_KEYWORDS	phosphoprotein	546	58.8997	3.29e-65	VPS54, TGOLN1, NAA15, STRN, SYNCRIP, RORA, ITSN2, WDR82, C230081A13RIK, ACBD5, CTNNB1, SSR1, ACBD3, CUL2, MAP3K5, PDHA1, CCNA2, STAG1, BSG, KIF5B, RREB1, ROCK2, RCOR1, ZHX1, MED14, MED13, MYH9, MARK3, BCL2L11, CTDSPL2, MAPK1, SPAG9, MAPK6, D14ABB1E, AHCTF1, NCAPG2, RAC1, EFR3A, DNMT3A, LAPTM4A, TAOK1, TGFBR1, TGFBR2, ATM, FNIP1, FNBP1, RGS1, RAB1, H3F3B, RERE, GAS2L3, BACH1, ELF1, ELF2, PDIA3, LD…	864	6311	17854	1.78779	1.15e-62	1.15e-62	4.5e-62	61.3469
SP_PIR_KEYWORDS	nucleus	321	34.6278	7.49e-28	EIF2C2, STAT5B, NAA15, BBX, SYNCRIP, RORA, REST, WDR82, CTNNB1, CITED2, ZFP91, EPC2, G2E3, CRY2, CCNA2, CDCA4, STAG1, OXR1, RREB1, YY1, RCOR1, ZHX1, MED14, MED13, FAM123B, DCAF7, HUWE1, MTF2, SERBP1, MNT, TGIF1, PIAS2, PRDM1, ATXN1L, FBXL3, SUV420H1, LMNB1, STK17B, AHCTF1, MYEF2, DUSP11, OBFC2A, UHMK1, ZFP451, NCAPG2, NUP50, KLF6, AEBP2, IKZF4, DNMT3A, IKZF1, KLF13, MAML1, SMAD5, SMAD4, ZBTB41, S…	864	3808	17854	1.74193	2.63e-25	1.31e-25	1.02e-24	23.9893
SP_PIR_KEYWORDS	acetylation	220	23.7325	4.04e-24	2610101N10RIK, STAT5B, NAA15, SYNCRIP, STRN, WDR82, CUL2, AGPS, CAB39, PDHA1, STAG1, KIF5B, MYH9, CTDSPL2, SPAG9, MAPK1, HUWE1, RAB18, SERBP1, RAB14, RAB10, NEK7, LMNB1, D14ABB1E, AHCTF1, MYEF2, RAC2, NUP50, AEBP2, MAML1, SMAD5, SMAD4, TPD52L2, DDX5, LARP4B, ATM, FNBP1, ATP2A2, ETS1, RAB1, H3F3B, RAB5C, CCNT1, NFKB1, EIF2A, ZEB2, PTEN, CANX, RTN3, LSM14A, ACTR2, PDPK1, HIF1AN, TUBB5, SLC25A3, MYB…	864	2325	17854	1.95534	1.42e-21	4.73e-22	5.53e-21	20.2576
SP_PIR_KEYWORDS	transcription regulation	165	17.7994	5.68e-23	EIF2C2, STAT5B, NAA15, BBX, FOXO1, REST, FOXO3, RORA, CNOT7, CBX7, CBX6, CITED2, CTNNB1, ZFP91, EPC2, MLL5, CRY2, CGGBP1, MDFIC, GATA3, ZFP507, MLL3, MYST2, GABPB2, MLL1, SATB1, RREB1, YY1, RCOR1, RBL1, ZHX1, ARID1A, MED14, ARNTL, MED13, SUZ12, HIF1A, KDM2A, MNT, MGA, TGIF1, PIAS2, PRDM1, ZFP512, SUV420H1, EID1, CNBP, SETD1B, ELK3, NR2C2, ATF2, ZFP451, BHLHE40, CREBL2, IKZF4, KLF6, DNMT3A, AEBP2,…	864	1546	17854	2.20545	1.99e-20	4.98e-21	7.77e-20	19.1097
SP_PIR_KEYWORDS	Transcription	172	18.5545	1.07e-19	EIF2C2, STAT5B, NAA15, BBX, FOXO1, REST, FOXO3, RORA, CNOT7, CBX7, CBX6, CITED2, CTNNB1, ZFP91, EPC2, MLL5, CRY2, CGGBP1, MDFIC, GATA3, ZFP507, MLL3, MYST2, ZFP275, GABPB2, MLL1, SATB1, RREB1, YY1, RCOR1, RBL1, ZHX1, ARID1A, MED14, ARNTL, MED13, SUZ12, HIF1A, KDM2A, MNT, MGA, TGIF1, PIAS2, PRDM1, ZFP512, SUV420H1, EID1, CNBP, SETD1B, AHCTF1, MYEF2, ELK3, NR2C2, ATF2, ZFP568, ZFP451, BHLHE40, CREB…	864	1769	17854	2.0092	3.75e-17	7.51e-18	1.46e-16	15.8348
SP_PIR_KEYWORDS	zinc-finger	129	13.9159	5.51e-18	RORA, REST, ZNRF3, ZNRF2, ZFP91, G2E3, MLL5, GATA3, ZFP507, RNF38, RC3H2, MYST2, MLL3, MLL1, RC3H1, ROCK2, RREB1, YY1, ZHX1, UBR3, SUZ12, MIB1, KDM2A, MTF2, ACAP2, RNF138, PIAS2, PRDM1, TNFAIP3, ANKFY1, ZFP512, FBXO11, CNBP, AGFG1, NR2C2, ATF2, ARIH1, ZFP451, RNF11, ANKIB1, DNAJA2, IKZF4, AEBP2, DNMT3A, KLF6, ITK, ZMYM2, IKZF1, KLF13, NR4A2, ZBTB41, NR4A1, NR4A3, ZFP148, ZFP445, TET1, FOXP1, CDKN…	864	1204	17854	2.21404	1.93e-15	3.22e-16	7.54e-15	14.1228
SP_PIR_KEYWORDS	activator	71	7.65912	9.77e-17	BACH1, E2F2, E2F3, ELF1, BACH2, ELF2, ELF4, STAT5B, NFKB1, CTCF, RORA, CTNNB1, MDFIC, GATA3, MYB, MLL3, MYC, EGR1, TBL1XR1, EGR2, RREB1, YY1, MED14, ARNTL, MED13, PURA, BRWD1, HIF1A, NCOA2, NCOA3, ASH1L, CELF1, NSD1, ZFP367, SETD1B, CREM, ELK3, NFYA, ATF2, NFAT5, NPAT, POU2F1, MLXIP, BCL6, NFATC2, NFATC3, CREBL2, KLF6, IKZF1, KLF13, MAML1, CREB1, ARID3A, ATAD2, MED13L, STAT1, 2700050L05RIK, STAT3…	864	484	17854	3.03134	3.9e-14	5.55e-15	1.55e-13	12.8085
SP_PIR_KEYWORDS	dna-binding	134	14.4552	2.06e-14	STAT5B, BBX, FOXO1, RORA, FOXO3, ZFP91, CGGBP1, GATA3, ZFP507, RC3H2, MLL3, MLL1, RBMS1, SATB1, RREB1, YY1, ZHX1, ARID1A, ARNTL, HIF1A, KDM2A, HUWE1, MTF2, MNT, MGA, TGIF1, PIAS2, PRDM1, TNFAIP3, ZFP512, CNBP, AGFG1, AHCTF1, MYEF2, ELK3, OBFC2A, NR2C2, ATF2, ZFP451, HNRNPK, DDX3X, ELK4, BHLHE40, CREBL2, IKZF4, AEBP2, DNMT3A, KLF6, IKZF1, KLF13, ARID3A, NR4A2, ZBTB41, NR4A1, NR4A3, ZFP148, ZFP445,…	864	1404	17854	1.97224	7.21e-12	9.01e-13	2.81e-11	10.5513
SP_PIR_KEYWORDS	cytoplasm	230	24.8112	2.8e-13	EIF2C2, RAB3GAP1, STAT5B, NAA15, SYNCRIP, STRN, ITSN2, CTNNB1, ZFP91, G2E3, CRY2, COL4A3BP, CAB39, CCNA2, KIF5B, ROCK2, STRN3, WNK1, DCTN6, FAM123B, SPAG9, DCAF7, HUWE1, SERBP1, FBXL3, NEK7, AHCTF1, ARIH1, RAC2, MACF1, DNMT3A, IKZF1, TAOK1, PAIP1, SMAD5, SMAD4, LGALS8, FNIP1, DDX6, FNBP1, CBLB, RNF4, DCP2, ARF3, DCP1A, SMURF2, CPEB2, SYNJ1, WASF2, NFKB1, LATS1, PTEN, LSM14A, ACTR2, PDPK1, SIK1, A…	864	3029	17854	1.5691	9.83e-11	1.09e-11	3.83e-10	9.41651
SP_PIR_KEYWORDS	repressor	56	6.04099	8.78e-13	BACH1, EIF2C2, BACH2, ZEB2, CTCF, REST, CNOT7, CBX7, CBX6, LSM14A, PCGF3, CRY2, ZFP238, TBL1XR1, SATB1, RREB1, RCOR1, YY1, RBL1, ZHX1, TLE4, MED13, MXD1, PURB, NRIP1, ZFP652, SUZ12, EIF4G2, KDM2A, MNT, TGIF1, CELF2, MGA, PRDM1, NSD1, SUV420H1, EID1, CNBP, CREM, MYEF2, ELK3, BCL11B, BCL6, ZBTB7A, DNMT3A, AEBP2, IKZF4, IKZF1, JARID2, ZFP148, MED13L, FOXP1, IRF2, RFX3, RBPJ, RERE	864	391	17854	2.9596	3.08e-10	3.08e-11	1.2e-09	8.92058
SP_PIR_KEYWORDS	metal-binding	199	21.4671	1.8e-10	EIF2C2, ADCY7, REST, RORA, ZNRF3, ZNRF2, ZFP91, MAP3K5, G2E3, GGTA1, ROCK2, RREB1, YY1, ZHX1, UBR3, MTF2, ACAP2, PIAS2, PRDM1, NEK7, AKAP13, ARIH1, ZFP451, IKZF4, AEBP2, DNMT3A, KLF6, IKZF1, KLF13, TGFBR1, TGFBR2, ZBTB41, OXSR1, ZFP445, ATP13A3, NOTCH1, RNF6, CBLB, ATP2A2, RNF4, DCP2, JAZF1, KLF2, RERE, ZBTB34, ZMAT3, ZEB2, RLIM, CANX, ZFP871, LATS1, ZBTB38, LNPEP, MBTD1, HIF1AN, ZFP238, SIK1, CD…	864	2682	17854	1.53326	6.33e-08	5.75e-09	2.47e-07	6.60798
SP_PIR_KEYWORDS	zinc	151	16.2891	3.55e-10	RORA, REST, ZNRF3, ZNRF2, ZFP91, G2E3, MLL5, GATA3, ZFP507, RNF38, RC3H2, MYST2, MLL3, ZFP275, MLL1, RC3H1, MLL2, ROCK2, RREB1, YY1, ZHX1, UBR3, NPEPPS, PPP1CB, SUZ12, MIB1, KDM2A, MTF2, ACAP2, RNF138, PIAS2, PRDM1, TNFAIP3, ANKFY1, ZFP512, FBXO11, CNBP, AGFG1, AMZ2, AKAP13, NR2C2, ATF2, ARIH1, ZFP568, ZFP451, RNF11, ANKIB1, DNAJA2, SLC30A7, IKZF4, ITK, AEBP2, DNMT3A, KLF6, ZMYM2, IKZF1, KLF13, N…	864	1886	17854	1.65446	1.25e-07	1.04e-08	4.86e-07	6.31312
SP_PIR_KEYWORDS	nucleotide-binding	135	14.5631	4.55e-10	GNA13, STK38, ADCY7, STK35, C230081A13RIK, SETX, ATP2B1, MAP3K5, CRY2, AAK1, PIK3CA, STK39, INSR, GBP5, KIF5B, ROCK2, WNK1, MYH9, MARK3, STK4, WEE1, MAPK1, RAB18, MAPK6, RAB14, BMP2K, RAB12, CSNK1G3, RAB10, GBP3, GBP2, NEK7, CLCN3, STK17B, RRAGA, ARF6, UHMK1, UBE2D3, DDX3X, RAC2, DDX3Y, RAC1, ITK, RAB8B, MYO1C, TAOK1, TGFBR1, TGFBR2, ATP11B, ATAD2, ATAD5, OXSR1, DDX5, ATP13A3, ATM, DDX6, ATP7A, A…	864	1631	17854	1.71042	1.6e-07	1.23e-08	6.23e-07	6.20535
SP_PIR_KEYWORDS	ubl conjugation	60	6.47249	1.26e-09	SYNCRIP, ZEB2, NFKB1, CTCF, RORA, CTNNB1, FUBP1, CUL2, PAK2, SPRED2, TUBB5, MYB, FRS2, MLL1, SATB1, FAM76B, ARNTL, LPIN1, WEE1, JMY, MIB1, HIF1A, UBE2K, HIPK3, ASH1L, RNF138, PIAS2, GNAS, USP7, SLC38A2, XIAP, MCL1, ANLN, NR3C1, HNRNPK, RNF11, BHLHE40, APC, TXNIP, DNMT3A, IKZF1, TMBIM6, SMAD4, TRIM25, STAT1, TAB2, MEF2D, CBLB, CDKN1A, CDKN1B, ATP2A2, ID2, ETS1, SP3, IRF2, HIVEP2, SMURF2, H3F3B, CA…	864	524	17854	2.36615	4.43e-07	3.16e-08	1.73e-06	5.76278
SP_PIR_KEYWORDS	alternative splicing	290	31.2837	9.59e-09	2610101N10RIK, VPS54, BBX, SYNCRIP, RORA, REST, SGMS1, ITSN2, ZNRF3, ACBD5, CITED2, ZFP91, CD47, CUL2, PICALM, CD44, COL4A3BP, GXYLT1, GGTA1, OXR1, BSG, RREB1, WNK1, UBR3, MED14, MARK3, BCL2L11, CTDSPL2, SPAG9, HUWE1, MTF2, SERBP1, ACAP2, NPTN, C030046E11RIK, TGIF1, PIAS2, FBXL3, SUV420H1, CLCN3, 3110057O12RIK, MYEF2, OBFC2A, MACF1, EFR3A, FCHO2, AEBP2, IKZF4, IKZF1, TGFBR1, TGFBR2, SLAMF7, ATP13…	864	4481	17854	1.33735	3.37e-06	2.24e-07	1.31e-05	4.88204
SP_PIR_KEYWORDS	chromatin regulator	30	3.23625	4.73e-08	SETD1B, CTCF, NR3C1, CBX7, CBX6, MLL5, EPC2, CHD7, CHD1, MLL3, MYST2, KDM5B, MLL1, TBL1XR1, AEBP2, SATB1, DNMT3A, IKZF1, RCOR1, RBL1, ARID1A, SUZ12, KDM2A, MSL1, ASH1L, WHSC1L1, SETD7, JMJD1C, NSD1, SUV420H1	864	192	17854	3.2288	1.66e-05	1.04e-06	6.47e-05	4.18884
SP_PIR_KEYWORDS	kinase	68	7.33549	1.01e-07	CDK19, STK38, STK35, PPIP5K2, ITPKB, SGMS1, LATS1, C230081A13RIK, MAP3K5, PDPK1, SLK, PAK2, AAK1, PIK3CA, STK39, MASTL, SIK1, INSR, AKT3, PRKCA, CDC7, ROCK2, PIK3C2A, WNK1, PKN2, MARK3, STK4, SRPK1, WEE1, MAPK1, PANK3, MAPK6, HIPK1, HIPK3, BMP2K, CSNK1G3, NEK7, HK2, STK17B, DCK, AKAP13, UHMK1, IGF1R, MAP3K2, MAP3K1, PIKFYVE, ETNK1, PDK1, CSNK1A1, ITK, TAOK1, TGFBR1, TGFBR2, MOBKL1A, OXSR1, ATM, R…	864	707	17854	1.98752	3.54e-05	2.08e-06	0.000138	3.86054
SP_PIR_KEYWORDS	Apoptosis	41	4.42287	1.49e-07	XIAP, MCL1, ZMAT3, EGLN3, STK17B, RRAGA, BNIP3, NFKB1, PMAIP1, SGMS1, FEM1B, PDCD4, PTEN, RTN3, MAP3K5, G2E3, RAD21, SLK, PAK2, SH3GLB1, BCL2, SHISA5, TRP53INP1, FASL, CASP2, CD27, SRGN, CFLAR, TMBIM6, GZMB, STK4, BCL2L11, DDIT4, MEF2D, PHF17, RASSF5, HIPK3, CSRNP1, APAF1, TNFAIP3, PDCD6	864	337	17854	2.51406	5.22e-05	2.9e-06	0.000203	3.69156
SP_PIR_KEYWORDS	serine/threonine-protein kinase	43	4.63862	6.9e-07	CDK19, STK38, STK35, STK17B, LATS1, UHMK1, MAP3K5, PDPK1, PAK2, SLK, MAP3K2, AAK1, MAP3K1, STK39, MASTL, SIK1, AKT3, PRKCA, CDC7, CSNK1A1, TAOK1, ROCK2, TGFBR1, TGFBR2, PKN2, WNK1, OXSR1, MARK3, STK4, ATM, SRPK1, RPS6KA5, MAPK1, MAPK6, HIPK1, CSNK1D, HIPK3, GSK3B, DYRK1A, BMP2K, CSNK1G3, BMPR1A, NEK7	864	384	17854	2.31398	0.000242	1.28e-05	0.000944	3.02481
SP_PIR_KEYWORDS	atp-binding	101	10.8954	1.33e-06	ADCY7, STK38, STK35, C230081A13RIK, SETX, ATP2B1, MAP3K5, AAK1, PIK3CA, STK39, INSR, KIF5B, ROCK2, WNK1, MARK3, MYH9, STK4, WEE1, MAPK1, MAPK6, BMP2K, CSNK1G3, NEK7, CLCN3, STK17B, UHMK1, UBE2D3, DDX3X, DDX3Y, ITK, MYO1C, TAOK1, TGFBR1, TGFBR2, ATP11B, ATAD2, ATAD5, OXSR1, ATP13A3, DDX5, ATM, DDX6, ATP7A, ATP2A2, UBA3, DYRK1A, ABL2, CDK19, PPIP5K2, LATS1, ACTR2, PDPK1, PAK2, SLK, MASTL, SIK1, TOP…	864	1287	17854	1.62168	0.000466	2.33e-05	0.0018155	2.741
SP_PIR_KEYWORDS	prenylation	23	2.48112	1.8e-06	RAB2A, RAB8B, RAP2C, GBP5, LMNB1, RAB5C, RHOQ, GNG12, UBL3, CDC42, NRAS, RAC2, RAB18, RAB1, RRAS2, RAC1, RAB22A, RAB14, RAP1B, RAB12, RAB10, GBP2, DNAJA2	864	145	17854	3.27779	0.000631	3.01e-05	0.00246202	2.60871
SP_PIR_KEYWORDS	ubl conjugation pathway	49	5.28587	1.94e-06	RLIM, ZNRF2, CUL2, DCAF12, G2E3, FBXO28, YOD1, USP14, TBL1XR1, SOCS1, SOCS6, UBR3, SOCS5, UBE2B, ASB8, MIB1, DCAF7, HUWE1, KDM2A, UBE2K, UBE2W, RNF138, ASB3, PIAS2, USP25, TNFAIP3, FBXL3, FBXO11, USP7, XIAP, FEM1B, CYLD, ARIH1, FBXW7, UBE2D3, HECTD2, RNF11, FBXO3, HECTD1, RNF19A, TRIM25, MALT1, CDC27, CISH, CBLB, UBA3, USP47, SMURF2, RNF111	864	484	17854	2.09205	0.000681	3.1e-05	0.00265578	2.57581
SP_PIR_KEYWORDS	methylation	29	3.12837	3.07e-06	RHOQ, GNG12, MBP, NFATC2IP, CDC42, HNRNPK, RAC2, RAC1, TUBB5, ACTB, RAP2C, GBP5, RAB8B, MYO1C, FMR1, HNRNPA2B1, G3BP2, DDX5, UBL3, NRAS, FAM120A, NCOA3, RAB18, RRAS2, RAB14, H3F3B, RAP1B, CALM2, GBP2, CALM1	864	221	17854	2.71161	0.0010763	4.68e-05	0.00419776	2.37698
SP_PIR_KEYWORDS	GTP binding	11	1.18662	4.02e-06	GNA13, CDC42, RAB18, RAC2, GNAQ, RAB5C, RAB1, RAC1, RAB22A, RAB12, GNAS	864	35	17854	6.49451	0.00141126	5.88e-05	0.00550506	2.25924
SP_PIR_KEYWORDS	cell cycle	45	4.85437	6.32e-06	EID1, E2F2, E2F3, PRC1, 2400003C14RIK, CCNT1, AHCTF1, ANLN, CCNG1, CCNG2, LATS1, CCNE2, MLL5, RAD21, HJURP, SEH1L, NCAPG2, NPAT, PAFAH1B1, SIK1, CCNA2, STAG1, TXNIP, CDC7, CSNK1A1, KIF11, KAT2B, IKZF1, RBL1, 1190002H23RIK, TET2, SMC2, PPP1CB, ATM, WEE1, MCM6, SMC4, MAPK1, CDKN1A, CDKN1B, MAPK6, CCND2, DMTF1, RASSF2, UBA3	864	447	17854	2.0803	0.00221526	8.87e-05	0.00864466	2.06325
SP_PIR_KEYWORDS	transferase	102	11.0032	1.83e-05	STK38, STK35, SGMS1, C230081A13RIK, MLL5, MAP3K5, AGPS, AAK1, PIK3CA, STK39, GXYLT1, MLL3, MYST2, INSR, MLL1, GGTA1, MLL2, ROCK2, UGCG, WNK1, MARK3, STK4, LPCAT3, WEE1, MAPK1, MAPK6, BMP2K, CSNK1G3, CROT, HS3ST3B1, NEK7, SUV420H1, SETD1B, STK17B, UHMK1, B4GALT1, DNMT3A, ITK, TAOK1, TGFBR1, TGFBR2, OXSR1, ATM, POLD3, ST8SIA4, DYRK1A, ALG11, ABL2, CDK19, HPRT, PPIP5K2, LATS1, PDPK1, PIGM, PAK2, SLK…	864	1385	17854	1.52185	0.0064119	0.000247	0.025072	1.60081
SP_PIR_KEYWORDS	rna-binding	46	4.96224	2.22e-05	EIF2C2, HDLBP, 2610101N10RIK, CPEB2, SETD1B, ZMAT3, CPEB4, SYNJ1, MYEF2, SYNCRIP, DUSP11, PDCD4, UHMK1, ZFP36L2, TNRC6C, HNRNPK, DDX3X, PRPF8, DDX3Y, PUM1, MSI2, PUM2, TNRC6B, TNRC6A, RC3H1, RBMS1, FMR1, HNRNPA2B1, G3BP2, MBNL2, SSB, MBNL1, DDX5, LARP4B, ZFR, DDX6, ATXN1, FAM120A, DCP2, ROD1, EIF4H, SERBP1, MEX3C, CELF2, CPSF6, CELF1	864	485	17854	1.95992	0.00777871	0.000289	0.0304367	1.5166
SP_PIR_KEYWORDS	isopeptide bond	31	3.34412	3.18e-05	MCL1, SYNCRIP, ZEB2, CTCF, RORA, NR3C1, CUL2, HNRNPK, TUBB5, MLL1, TXNIP, SATB1, IKZF1, TMBIM6, SMAD4, TRIM25, FAM76B, ARNTL, STAT1, LPIN1, MEF2D, HIF1A, ATP2A2, ETS1, UBE2K, SP3, ASH1L, IRF2, HIVEP2, GNAS, CALM2, CALM1	864	277	17854	2.31262	0.0110992	0.000399	0.0434989	1.36152
SP_PIR_KEYWORDS	P-loop	13	1.40237	5.69e-05	GNA13, ARF6, DDX5, GNAQ, RAB18, DDX3X, RAC2, ARF3, RAB1, ARF4, RAC1, GNAS, RAB12	864	65	17854	4.13287	0.0197772	0.000689	0.0778374	1.10881
SP_PIR_KEYWORDS	SH2 domain	16	1.726	0.000124	ITK, STAT5B, SOCS1, SOCS6, SOCS5, STAT1, CISH, STAT3, SLA, CBLB, FYN, JAK1, JAK2, CRK, ABL2, LCP2	864	103	17854	3.21	0.0427153	0.00145409	0.170028	0.76948
SP_PIR_KEYWORDS	gtp-binding	32	3.452	0.000128	GNA13, RAB5C, ATL3, RRAGA, RHOQ, ARF6, CDC42, RAC2, RAC1, TUBB5, ARL5B, RAB2A, GIMAP4, RAB8B, RAP2C, GBP5, GIMAP6, NRAS, RAB18, GNAQ, ARF3, RRAS2, RAB1, RAB22A, ARF4, RAB14, RAP1B, GNAS, RAB12, RAB10, GBP3, GBP2	864	313	17854	2.11265	0.0438667	0.00144598	0.174711	0.757679
SP_PIR_KEYWORDS	translation regulation	12	1.2945	0.000194	LSM14A, EIF4G2, EIF2C2, TNRC6C, CPEB2, PAIP1, PUM1, EIF2A, PUM2, TNRC6B, PPP1R15B, TNRC6A	864	63	17854	3.93607	0.0657556	0.00212328	0.264792	0.577096
SP_PIR_KEYWORDS	nucleotide binding	12	1.2945	0.000224	GNA13, DDX3X, RAB18, RAC2, GNAQ, RAB1, ARF3, ARF4, RAC1, GNAS, ARF6, DDX5	864	64	17854	3.87457	0.0755913	0.00237901	0.305932	0.514376
SP_PIR_KEYWORDS	lipoprotein	48	5.17799	0.000528	GNA13, HDLBP, LDLR, LMNB1, RAB5C, RHOQ, ARF6, GNG12, NRN1, ZNRF2, SLA, LY6A, CDC42, S1PR1, RAC2, PAK2, TIAM1, SEMA7A, RAC1, CD4, DNAJC5, ARL5B, FRS2, DNAJA2, RECK, RAB2A, RAB8B, GBP5, RAP2C, RGS16, UBL3, NRAS, GNAQ, RAB18, TFRC, FYN, RRAS2, ARF3, RAB1, ARF4, RAB22A, RAB14, RAB12, GNAS, RAP1B, RAB10, ABL2, GBP2	864	589	17854	1.68402	0.169215	0.00543766	0.720057	0.142633
SP_PIR_KEYWORDS	cell division	26	2.80475	0.000682	CDK19, PRC1, 2400003C14RIK, CCNT1, AHCTF1, ANLN, CCNG1, LATS1, CCNG2, CCNE2, CDC42, RAD21, SEH1L, NCAPG2, PAFAH1B1, CCNA2, STAG1, CSNK1A1, CDC7, KIF11, PPP1CB, SMC2, CDC27, WEE1, SMC4, CCND2	864	256	17854	2.09872	0.213006	0.0068205	0.929404	0.0317954
SP_PIR_KEYWORDS	protein transport	39	4.20712	0.000975	SNX18, SEC24A, DERL1, NUP160, RAB5C, AP1G1, ZMAT3, STAM2, VPS54, AHCTF1, ARF6, STX12, SEH1L, NUP210, NUP50, APPBP2, TNPO1, EXOC2, RAB2A, SEC23A, KDELR2, RAB8B, MYO1C, GOLT1B, COG3, RAB18, STXBP5, ARF3, RAB1, ARF4, RAB22A, RAB14, RAB12, KPNA4, RAB10, RAB11FIP1, SNX13, GGA3, SERP1	864	461	17854	1.74818	0.289963	0.00946707	1.32601	-0.122548
SP_PIR_KEYWORDS	protein kinase inhibitor	5	0.539374	0.00196441	CDKN1A, CDKN1B, WNK1, TRIB2, TRIB1	864	12	17854	8.61015	0.498517	0.0184808	2.65459	-0.423998
SP_PIR_KEYWORDS	cytokine receptor	6	0.647249	0.00277737	IL2RB, IL2RA, IL10RA, IL7R, IFNAR1, TNFSF8	864	21	17854	5.9041	0.623265	0.0253626	3.73395	-0.572168
SP_PIR_KEYWORDS	zinc finger	10	1.07875	0.00430812	ZFP36L1, EGR1, ZFP36, EGR2, ZHX1, RORA, PRDM1, NR3C1, ZFR, ZFP26	864	66	17854	3.13096	0.780283	0.0381116	5.73625	-0.758628
SP_PIR_KEYWORDS	Signal transduction inhibitor	7	0.755124	0.00452845	RGS1, SOCS1, SOCS6, SOCS5, RGS16, SNX13, CISH	864	33	17854	4.38335	0.796705	0.0390447	6.02127	-0.779688
SP_PIR_KEYWORDS	bromodomain	7	0.755124	0.0052783	BRWD3, PHIP, BRWD1, KAT2B, ASH1L, ATAD2, MLL1	864	34	17854	4.25443	0.843952	0.044296	6.98525	-0.844182
SP_PIR_KEYWORDS	surface antigen	5	0.539374	0.00618887	LY6A, PTPRC, SELL, CD27, TNFSF8	864	16	17854	6.45761	0.88685	0.0505591	8.14352	-0.910812
SP_PIR_KEYWORDS	actin-binding	21	2.26537	0.00682082	ABLIM1, TWF1, SSH1, MYO1C, CAPZA2, SSH2, UTRN, WASF2, ANLN, RDX, ARPC5, MYH9, FLNA, TPM4, JMY, ACTR2, MACF1, CFL2, WIPF1, WASL, LCP1	864	226	17854	1.92014	0.909491	0.0543358	8.93952	-0.951314
SP_PIR_KEYWORDS	golgi apparatus	41	4.42287	0.00729982	SEC24A, AP1G1, GALNT6, TGOLN1, ARF6, SGMS1, UXS1, RTN3, SERINC3, ACBD3, STX12, PICALM, GNPTAB, SH3GLB1, COL4A3BP, RASGRP1, MAN1A, FNDC3A, SDF4, SRGN, GGTA1, SLC30A7, MOBKL3, B4GALT1, RAB2A, SEC23A, PIK3C2A, GOLT1B, COG3, ATP7A, NRAS, MAN2A1, ST8SIA4, ARF3, RAB1, GOLPH3, ARF4, CHSY1, RAB12, HS3ST3B1, GGA3	864	553	17854	1.53208	0.923589	0.056771	9.53858	-0.979484
SP_PIR_KEYWORDS	transmembrane protein	30	3.23625	0.00735943	LDLR, GJA1, IL7R, ITGB1, CANX, MAN1A, CD4, GTF3C2, INSR, SPN, GGTA1, CD27, CD28, H2-K1, B4GALT1, SOAT1, PTPRC, IL2RB, IL2RA, PTGER4, SELL, ITGA4, IFNAR1, ATP7A, MAN2A1, TNFRSF9, TFRC, IGF2R, ST8SIA4, BMPR1A	864	370	17854	1.67549	0.925183	0.0559875	9.61288	-0.982854
SP_PIR_KEYWORDS	cyclin	8	0.862999	0.0078473	CCNT2, CCNE2, CDKN1A, CCND2, CCNT1, CCNG1, CCNG2, CCNA2	864	48	17854	3.44406	0.937041	0.0583433	10.2188	-1.0094
SP_PIR_KEYWORDS	tumor suppressor	11	1.18662	0.00986917	RECK, RASSF5, DMTF1, RBL1, RASSF2, CTCF, PTEN, LATS1, PDCD4, ATM, APC	864	88	17854	2.58304	0.969232	0.0713932	12.6901	-1.10347
SP_PIR_KEYWORDS	mitosis	17	1.83387	0.013293	ACTB, CSNK1A1, KIF11, AHCTF1, ANLN, CCNG1, LATS1, CCNG2, SMC2, WEE1, SMC4, RAD21, NCAPG2, SEH1L, PAFAH1B1, CCNA2, STAG1	864	179	17854	1.96254	0.990879	0.0932216	16.7318	-1.22354
SP_PIR_KEYWORDS	prenylated cysteine	4	0.431499	0.0138723	RAB18, RAC2, RAB1, RAC1	864	11	17854	7.51431	0.992578	0.0952229	17.3981	-1.2405
SP_PIR_KEYWORDS	cell cycle control	5	0.539374	0.0141333	MAPK1, CDKN1B, MAPK6, CCND2, CCNA2	864	20	17854	5.16609	0.993236	0.0950933	17.6967	-1.24789
SP_PIR_KEYWORDS	nuclear pore complex	6	0.647249	0.0155741	NUP160, MYO1C, SEH1L, NUP210, NUP50, AHCTF1	864	31	17854	3.99955	0.995952	0.102399	19.3273	-1.28617
SP_PIR_KEYWORDS	blocked amino end	6	0.647249	0.0155741	ACTB, FYN, ARF3, ARF4, GNAS, ARF6	864	31	17854	3.99955	0.995952	0.102399	19.3273	-1.28617
SP_PIR_KEYWORDS	transcription factor	7	0.755124	0.0165883	MEF2D, HIF1A, HIVEP3, NFAT5, RORA, PRDM1, NFATC2	864	43	17854	3.36396	0.997181	0.106769	20.4571	-1.31084
SP_PIR_KEYWORDS	cytoskeleton	41	4.42287	0.0166834	CEP97, ABLIM1, CEP120, SSH1, PRC1, SSH2, WASF2, ABI2, RDX, ANLN, ARPC5, ITGB1, LATS1, TPM4, TRIB2, CTNNB1, ACTR2, DCAF12, MACF1, PAFAH1B1, MSN, WIPF1, APPBP2, ACTB, CSNK1A1, TWF1, KIF5B, ANKRA2, RNF19A, 1190002H23RIK, PDE4D, DCTN6, ITGA4, FLNA, JMY, FNBP1, CFL2, WASL, ABL2, CALM2, LCP1, CALM1	864	583	17854	1.45324	0.997275	0.105437	20.5624	-1.31307
SP_PIR_KEYWORDS	wd repeat	22	2.37325	0.0169406	TBL1XR1, STRN3, STRN, TLE4, EIF2A, WDR82, EML4, PHIP, BRWD3, FBXW7, BRWD1, DCAF12, DCAF7, WDR26, SEH1L, STXBP5, C030046E11RIK, PAFAH1B1, APAF1, GTF3C2, KIF21B, NBEAL1	864	263	17854	1.72858	0.997514	0.105112	20.8462	-1.31903
SP_PIR_KEYWORDS	unfolded protein response	5	0.539374	0.0197724	HERPUD1, DERL1, EDEM3, YOD1, EDEM1	864	22	17854	4.69644	0.999097	0.119661	23.9096	-1.37857
SP_PIR_KEYWORDS	dioxygenase	9	0.970874	0.0208695	TET3, ADO, HIF1AN, KDM2A, EGLN3, JMJD1C, TET2, KDM5B, TET1	864	71	17854	2.61942	0.99939	0.123826	25.0666	-1.3991
SP_PIR_KEYWORDS	lipid synthesis	11	1.18662	0.0212914	CYP51, ACBD3, SC5D, SCD2, AGPS, ELOVL5, HMGCR, UGCG, ACLY, HSD17B7, SC4MOL	864	99	17854	2.29604	0.999476	0.12412	25.5072	-1.40666
SP_PIR_KEYWORDS	magnesium	30	3.23625	0.0215392	ITGAL, IMPAD1, ADCY7, HPRT, STK38, LATS1, MAP3K5, MAP3K2, MAP3K1, SIK1, ACSL4, ZC3H12D, PPTC7, CDC7, MAT2A, ROCK2, TGFBR1, TGFBR2, ATP11B, ACLY, OXSR1, ATP13A3, STK4, WEE1, ATP7A, ATP2A2, SLC41A1, ABL2, BMPR1A, NEK7	864	403	17854	1.53829	0.999521	0.123461	25.7649	-1.41103
SP_PIR_KEYWORDS	Proto-oncogene	10	1.07875	0.0228999	NRAS, ETS1, FYN, RASGRP1, AFF4, SKI, MYB, CRK, ECT2, MYC	864	86	17854	2.40283	0.999706	0.128744	27.165	-1.43401
SP_PIR_KEYWORDS	myristylation	5	0.539374	0.0230426	FYN, ARF3, ARF4, GNAS, ARF6	864	23	17854	4.49225	0.999721	0.127486	27.3104	-1.43633
SP_PIR_KEYWORDS	mRNA transport	8	0.862999	0.0250823	NUP160, MYO1C, SEH1L, NUP210, FMR1, NUP50, G3BP2, AHCTF1	864	60	17854	2.75525	0.999866	0.135987	29.3596	-1.46775
SP_PIR_KEYWORDS	duplication	12	1.2945	0.0307703	H2-K1, PRKCA, IL2RA, LDLR, SELL, IGF2R, CD4, ITGB3, MYB, ITGB1, GABPB2, CD27	864	120	17854	2.06644	0.999983	0.162166	34.7948	-1.54151
SP_PIR_KEYWORDS	protein phosphatase	12	1.2945	0.0307703	DUSP4, MTMR3, PTPRC, DUSP2, SSH1, PTPN2, SSH2, PTEN, PPP1CB, DUSP6, PPTC7, CTDSPL2	864	120	17854	2.06644	0.999983	0.162166	34.7948	-1.54151
SP_PIR_KEYWORDS	ATP	14	1.51025	0.0314564	PRKCA, DDX5, MARK3, IGF1R, MAPK1, MAPK6, DDX3X, FYN, MAP3K1, JAK1, SIK1, INSR, TOP2A, BMPR1A	864	151	17854	1.9159	0.999987	0.163118	35.4235	-1.54929
SP_PIR_KEYWORDS	er-golgi transport	9	0.970874	0.0367005	RAB2A, SEC23A, KDELR2, SEC24A, RAB1, ARF3, ARF4, ARF6, RTN3	864	79	17854	2.35417	0.999998	0.185406	40.0467	-1.60257
SP_PIR_KEYWORDS	translocation	8	0.862999	0.0368487	NUP160, MYO1C, SEH1L, NUP210, ZMAT3, NUP50, AHCTF1, SERP1	864	65	17854	2.5433	0.999998	0.183511	40.1728	-1.60393
SP_PIR_KEYWORDS	notch signaling pathway	6	0.647249	0.0385416	MIB1, NOTCH1, ADAM10, MAML1, RBPJ, SEL1L	864	39	17854	3.17913	0.999999	0.188626	41.5957	-1.61905
SP_PIR_KEYWORDS	Steroid biosynthesis	6	0.647249	0.0423625	CYP51, ACBD3, SC5D, HMGCR, HSD17B7, SC4MOL	864	40	17854	3.09965	1	0.202893	44.6926	-1.65024
SP_PIR_KEYWORDS	endoplasmic reticulum	44	4.74649	0.0424946	CYP51, SC5D, CNBP, SEC24A, DERL1, PDIA3, HMGCR, ATL3, EDEM3, EDEM1, CANX, RTN3, SC4MOL, SSR1, PIGM, ELOVL5, SERINC1, COL4A3BP, NUP210, BCL2, RASGRP1, LRRC59, SHISA5, ERO1L, ACSL4, SOAT1, RAB2A, TOR1AIP2, SEC23A, KDELR2, HERPUD1, SCD2, LPGAT1, UGCG, STIM2, LPCAT3, LPIN1, ATP2A2, RAB1, DPM1, AHCYL1, PDCD6, SEL1L, SERP1	864	678	17854	1.34105	1	0.2008	44.797	-1.65125
SP_PIR_KEYWORDS	manganese	13	1.40237	0.0485964	B4GALT1, GALNT6, TGFBR1, TGFBR2, PPP1CB, IGF1R, FYN, DCP2, ABL2, INSR, GGTA1, PPTC7, BMPR1A	864	145	17854	1.85267	1	0.223856	49.4206	-1.69391
SP_PIR_KEYWORDS	membrane	289	31.1758	0.0525261	PVR, SC5D, ADCY7, ATP1B3, IL6ST, TGOLN1, STRN, CD53, SGMS1, UXS1, ZNRF3, ACBD5, SSR1, ZNRF2, ATP2B1, CD47, ACBD3, S1PR1, PICALM, CD44, SEMA7A, GXYLT1, RAPGEF2, GGTA1, RECK, BSG, GBP5, ROCK2, STRN3, UGCG, UBR3, LPCAT3, BCL2L11, FAM123B, CCR7, RAB18, RAB14, NPTN, C030046E11RIK, TMEM170B, RAB12, RAB10, HS3ST3B1, GPR146, CLCN3, LMNB1, TMX4, MMD, ARF6, NRN1, SERINC3, ALCAM, STX12, RAC2, CD69, SERINC1,…	864	5507	17854	1.08444	1	0.23704	52.2053	-1.71771
SP_PIR_KEYWORDS	coated pit	5	0.539374	0.0547754	CLTA, PICALM, LDLR, AAK1, CLTC	864	30	17854	3.44406	1	0.243074	53.7346	-1.73025
SP_PIR_KEYWORDS	endosome	16	1.726	0.0572561	CLCN3, CYTIP, RAB5C, STAM2, MMD, EEA1, ARF6, CD164, ZNRF2, SLA, GOLPH3, RAB22A, PIKFYVE, RAB11FIP1, ANKFY1, GGA3	864	198	17854	1.66985	1	0.249813	55.3687	-1.74326
SP_PIR_KEYWORDS	Chromosome partition	5	0.539374	0.0667029	RAD21, SEH1L, CTCF, SRPK1, STAG1	864	32	17854	3.2288	1	0.282455	61.1139	-1.78614
SP_PIR_KEYWORDS	ligase	21	2.26537	0.0690506	XIAP, RNF19A, UBR3, TRIM25, LARS2, RLIM, UBE2B, ZNRF2, MIB1, CBLB, G2E3, UBE2D3, HUWE1, UBE2K, UBA3, HECTD2, UBE2W, RNF138, SMURF2, ACSL4, RNF111	864	290	17854	1.49638	1	0.287789	62.4311	-1.7954
SP_PIR_KEYWORDS	sh3 domain	16	1.726	0.0702387	SNX18, ITK, STAM2, ABI2, ITSN2, SAMSN1, ARHGAP12, SLA, FNBP1, MACF1, SH3GLB1, FYN, CRK, ABL2, SASH3, RASA1	864	204	17854	1.62073	1	0.288822	63.0819	-1.7999
SP_PIR_KEYWORDS	ank repeat	17	1.83387	0.0726075	ANKRA2, NFKB1, FEM1B, TNKS2, ANKRD52, ASB8, MIB1, ANKRD44, NOTCH1, MTPN, ACAP2, ANKIB1, TNKS, ASB3, ANKFY1, GABPB2, HECTD1	864	222	17854	1.58241	1	0.293992	64.3482	-1.80854
SP_PIR_KEYWORDS	phosphotransferase	11	1.18662	0.0776742	PRKCA, MAPK1, MAP3K5, MAPK6, CSNK1D, ROCK2, FYN, PIK3C2A, DCK, MARK3, BMPR1A	864	124	17854	1.83313	1	0.308285	66.9229	-1.82557
SP_PIR_KEYWORDS	Endocytosis	9	0.970874	0.0805577	FNBP1, PICALM, TFRC, LDLR, AP1G1, SYNJ1, LRP6, ITSN2, CLINT1	864	93	17854	1.99978	1	0.314733	68.3101	-1.83449
SP_PIR_KEYWORDS	myristate	10	1.07875	0.0812839	FYN, TIAM1, ARF3, ARF4, ARF6, ABL2, ARL5B, FRS2, ZNRF2, SLA	864	109	17854	1.89581	1	0.313859	68.6509	-1.83665
SP_PIR_KEYWORDS	methyltransferase	12	1.2945	0.083113	JHDM1D, DNMT3A, MLL5, SETD1B, WHSC1L1, ASH1L, SETD7, MLL3, NSD1, MLL1, SUV420H1, MLL2	864	142	17854	1.74628	1	0.316623	69.4942	-1.84195
SP_PIR_KEYWORDS	Signal-anchor	27	2.91262	0.0862264	IER3, ATP1B3, GALNT6, EDEM1, UXS1, CBX6, LNPEP, GNPTAB, CD69, LRRC59, MAN1A, GXYLT1, FASL, ACSL4, GGTA1, CLEC2I, B4GALT1, SUN1, TNFSF8, MAN2A1, TNFSF11, TFRC, LAX1, ST8SIA4, CHSY1, TMPO, HS3ST3B1	864	405	17854	1.37762	1	0.323449	70.8814	-1.85053
SP_PIR_KEYWORDS	growth regulation	6	0.647249	0.0866724	PAK2, ZMAT3, SOCS1, SOCS6, SOCS5, CISH	864	49	17854	2.53033	1	0.321636	71.0752	-1.85172
SP_PIR_KEYWORDS	dna condensation	3	0.323625	0.0961303	NCAPG2, SMC2, SMC4	864	11	17854	5.63573	1	0.347808	74.915	-1.87457
SP_PIR_KEYWORDS	cytoplasmic vesicle	17	1.83387	0.0976553	CLTA, CLCN3, AGFG1, AP1G1, PIK3C2A, 2400003C14RIK, CLTC, ATM, FNBP1, PICALM, SLC17A6, PIKFYVE, SPRED2, GNAS, WIPF1, RAB11FIP1, CLINT1	864	232	17854	1.5142	1	0.34909	75.488	-1.87788
UP_SEQ_FEATURE	zinc finger region:C2H2-type 1	37	3.99137	6.65e-08	ZEB2, CTCF, ZKSCAN1, REST, ZFP91, ZFP451, BCL11B, ZFP507, ZFP238, BCL6, GFI1, EGR1, KLF6, AEBP2, ZBTB7A, IKZF4, ZBTB20, EGR2, IKZF1, KLF13, RREB1, YY1, ZHX1, ZBTB41, ZFP148, ZFP445, ZFP26, ZFP652, ZFP654, SP3, HIVEP3, JAZF1, HIVEP2, PRDM1, KLF2, ZFP367, ZFP512	850	254	16021	2.74561	0.000153	0.000153	0.000116	3.93475
UP_SEQ_FEATURE	mutagenesis site	72	7.76699	3.3e-07	AP1G1, CCNT1, FOXO1, CTCF, PMAIP1, CBFB, SLA, CDC42, MLL5, CRY2, SLK, MSN, SIK1, CASP2, FRS2, KDM5B, RC3H1, SOCS1, FMR1, ARNTL, CD164, LPIN1, NRIP1, JMY, HIPK1, GNAQ, HIPK3, MGEA5, CELF1, GNAS, WASL, NSD1, USP7, SSH1, SSH2, EDEM3, NR3C1, ITGB1, IL12RB2, MAP3K2, RASGRP1, MAP3K1, RAC1, RNF11, PAFAH1B1, NFATC2, GIGYF1, RASA2, DNMT3A, AEBP2, MYO1C, IKZF1, JARID2, THEMIS, CREB1, ARID3A, STAT3, ATM, FO…	850	723	16021	1.877	0.000762	0.000381	0.000577	3.23867
UP_SEQ_FEATURE	compositionally biased region:Poly-Ser	45	4.85437	8.39e-07	GPR146, CCNT1, RLIM, ESYT2, CBX5, ZFP36L1, SPRY1, EPC2, PDPK1, TNRC6C, MACF1, DDX3X, GATA3, NUP210, MAP3K1, PIKFYVE, NFAT5, 4932438A13RIK, FCHO2, TNRC6A, SPPL3, CFLAR, 0610030E20RIK, RREB1, SOCS1, NF1, ATAD2, NR4A1, ARID1A, FAM76B, NR4A3, TET2, LPIN1, FNIP1, BRWD3, ATP7A, ATRX, STXBP5, SP3, DYRK1A, LRP6, MGA, PIAS2, CSNK1G3, RNF111	850	379	16021	2.23792	0.0019344	0.000645	0.00146651	2.83371
UP_SEQ_FEATURE	zinc finger region:C2H2-type 2	34	3.66775	2.67e-06	ZEB2, CTCF, ZKSCAN1, REST, ZFP91, BCL11B, ZFP507, ZFP238, BCL6, GFI1, EGR1, KLF6, ZBTB7A, IKZF4, ZBTB20, EGR2, IKZF1, KLF13, RREB1, YY1, ZHX1, ZBTB41, ZFP148, ZFP445, ZFP26, ZFP654, SP3, HIVEP3, JAZF1, HIVEP2, PRDM1, KLF2, ZFP367, ZFP512	850	259	16021	2.47429	0.0061472	0.00154035	0.00467012	2.33067
UP_SEQ_FEATURE	zinc finger region:C2H2-type 3	33	3.55987	4.06e-06	ZEB2, CTCF, ZKSCAN1, REST, ZFP91, ZFP451, BCL11B, ZFP507, ZFP238, BCL6, GFI1, EGR1, KLF6, AEBP2, ZBTB7A, IKZF4, ZBTB20, EGR2, IKZF1, KLF13, RREB1, YY1, ZBTB41, ZFP148, ZFP445, ZFP26, ZFP652, ZFP654, SP3, HIVEP2, PRDM1, KLF2, ZFP512	850	252	16021	2.46822	0.00933199	0.0018734	0.00710094	2.14868
UP_SEQ_FEATURE	domain:Protein kinase	50	5.39374	6.64e-06	CDK19, STK38, STK35, C230081A13RIK, LATS1, MAP3K5, PDPK1, PAK2, SLK, AAK1, STK39, MASTL, SIK1, INSR, AKT3, CDC7, PRKCA, ROCK2, PKN2, WNK1, MARK3, STK4, WEE1, SRPK1, MAPK1, MAPK6, HIPK1, HIPK3, BMP2K, CSNK1G3, NEK7, STK17B, TRIB2, UHMK1, TRIB1, IGF1R, MAP3K2, MAP3K1, CSNK1A1, ITK, TAOK1, TGFBR1, TGFBR2, OXSR1, CSNK1D, FYN, GSK3B, DYRK1A, ABL2, BMPR1A	850	476	16021	1.97986	0.0151982	0.00254923	0.0115988	1.93559
UP_SEQ_FEATURE	binding site:ATP	55	5.93312	6.85e-06	CDK19, STK38, STK35, C230081A13RIK, LATS1, MAP3K5, PDPK1, PAK2, SLK, AAK1, STK39, MASTL, SIK1, INSR, TOP2A, AKT3, PRKCA, CDC7, ROCK2, PKN2, WNK1, MARK3, STK4, WEE1, SRPK1, MAPK1, MAPK6, HIPK1, HIPK3, BMP2K, CSNK1G3, NEK7, STK17B, UHMK1, IGF1R, MAP3K2, MAP3K1, CSNK1A1, PDK1, ITK, MAT2A, TAOK1, TGFBR1, TGFBR2, OXSR1, LARS2, RPS6KA5, CSNK1D, FYN, GSK3B, DYRK1A, JAK1, JAK2, ABL2, BMPR1A	850	545	16021	1.90212	0.0156789	0.00225504	0.0119685	1.92196
UP_SEQ_FEATURE	compositionally biased region:Ala-rich	20	2.1575	7.08e-06	E2F3, MAML1, RCOR1, 1190002H23RIK, UBR3, ARID1A, MED14, ZFR, ZNRF2, SUZ12, JHDM1D, OTUD1, SP3, SRRM2, PUM1, CELF2, GNAS, PUM2, ALKBH5, RASA2	850	113	16021	3.33597	0.0162064	0.00204031	0.0123745	1.90747
UP_SEQ_FEATURE	lipid moiety-binding region:S-geranylgeranyl cysteine	18	1.94175	9.06e-06	RAB2A, RAP2C, GBP5, RAB8B, RAB5C, GNG12, UBL3, CDC42, RAB18, RAC2, RAB1, RAC1, RAB22A, RAB14, RAB12, RAP1B, RAB10, GBP2	850	95	16021	3.57124	0.0207035	0.00232184	0.0158441	1.80013
UP_SEQ_FEATURE	compositionally biased region:Ser-rich	42	4.53074	1.22e-05	CDK19, MIDN, 2610101N10RIK, CYTIP, IL6ST, SETD1B, RLIM, NUFIP2, FAM102A, SRRM2, NUP50, PUM1, NFAT5, CHD1, PUM2, 4932438A13RIK, RAPGEF2, MYST2, MLL1, APC, AEBP2, KLF13, AFF4, MED13, MARK3, UBN2, MED13L, BRWD3, BRWD1, NCOA3, HIPK3, CSRNP1, ASH1L, HIVEP3, MGA, HIVEP2, PIAS2, CELF1, NSD1, GPATCH8, SETD5, RNF111	850	380	16021	2.08323	0.027687	0.00280382	0.0212636	1.67236
UP_SEQ_FEATURE	nucleotide phosphate-binding region:ATP	79	8.52211	1.43e-05	CDK19, STK38, STK35, LATS1, C230081A13RIK, SETX, ACTR2, MAP3K5, PDPK1, SLK, PAK2, AAK1, STK39, MASTL, SIK1, INSR, TOP2A, AKT3, PRKCA, CDC7, KIF11, KIF5B, ROCK2, WNK1, PKN2, MARK3, MYH9, STK4, MCM4, SRPK1, WEE1, MCM6, MAPK1, MAPK6, HIPK1, HIPK3, BMP2K, CSNK1G3, NEK7, CLCN3, STK17B, DCK, UHMK1, IGF1R, CHD7, DDX3X, MAP3K2, MAP3K1, DDX3Y, CHD1, KIF21B, PDK1, CSNK1A1, ITK, MYO1C, MAT2A, TAOK1, TGFBR1,…	850	907	16021	1.64169	0.0325564	0.0030044	0.0250652	1.60093
UP_SEQ_FEATURE	domain:SET	11	1.18662	2.02e-05	MLL5, SETD1B, WHSC1L1, ASH1L, SETD7, PRDM1, MLL3, NSD1, MLL1, SUV420H1, SETD5	850	38	16021	5.45607	0.0454702	0.00387053	0.0352403	1.45296
UP_SEQ_FEATURE	splice variant	290	31.2837	2.22e-05	2610101N10RIK, VPS54, BBX, SYNCRIP, RORA, REST, SGMS1, ITSN2, ZNRF3, ACBD5, CITED2, ZFP91, CD47, CUL2, PICALM, CD44, COL4A3BP, GXYLT1, GGTA1, OXR1, BSG, RREB1, UBR3, MED14, MARK3, BCL2L11, CTDSPL2, SPAG9, HUWE1, MTF2, SERBP1, ACAP2, NPTN, C030046E11RIK, TGIF1, PIAS2, FBXL3, SUV420H1, CLCN3, 3110057O12RIK, MYEF2, OBFC2A, MACF1, EFR3A, FCHO2, AEBP2, IKZF4, DNMT3A, LAPTM4A, IKZF1, TGFBR1, TGFBR2, SL…	850	4448	16021	1.22886	0.0500303	0.0039403	0.0388659	1.41043
UP_SEQ_FEATURE	short sequence motif:Effector region	17	1.83387	2.4e-05	RAB2A, RAP2C, RAB8B, RAB5C, RHOQ, CDC42, NRAS, RAB18, RAC2, RRAS2, RAB1, RAC1, RAB22A, RAB14, RAB12, RAP1B, RAB10	850	92	16021	3.48283	0.0537798	0.00394078	0.0418601	1.3782
UP_SEQ_FEATURE	compositionally biased region:Gln-rich	20	2.1575	3.48e-05	CDK19, USP7, NR4A2, ARID1A, RORA, NFYA, TET2, FAM63B, YTHDF3, FOXP1, PHC3, ACBD3, EPC2, CHD7, AAK1, PUM1, PUM2, MLL3, TNRC6A, GIGYF1	850	126	16021	2.99178	0.0772841	0.00534791	0.0609017	1.21537
UP_SEQ_FEATURE	zinc finger region:PHD-type 3	6	0.647249	4.35e-05	G2E3, WHSC1L1, MLL3, NSD1, KDM5B, MLL1	850	9	16021	12.5655	0.0955784	0.00625906	0.0760588	1.11885
UP_SEQ_FEATURE	nucleotide phosphate-binding region:GTP	32	3.452	5.61e-05	GNA13, RAB5C, ATL3, RRAGA, RHOQ, ARF6, CDC42, RAC2, RAC1, TUBB5, ARL5B, RAB2A, GIMAP4, RAB8B, RAP2C, GBP5, GIMAP6, NRAS, RAB18, GNAQ, ARF3, RRAS2, RAB1, RAB22A, ARF4, RAB14, RAP1B, GNAS, RAB12, RAB10, GBP3, GBP2	850	274	16021	2.20125	0.121505	0.00759135	0.098069	1.00847
UP_SEQ_FEATURE	domain:Post-SET	6	0.647249	0.000372	SETD1B, WHSC1L1, ASH1L, MLL3, NSD1, MLL1	850	13	16021	8.69919	0.576272	0.0465836	0.648239	0.188265
UP_SEQ_FEATURE	domain:Leucine-zipper	16	1.726	0.000508	BACH1, E2F2, E2F3, BACH2, FOSL2, CREB1, CREM, MED13L, FOXP1, ATF2, TSC22D3, MNT, MLXIP, MYB, MYC, CREBL2	850	107	16021	2.81843	0.69022	0.059815	0.883659	0.0537151
UP_SEQ_FEATURE	zinc finger region:PHD-type 1	8	0.862999	0.000509	PHF17, G2E3, MTF2, WHSC1L1, MLL3, NSD1, KDM5B, MLL1	850	28	16021	5.38521	0.690985	0.0570276	0.885515	0.0528038
UP_SEQ_FEATURE	cross-link:Glycyl lysine isopeptide (Lys-Gly) (interchain with G-Cter in SUMO)	14	1.51025	0.000712	SATB1, IKZF1, CTCF, ZEB2, NR3C1, RORA, ARNTL, STAT1, LPIN1, HIF1A, UBE2K, ETS1, SP3, IRF2	850	88	16021	2.99858	0.806717	0.0752821	1.23714	-0.0924184
UP_SEQ_FEATURE	compositionally biased region:Poly-Gly	24	2.589	0.000832	CDK19, E2F3, KAT2B, STRN3, CPEB4, STK35, PURB, WEE1, ZNRF2, FUBP1, ZFP36L2, CHD7, GNPTAB, DDX3X, AAK1, SP3, GOLPH3, MAP3K1, MSL1, MYC, TNRC6A, GPATCH8, CROT, MLL1	850	211	16021	2.14388	0.853522	0.0836094	1.44433	-0.159667
UP_SEQ_FEATURE	domain:SH2	14	1.51025	0.000884	ITK, STAT5B, SOCS1, SOCS6, SOCS5, STAT1, CISH, STAT3, SLA, FYN, JAK1, ABL2, CRK, LCP2	850	90	16021	2.93195	0.870141	0.0849279	1.53419	-0.185878
UP_SEQ_FEATURE	zinc finger region:C2H2-type 4	23	2.48112	0.00139606	IKZF4, ZBTB20, IKZF1, RREB1, YY1, ZBTB41, CTCF, ZKSCAN1, ZFP148, REST, ZFP445, ZFP26, ZFP652, ZFP654, ZFP91, BCL11B, ZFP507, HIVEP3, ZFP238, HIVEP2, BCL6, GFI1, PRDM1	850	206	16021	2.10441	0.960219	0.125715	2.41254	-0.382474
UP_SEQ_FEATURE	active site:Proton acceptor	54	5.82524	0.00172044	CDK19, STK38, STK35, C230081A13RIK, LATS1, MAP3K5, PDPK1, PAK2, SLK, AAK1, STK39, MASTL, SIK1, INSR, AKT3, CDC7, PRKCA, ROCK2, PKN2, WNK1, MARK3, STK4, WEE1, SRPK1, MAPK1, MAPK6, HIPK1, HIPK3, BMP2K, CSNK1G3, NEU3, CROT, NEK7, STK17B, UHMK1, IGF1R, MAP3K2, MAP3K1, HSD17B7, CSNK1A1, ITK, TAOK1, TGFBR1, TGFBR2, OXSR1, RPS6KA5, CSNK1D, FYN, GSK3B, DYRK1A, JAK1, JAK2, ABL2, BMPR1A	850	662	16021	1.53747	0.981205	0.146976	2.96518	-0.472052
UP_SEQ_FEATURE	short sequence motif:LXXLL motif 1	6	0.647249	0.00198429	NCOA2, NCOA3, MED14, MED13, MED13L, NRIP1	850	18	16021	6.28275	0.989789	0.161649	3.41253	-0.533077
UP_SEQ_FEATURE	short sequence motif:LXXLL motif 2	6	0.647249	0.00198429	NCOA2, NCOA3, MED14, MED13, MED13L, NRIP1	850	18	16021	6.28275	0.989789	0.161649	3.41253	-0.533077
UP_SEQ_FEATURE	compositionally biased region:Gly-rich	21	2.26537	0.00221485	AEBP2, YY1, HNRNPA2B1, G3BP2, MYEF2, NFKB1, ARID1A, PURB, PURA, CITED2, BRWD3, SUZ12, FUBP1, ARIH1, FAM117B, TNRC6C, BCL11B, NUP50, WIPF1, MLL1, PPTC7	850	187	16021	2.11665	0.994009	0.172659	3.80185	-0.579995
UP_SEQ_FEATURE	domain:ARID	5	0.539374	0.00275246	JARID2, ARID5B, ARID3A, ARID1A, KDM5B	850	12	16021	7.85343	0.998273	0.203234	4.7039	-0.672458
UP_SEQ_FEATURE	short sequence motif:Nuclear localization signal	28	3.0205	0.00308302	LMNB1, CCNT1, NFKB1, DEK, PDCD4, PAK2, CGGBP1, STK39, NFATC2, NFATC3, SATB1, PIK3C2A, JARID2, HNRNPA2B1, NPEPPS, MXD1, LPIN1, RSBN1, ATXN1, CDKN1B, HIF1A, CFL2, HIVEP3, HIVEP2, PIAS2, TMPO, KPNA4, ABL2	850	289	16021	1.82613	0.999197	0.217878	5.25458	-0.720538
UP_SEQ_FEATURE	compositionally biased region:Poly-Gln	16	1.726	0.0036935	SATB1, MAML1, NR3C1, MED13, NR4A3, ATRX, ZFP36L2, KCNN4, BRWD1, NCOA3, STXBP5, SP3, NFAT5, SMURF2, MYC, GIGYF1	850	130	16021	2.31978	0.999805	0.247745	6.26368	-0.79683
UP_SEQ_FEATURE	compositionally biased region:Pro-rich	55	5.93312	0.00424664	2610101N10RIK, SEC24A, CCNT1, SYNJ1, CTCF, REST, C230081A13RIK, LARP1, PHC3, FUBP1, MLL5, RAD21, SRRM2, RNF38, RC3H2, RAPGEF2, MLL3, FNDC3A, MLL1, RC3H1, RREB1, ARID1A, MED14, UBN2, GSE1, YTHDF3, JMY, ZFP652, ASH1L, CPSF6, GNAS, WASL, NSD1, ZFP367, SETD1B, ABI2, ZDHHC18, 2700078E11RIK, PATL1, TNRC6C, CHD7, MAP3K1, SHISA5, FASL, WIPF1, NR4A2, RSBN1, CBLB, RNF44, FNBP1, MSL1, RERE, GGA3, SEL1L, RNF…	850	707	16021	1.46627	0.999946	0.271554	7.16925	-0.855474
UP_SEQ_FEATURE	zinc finger region:C2H2-type 5	20	2.1575	0.0049601	IKZF4, ZBTB20, IKZF1, RREB1, ZBTB41, ZEB2, ZKSCAN1, CTCF, REST, ZFP445, ZFP26, ZFP652, ZFP654, ZFP91, ZFP451, BCL11B, ZFP507, HIVEP3, BCL6, GFI1	850	187	16021	2.01585	0.99999	0.301373	8.32512	-0.920391
UP_SEQ_FEATURE	binding site:2-oxoglutarate	5	0.539374	0.00511326	TET3, HIF1AN, EGLN3, TET2, TET1	850	14	16021	6.73151	0.999993	0.301301	8.57147	-0.933055
UP_SEQ_FEATURE	compositionally biased region:His-rich	10	1.07875	0.0057055	SLC39A10, CPEB4, CCNT1, STIM2, FAM76B, RSBN1, NUFIP2, RERE, RNF111, CITED2	850	63	16021	2.99178	0.999998	0.321867	9.51822	-0.978556
UP_SEQ_FEATURE	DNA-binding region:Basic motif	17	1.83387	0.00768145	BACH1, FOSL2, BACH2, CREB1, CREM, ARNTL, MXD1, ATF2, HIF1A, NCOA2, NCOA3, MNT, MGA, MLXIP, BHLHE40, MYC, CREBL2	850	154	16021	2.08065	1	0.398598	12.6105	-1.10073
UP_SEQ_FEATURE	zinc finger region:PHD-type 2	6	0.647249	0.00904838	MTF2, WHSC1L1, MLL3, NSD1, KDM5B, MLL1	850	25	16021	4.52358	1	0.441635	14.6912	-1.16706
UP_SEQ_FEATURE	domain:RHD	4	0.431499	0.00979252	NFAT5, NFKB1, NFATC2, NFATC3	850	9	16021	8.37699	1	0.458738	15.8041	-1.19877
UP_SEQ_FEATURE	DNA-binding region:ETS	6	0.647249	0.0107244	ELF1, ELF2, ETS1, ELF4, ELK4, ELK3	850	26	16021	4.34959	1	0.480497	17.1785	-1.23498
UP_SEQ_FEATURE	zinc finger region:C3H1-type 1	6	0.647249	0.0126006	ZFP36L1, ZFP36, ZFP36L2, ZC3H11A, MBNL2, MBNL1	850	27	16021	4.1885	1	0.527839	19.8818	-1.29846
UP_SEQ_FEATURE	zinc finger region:C3H1-type 2	6	0.647249	0.0126006	ZFP36L1, ZFP36, ZFP36L2, ZC3H11A, MBNL2, MBNL1	850	27	16021	4.1885	1	0.527839	19.8818	-1.29846
UP_SEQ_FEATURE	metal ion-binding site:Iron; catalytic	6	0.647249	0.0126006	TET3, HIF1AN, KDM2A, JMJD1C, TET2, TET1	850	27	16021	4.1885	1	0.527839	19.8818	-1.29846
UP_SEQ_FEATURE	zinc finger region:C2H2-type 6	16	1.726	0.0142119	IKZF4, IKZF1, RREB1, ZBTB41, ZKSCAN1, CTCF, ZEB2, REST, ZFP445, ZFP26, ZFP652, ZFP451, BCL11B, ZFP507, BCL6, GFI1	850	151	16021	1.99716	1	0.562164	22.1368	-1.34512
UP_SEQ_FEATURE	domain:RRM	12	1.2945	0.0155829	2610101N10RIK, TNRC6C, EIF4H, SETD1B, SYNJ1, G3BP2, CPSF6, SSB, TNRC6B, TNRC6A, LARP4B, UHMK1	850	99	16021	2.28463	1	0.586918	24.0082	-1.38036
UP_SEQ_FEATURE	domain:AWS	3	0.323625	0.0156677	WHSC1L1, ASH1L, NSD1	850	4	16021	14.1362	1	0.580122	24.1225	-1.38242
UP_SEQ_FEATURE	active site:Phosphocysteine intermediate	10	1.07875	0.0172943	DUSP4, MTMR3, PTPRC, DUSP2, SSH1, PTPN2, SSH2, DUSP11, PTEN, DUSP6	850	75	16021	2.5131	1	0.607956	26.2848	-1.4197
UP_SEQ_FEATURE	domain:KH 1	5	0.539374	0.0192266	FUBP1, HDLBP, HNRNPK, FMR1, MEX3C	850	20	16021	4.71206	1	0.638808	28.7779	-1.45906
UP_SEQ_FEATURE	domain:KH 2	5	0.539374	0.0192266	FUBP1, HDLBP, HNRNPK, FMR1, MEX3C	850	20	16021	4.71206	1	0.638808	28.7779	-1.45906
UP_SEQ_FEATURE	compositionally biased region:Lys-rich	12	1.2945	0.020413	PHIP, CCDC50, CHD7, NUCKS1, HP1BP3, SRRM2, BBX, REST, UBN2, TNRC6A, GPATCH8, MLL1	850	103	16021	2.19591	1	0.652779	30.2691	-1.481
UP_SEQ_FEATURE	domain:AGC-kinase C-terminal	8	0.862999	0.021086	PRKCA, RPS6KA5, STK38, ROCK2, PKN2, MASTL, LATS1, AKT3	850	53	16021	2.84502	1	0.656744	31.1017	-1.49278
UP_SEQ_FEATURE	compositionally biased region:Poly-Asp	10	1.07875	0.0218489	ATRX, 8430427H17RIK, ELF1, NUCKS1, HP1BP3, GOLPH3, ARID3A, NAA15, ZC3H11A, FAM123B	850	78	16021	2.41644	1	0.662035	32.0343	-1.50562
UP_SEQ_FEATURE	zinc finger region:RING-type 2	4	0.431499	0.0227731	MIB1, ARIH1, RNF19A, ANKIB1	850	12	16021	6.28275	1	0.669672	33.1483	-1.52046
UP_SEQ_FEATURE	repeat:WD 6	16	1.726	0.024039	TBL1XR1, STRN3, STRN, TLE4, WDR82, EML4, PHIP, BRWD3, FBXW7, BRWD1, WDR26, SEH1L, STXBP5, PAFAH1B1, APAF1, KIF21B	850	161	16021	1.87312	1	0.682132	34.646	-1.53965
UP_SEQ_FEATURE	repeat:WD 1	21	2.26537	0.0251042	TBL1XR1, STRN3, STRN, TLE4, EIF2A, WDR82, EML4, PHIP, BRWD3, FBXW7, BRWD1, DCAF12, DCAF7, WDR26, SEH1L, STXBP5, C030046E11RIK, PAFAH1B1, APAF1, GTF3C2, KIF21B	850	235	16021	1.68431	1	0.69075	35.8818	-1.55487
UP_SEQ_FEATURE	repeat:WD 2	21	2.26537	0.0251042	TBL1XR1, STRN3, STRN, TLE4, EIF2A, WDR82, EML4, PHIP, BRWD3, FBXW7, BRWD1, DCAF12, DCAF7, WDR26, SEH1L, STXBP5, C030046E11RIK, PAFAH1B1, APAF1, GTF3C2, KIF21B	850	235	16021	1.68431	1	0.69075	35.8818	-1.55487
UP_SEQ_FEATURE	domain:JmjC	6	0.647249	0.0253056	JHDM1D, HIF1AN, KDM2A, JARID2, JMJD1C, KDM5B	850	32	16021	3.53404	1	0.686496	36.1129	-1.55766
UP_SEQ_FEATURE	domain:C2	9	0.970874	0.0267971	PRKCA, PIK3C2A, PKN2, PIK3CA, SMURF2, INPP4B, INPP4A, ITSN2, RAB11FIP1	850	68	16021	2.49462	1	0.70049	37.8005	-1.5775
UP_SEQ_FEATURE	domain:UBA	7	0.755124	0.0303993	CBLB, TNRC6C, HUWE1, UBE2K, SIK1, MARK3, LATS1	850	45	16021	2.93195	1	0.739289	41.7045	-1.62018
UP_SEQ_FEATURE	cross-link:Glycyl lysine isopeptide (Lys-Gly) (interchain with G-Cter in ubiquitin)	16	1.726	0.0334691	TXNIP, MCL1, TMBIM6, SMAD4, SYNCRIP, FAM76B, NR3C1, HNRNPK, HIF1A, ATP2A2, ASH1L, TUBB5, HIVEP2, GNAS, CALM2, MLL1, CALM1	850	168	16021	1.79507	1	0.766595	44.848	-1.65174
UP_SEQ_FEATURE	short sequence motif:Endocytosis signal	4	0.431499	0.0348298	ATP7A, TFRC, LDLR, TGOLN1	850	14	16021	5.38521	1	0.774096	46.1896	-1.66454
UP_SEQ_FEATURE	domain:SPR	3	0.323625	0.0364867	SPRY1, SPRED2, SPRED1	850	6	16021	9.42412	1	0.783874	47.7818	-1.67926
UP_SEQ_FEATURE	domain:HTH La-type RNA-binding	3	0.323625	0.0364867	SSB, LARP4B, LARP1	850	6	16021	9.42412	1	0.783874	47.7818	-1.67926
UP_SEQ_FEATURE	repeat:WD 8	7	0.755124	0.0366931	BRWD3, PHIP, TBL1XR1, BRWD1, STXBP5, APAF1, EML4	850	47	16021	2.80718	1	0.779905	47.9771	-1.68103
UP_SEQ_FEATURE	repeat:WD 3	20	2.1575	0.0384154	TBL1XR1, STRN3, STRN, TLE4, EIF2A, WDR82, EML4, PHIP, BRWD3, FBXW7, BRWD1, DCAF12, DCAF7, WDR26, SEH1L, STXBP5, PAFAH1B1, APAF1, GTF3C2, KIF21B	850	231	16021	1.63188	1	0.789612	49.5792	-1.6953
UP_SEQ_FEATURE	domain:SOCS box	6	0.647249	0.039884	ASB8, SOCS1, SOCS6, ASB3, SOCS5, CISH	850	36	16021	3.14137	1	0.796517	50.9085	-1.70679
UP_SEQ_FEATURE	domain:PH	18	1.94175	0.0402762	ARHGEF3, ITK, TBC1D2B, ROCK2, ANLN, ITSN2, ECT2, ARHGAP12, PLEKHB2, PLEKHA3, PDPK1, SOS1, COL4A3BP, ACAP2, IPCEF1, DOCK10, AKT3, RASA2	850	202	16021	1.67955	1	0.794303	51.2579	-1.70976
UP_SEQ_FEATURE	active site:Glycyl thioester intermediate	8	0.862999	0.0416461	UBE2D3, HUWE1, UBE2K, UBA3, HECTD2, UBE2W, SMURF2, UBE2B	850	61	16021	2.4719	1	0.800007	52.4599	-1.71983
UP_SEQ_FEATURE	repeat:WD 4	19	2.04962	0.0416887	TBL1XR1, STRN3, STRN, TLE4, WDR82, EML4, PHIP, BRWD3, FBXW7, BRWD1, DCAF12, DCAF7, WDR26, SEH1L, STXBP5, PAFAH1B1, APAF1, GTF3C2, KIF21B	850	218	16021	1.64274	1	0.795087	52.4968	-1.72013
UP_SEQ_FEATURE	domain:RRM 2	10	1.07875	0.0431568	CPEB2, ROD1, CPEB4, HNRNPA2B1, SYNCRIP, CELF2, MSI2, MYEF2, CELF1, RBMS1	850	88	16021	2.14184	1	0.801343	53.753	-1.7304
UP_SEQ_FEATURE	domain:RRM 1	10	1.07875	0.0431568	CPEB2, ROD1, CPEB4, HNRNPA2B1, SYNCRIP, CELF2, MSI2, MYEF2, CELF1, RBMS1	850	88	16021	2.14184	1	0.801343	53.753	-1.7304
UP_SEQ_FEATURE	zinc finger region:FYVE-type	6	0.647249	0.0441821	MTMR3, PIKFYVE, EEA1, ANKFY1, ZFYVE21, RUFY2	850	37	16021	3.05647	1	0.80399	54.6117	-1.73729
UP_SEQ_FEATURE	repeat:ANK 17	3	0.323625	0.0493137	ANKRD52, ANKRD44, ANKFY1	850	7	16021	8.07782	1	0.833983	58.6881	-1.76855
UP_SEQ_FEATURE	repeat:ANK 19	3	0.323625	0.0493137	ANKRD52, ANKRD44, ANKFY1	850	7	16021	8.07782	1	0.833983	58.6881	-1.76855
UP_SEQ_FEATURE	repeat:ANK 21	3	0.323625	0.0493137	ANKRD52, ANKRD44, ANKFY1	850	7	16021	8.07782	1	0.833983	58.6881	-1.76855
UP_SEQ_FEATURE	repeat:ANK 18	3	0.323625	0.0493137	ANKRD52, ANKRD44, ANKFY1	850	7	16021	8.07782	1	0.833983	58.6881	-1.76855
UP_SEQ_FEATURE	repeat:ANK 20	3	0.323625	0.0493137	ANKRD52, ANKRD44, ANKFY1	850	7	16021	8.07782	1	0.833983	58.6881	-1.76855
UP_SEQ_FEATURE	repeat:ANK 8	6	0.647249	0.0535791	ANKRD52, ANKRD44, MIB1, ASB3, FEM1B, ANKFY1	850	39	16021	2.89973	1	0.854227	61.8111	-1.79107
UP_SEQ_FEATURE	compositionally biased region:Poly-Pro	26	2.80475	0.0546557	WASF2, RDX, C230081A13RIK, ZFP36L2, FAM117B, HNRNPK, SOS1, FASL, WIPF1, 4932438A13RIK, NFATC3, MLL1, SATB1, EGR2, LAPTM4A, ARID3A, NR4A1, ARID1A, SMC4, ATXN1, CCDC50, MEF2D, CBLB, LRP6, KPNA4, KLF2	850	336	16021	1.45849	1	0.855745	62.5634	-1.79632
UP_SEQ_FEATURE	zinc finger region:C2H2-type	6	0.647249	0.0586792	SUZ12, EEA1, YOD1, GPATCH8, FOXP1, ATF2	850	40	16021	2.82724	1	0.871582	65.2531	-1.8146
UP_SEQ_FEATURE	repeat:ANK 7	7	0.755124	0.0603111	ANKRD52, ANKRD44, MIB1, ASB3, NFKB1, FEM1B, ANKFY1	850	53	16021	2.48939	1	0.875165	66.2912	-1.82146
UP_SEQ_FEATURE	domain:Helix-loop-helix motif	11	1.18662	0.0633806	NCOA2, HIF1A, ID2, NCOA3, MNT, MGA, MLXIP, BHLHE40, ARNTL, MXD1, MYC	850	109	16021	1.90212	1	0.88455	68.1651	-1.83356
UP_SEQ_FEATURE	repeat:ANK 16	3	0.323625	0.063487	ANKRD52, ANKRD44, ANKFY1	850	8	16021	7.06809	1	0.881424	68.2282	-1.83396
UP_SEQ_FEATURE	domain:Chromo 1	3	0.323625	0.063487	CHD7, CHD1, CBX5	850	8	16021	7.06809	1	0.881424	68.2282	-1.83396
UP_SEQ_FEATURE	repeat:ANK 15	3	0.323625	0.063487	ANKRD52, ANKRD44, ANKFY1	850	8	16021	7.06809	1	0.881424	68.2282	-1.83396
UP_SEQ_FEATURE	compositionally biased region:Gly/Ser-rich	3	0.323625	0.063487	EGR1, DDX3X, YY1	850	8	16021	7.06809	1	0.881424	68.2282	-1.83396
UP_SEQ_FEATURE	region of interest:Ligand-binding	5	0.539374	0.0649361	TFRC, NR4A2, NR4A1, NR4A3, RORA	850	29	16021	3.2497	1	0.883775	69.0767	-1.83933
UP_SEQ_FEATURE	domain:Tyrosine-protein phosphatase	7	0.755124	0.0649554	DUSP4, DUSP2, SSH1, PTPN2, SSH2, DUSP11, DUSP6	850	54	16021	2.44329	1	0.880375	69.0879	-1.8394
UP_SEQ_FEATURE	domain:SAM	8	0.862999	0.0677431	PHC3, STIM2, SAMHD1, SGMS1, SAMSN1, ARAP2, SASH3, LCP2	850	68	16021	2.21744	1	0.887839	70.6599	-1.84917
UP_SEQ_FEATURE	repeat:ARM 7	4	0.431499	0.0763356	ARMC8, KPNA4, CTNNB1, APC	850	19	16021	3.96805	1	0.913153	75.0446	-1.87532
UP_SEQ_FEATURE	propeptide:Removed in mature form	18	1.94175	0.0767182	RECK, RAB8B, RAP2C, GBP5, RHOQ, GNG12, NRN1, UBL3, LY6A, CDC42, NRAS, RAC2, RAB18, RRAS2, SEMA7A, RAC1, RAP1B, GBP2	850	220	16021	1.54213	1	0.911436	75.2247	-1.87636
UP_SEQ_FEATURE	domain:BTB	11	1.18662	0.0767871	BACH1, ZBTB7A, ZBTB20, BACH2, KLHL28, ZFP238, ZBTB41, BCL6, KBTBD11, ANKFY1, KLHDC5	850	113	16021	1.83478	1	0.908808	75.257	-1.87655
UP_SEQ_FEATURE	repeat:ANK 14	3	0.323625	0.0788283	ANKRD52, ANKRD44, ANKFY1	850	9	16021	6.28275	1	0.911926	76.1961	-1.88193
UP_SEQ_FEATURE	domain:SARAH	3	0.323625	0.0788283	RASSF5, RASSF2, STK4	850	9	16021	6.28275	1	0.911926	76.1961	-1.88193
UP_SEQ_FEATURE	domain:Bromo 2	3	0.323625	0.0788283	BRWD3, PHIP, BRWD1	850	9	16021	6.28275	1	0.911926	76.1961	-1.88193
UP_SEQ_FEATURE	repeat:ANK 13	3	0.323625	0.0788283	ANKRD52, ANKRD44, ANKFY1	850	9	16021	6.28275	1	0.911926	76.1961	-1.88193
UP_SEQ_FEATURE	domain:Bromo 1	3	0.323625	0.0788283	BRWD3, PHIP, BRWD1	850	9	16021	6.28275	1	0.911926	76.1961	-1.88193
UP_SEQ_FEATURE	zinc finger region:C3H1-type	4	0.431499	0.0864137	TIPARP, RC3H2, RC3H1, ZC3H12D	850	20	16021	3.76965	1	0.928667	79.3996	-1.89982
UP_SEQ_FEATURE	compositionally biased region:Poly-Ala	21	2.26537	0.0892397	TBL1XR1, PTGER4, RREB1, ARID3A, SMAD4, STRN, FOXO1, ARID1A, ELK3, 2700078E11RIK, ZFP652, CCNE2, ZFP36L2, MAPK1, CHD7, CRY2, AAK1, MSI2, STK39, KLF2, GPATCH8	850	273	16021	1.44986	1	0.932577	80.4856	-1.90572
UP_SEQ_FEATURE	DNA-binding region:Nuclear receptor	6	0.647249	0.0948263	NR4A2, NR4A1, NR4A3, RORA, NR3C1, NR2C2	850	46	16021	2.45847	1	0.941504	82.4756	-1.91633
UP_SEQ_FEATURE	zinc finger region:NR C4-type	6	0.647249	0.0948263	NR4A2, NR4A1, NR4A3, RORA, NR3C1, NR2C2	850	46	16021	2.45847	1	0.941504	82.4756	-1.91633
UP_SEQ_FEATURE	short sequence motif:LXXLL motif 3	3	0.323625	0.0951743	NCOA2, NCOA3, NRIP1	850	10	16021	5.65447	1	0.940095	82.593	-1.91694
UP_SEQ_FEATURE	repeat:ANK 12	3	0.323625	0.0951743	ANKRD52, ANKRD44, ANKFY1	850	10	16021	5.65447	1	0.940095	82.593	-1.91694
UP_SEQ_FEATURE	short sequence motif:Histidine box-2	3	0.323625	0.0951743	SC5D, SCD2, SC4MOL	850	10	16021	5.65447	1	0.940095	82.593	-1.91694
UP_SEQ_FEATURE	short sequence motif:Histidine box-1	3	0.323625	0.0951743	SC5D, SCD2, SC4MOL	850	10	16021	5.65447	1	0.940095	82.593	-1.91694
UP_SEQ_FEATURE	zinc finger region:C2H2-type 4; atypical	3	0.323625	0.0951743	ZBTB7A, ZFP451, ZEB2	850	10	16021	5.65447	1	0.940095	82.593	-1.91694
UP_SEQ_FEATURE	repeat:UIM	3	0.323625	0.0951743	HUWE1, STAM2, ANKIB1	850	10	16021	5.65447	1	0.940095	82.593	-1.91694
UP_SEQ_FEATURE	short sequence motif:Histidine box-3	3	0.323625	0.0951743	SC5D, SCD2, SC4MOL	850	10	16021	5.65447	1	0.940095	82.593	-1.91694
UP_SEQ_FEATURE	zinc finger region:CXXC-type	3	0.323625	0.0951743	KDM2A, TET1, MLL1	850	10	16021	5.65447	1	0.940095	82.593	-1.91694
UP_SEQ_FEATURE	DNA-binding region:A.T hook	3	0.323625	0.0951743	AHCTF1, MLL3, GLYR1	850	10	16021	5.65447	1	0.940095	82.593	-1.91694
UP_SEQ_FEATURE	repeat:ARM 6	4	0.431499	0.0970195	ARMC8, KPNA4, CTNNB1, APC	850	21	16021	3.59014	1	0.941448	83.2032	-1.92014
UP_SEQ_FEATURE	domain:HECT	4	0.431499	0.0970195	G2E3, HUWE1, HECTD2, SMURF2	850	21	16021	3.59014	1	0.941448	83.2032	-1.92014
